# Supplementary material for: Reinvestigation of the crystal structure of N-(4-chloro­benzyl­idene)-2-hy­droxy­aniline: a three-dimensional structure containing O—H⋯N, O—H⋯O and C—H⋯π(arene) hydrogen bonds
Source: Acta Crystallogr E Crystallogr Commun. 2018 Feb 23;74(Pt 3):376–9. doi: 10.1107/S205698901800244X (PMC5947807; doi:10.1107/S205698901800244X)
Supplement: Supplementary file 1 [file e-74-00376-sup1.cif]

##############################################################################
#                                                                            #
# This CIF contains the data in a paper accepted for publication in          #
# Acta Crystallographica Section E. It conforms to the requirements of       #
# Notes for Authors for Acta Crystallographica Section E, and has been       #
# peer reviewed under the auspices of the IUCr Commission on Journals.       #
#                                                                            #
# Full details of the Crystallographic Information File format               #
# are given in the paper "The Crystallographic Information File (CIF):       #
# a New Standard Archive File for Crystallography" by S. R. Hall, F. H.      #
# Allen and I. D. Brown [Acta Cryst. (1991), A47, 655-685].                  #
#                                                                            #
# The current version of the core CIF dictionary is obtainable from          #
# ftp://ftp.iucr.org/pub/cif_core.dic.                                       #
#                                                                            #
# Software is freely available for graphical display of the structure(s)     #
# in this CIF. For information consult the CIF software page                 #
# http://www.iucr.org/resources/cif/software.                                #
#                                                                            #
# This file may be used for bona fide research purposes within the           #
# scientific community so long as proper attribution is given to the journal # 
# article from which it was obtained.                                        #
#                                                                            #
##############################################################################
data_global
_audit_creation_method     'from SHELXL-2014'
_journal_date_recd_electronic     2018-02-07
_journal_date_accepted     2018-02-10
_journal_name_full     'Acta Crystallographica, Section E'
_journal_year     2018
_journal_volume     74
_journal_issue      3
_journal_page_first     376
_journal_page_last     379
_journal_paper_category     GO
_journal_paper_doi     10.1107/S205698901800244X
_journal_coeditor_code     ZL2725
_publ_contact_author_name
;
 Dr M. Girisha
;
_publ_contact_author_address
;
Department of Studies in Chemistry, University of Mysore,
Manasagangotri, Mysuru 570 006, India
;
_publ_contact_author_email     ' giri.viji.shiva@gmail.com'
_publ_contact_author_fax     ?
_publ_contact_author_phone     ?
_publ_section_title
;
Reinvestigation of the crystal structure of
<i>N</i>-(4-chlorobenzylidene)-2-hydroxyaniline: a three-dimensional structure
containing O---H...N, O---H...O and C---H...\p(arene) hydrogen bonds
;
loop_
    _publ_author_name
    _publ_author_footnote
    _publ_author_address
    'Girisha, Marisiddaiah' .
;  Department of Studies in Chemistry,
University of Mysore,
Manasagangotri, Mysuru 570 006,
India
;
    'Yathirajan, Hemmige S.' .
;  Department of Studies in Chemistry,
University of Mysore,
Manasagangotri, Mysuru 570 006,
India
;
    'Rathore, Ravindranath S.' .
; Centre for Biological Sciences (Bioinformatics),
  School of Earth, Biological and Environmental Sciences
  Central University of South Bihar,
  Patna 800 014,
  India
;
    'Glidewell, Christopher' .
;    School of Chemistry, University of St Andrews,
     St Andrews, Fife KY16 9ST, Scotland
;
_publ_section_synopsis
;
The molecules of the title compound are almost planar, with an intramolecular
O---H...N hydrogen bond, and they are linked into a three-dimensional
framework by a combination of one O---H...O hydrogen bond and two
C---H...\p(arene) hydrogen bonds.
;
data_I
_audit_creation_method     SHELXL-2014
_chemical_name_systematic
;
<i>N</i>-(4-chlorobenzylidene)-2-hydroxyaniline
;
_chemical_name_common     ?
_chemical_formula_moiety     'C13 H10 Cl N O'
_chemical_formula_sum     'C13 H10 Cl N O'
_chemical_formula_iupac     'C13 H10 Cl N O'
_chemical_formula_weight     231.67
_chemical_melting_point     ?
_shelx_space_group_comment
;
The symmetry employed for this shelxl refinement is uniquely defined
by the following loop, which should always be used as a source of
symmetry information in preference to the above space-group names.
They are only intended as comments.
;
_space_group_crystal_system     monoclinic
_space_group_name_H-M_alt     'P 21/n'
_space_group_name_Hall     '-P 2yn'
loop_
    _space_group_symop_operation_xyz
    'x, y, z'
    '-x+1/2, y+1/2, -z+1/2'
    '-x, -y, -z'
    'x-1/2, -y-1/2, z-1/2'
_cell_length_a     13.0830(17)
_cell_length_b     5.8746(6)
_cell_length_c     14.825(2)
_cell_angle_alpha     90
_cell_angle_beta     101.521(4)
_cell_angle_gamma     90
_cell_volume     1116.5(2)
_cell_formula_units_Z     4
_cell_measurement_reflns_used     2571
_cell_measurement_theta_min     2.319
_cell_measurement_theta_max     27.554
_cell_measurement_temperature     296(2)
_exptl_crystal_description     block
_exptl_crystal_colour     brown
_exptl_crystal_size_max     0.240
_exptl_crystal_size_mid     0.220
_exptl_crystal_size_min     0.140
_exptl_crystal_density_diffrn     1.378
_exptl_crystal_density_meas     ?
_exptl_crystal_density_method     ?
_exptl_crystal_F_000     480
_exptl_absorpt_coefficient_mu     0.317
_exptl_absorpt_correction_type     multi-scan
_exptl_absorpt_process_details
;
(SADABS; Bruker, 2012)
;
_shelx_estimated_absorpt_T_min     0.928
_shelx_estimated_absorpt_T_max     0.957
_exptl_absorpt_correction_T_min     0.897
_exptl_absorpt_correction_T_max     0.957
_exptl_special_details     ?
_diffrn_ambient_temperature     296(2)
_diffrn_radiation_type     MoK\a
_diffrn_radiation_wavelength     0.71073
_diffrn_radiation_monochromator     'graphite'
_diffrn_measurement_device_type     'Bruker APEXII'
_diffrn_measurement_method     '\f and \w scans'
_diffrn_detector_area_resol_mean     ?
_diffrn_reflns_number     11962
_diffrn_reflns_av_R_equivalents     0.0321
_diffrn_reflns_theta_min     2.319
_diffrn_reflns_theta_max     27.498
_diffrn_reflns_theta_full     25.242
_diffrn_measured_fraction_theta_max     1.000
_diffrn_measured_fraction_theta_full     1.000
_diffrn_reflns_limit_h_min     -16
_diffrn_reflns_limit_h_max     16
_diffrn_reflns_limit_k_min     -7
_diffrn_reflns_limit_k_max     7
_diffrn_reflns_limit_l_min     -18
_diffrn_reflns_limit_l_max     19
_diffrn_standards_number     0
_diffrn_standards_interval_count     0
_diffrn_standards_interval_time     0
_diffrn_standards_decay_%     0
_refine_special_details     ?
_reflns_number_total     2565
_reflns_number_gt     1556
_reflns_threshold_expression     'I > 2\s(I)'
_refine_ls_structure_factor_coef     Fsqd
_refine_ls_matrix_type     full
_refine_ls_R_factor_all     0.0891
_refine_ls_R_factor_gt     0.0421
_refine_ls_wR_factor_gt     0.0855
_refine_ls_wR_factor_ref     0.1058
_refine_ls_goodness_of_fit_ref     1.019
_refine_ls_restrained_S_all     1.019
_refine_ls_number_reflns     2565
_refine_ls_number_parameters     148
_refine_ls_number_restraints     0
_refine_ls_hydrogen_treatment     mixed
_refine_ls_weighting_scheme     calc
_refine_ls_weighting_details
              'w=1/[\s^2^(Fo^2^)+(0.0322P)^2^+0.4436P] where P=(Fo^2^+2Fc^2^)/3'
_atom_sites_solution_hydrogens     mixed
_atom_sites_solution_primary     ?
_atom_sites_solution_secondary     ?
_refine_ls_shift/su_max     0.000
_refine_ls_shift/su_mean     0.000
_refine_diff_density_max     0.158
_refine_diff_density_min     -0.214
_refine_ls_extinction_method     none
_refine_ls_extinction_coef     .
loop_
    _atom_type_symbol
    _atom_type_description
    _atom_type_scat_dispersion_real
    _atom_type_scat_dispersion_imag
    _atom_type_scat_source
    'C' 'C' 0.0033 0.0016
                         'International Tables Vol C Tables 4.2.6.8 and 6.1.1.4'
    'H' 'H' 0.0000 0.0000
                         'International Tables Vol C Tables 4.2.6.8 and 6.1.1.4'
    'Cl' 'Cl' 0.1484 0.1585
                         'International Tables Vol C Tables 4.2.6.8 and 6.1.1.4'
    'N' 'N' 0.0061 0.0033
                         'International Tables Vol C Tables 4.2.6.8 and 6.1.1.4'
    'O' 'O' 0.0106 0.0060
                         'International Tables Vol C Tables 4.2.6.8 and 6.1.1.4'
_computing_data_collection
;
APEX2 (Bruker, 2012)
;
_computing_cell_refinement
;
SAINT (Bruker, 2012)
;
_computing_data_reduction
;
SAINT (Bruker, 2012)
;
_computing_structure_solution
;
SHELXT2014 (Sheldrick, 2015<i>a</i>)
;
_computing_structure_refinement
;
SHELXL2014 (Sheldrick, 2015<i>b</i>)
;
_computing_molecular_graphics
;
PLATON (Spek, 2009)
;
_computing_publication_material
;
SHELXL2014 (Sheldrick, 2015<i>b</i>) and PLATON (Spek, 2009)
;
loop_
    _atom_site_type_symbol
    _atom_site_label
    _atom_site_fract_x
    _atom_site_fract_y
    _atom_site_fract_z
    _atom_site_U_iso_or_equiv
    _atom_site_adp_type
    _atom_site_calc_flag
    _atom_site_occupancy
    _atom_site_disorder_assembly
    _atom_site_disorder_group
    C C1 0.65441(13) 0.6411(3) 0.62783(12) 0.0374(4) Uani d 1 . .
    C C2 0.68202(15) 0.8448(3) 0.59096(13) 0.0423(5) Uani d 1 . .
    O O2 0.60543(11) 0.9939(2) 0.55382(11) 0.0604(4) Uani d 1 . .
    H H2 0.5507(19) 0.928(5) 0.5621(18) 0.091 Uiso d 1 . .
    C C3 0.78503(15) 0.8963(4) 0.59195(14) 0.0494(5) Uani d 1 . .
    H H3 0.8029 1.0334 0.5678 0.059 Uiso calc 1 . .
    C C4 0.86113(15) 0.7427(4) 0.62911(14) 0.0523(5) Uani d 1 . .
    H H4 0.9307 0.7753 0.6290 0.063 Uiso calc 1 . .
    C C5 0.83542(15) 0.5410(4) 0.66645(14) 0.0500(5) Uani d 1 . .
    H H5 0.8876 0.4392 0.6921 0.060 Uiso calc 1 . .
    C C6 0.73255(14) 0.4898(3) 0.66596(13) 0.0436(5) Uani d 1 . .
    H H6 0.7155 0.3535 0.6912 0.052 Uiso calc 1 . .
    N N1 0.54588(11) 0.6144(3) 0.62148(10) 0.0422(4) Uani d 1 . .
    C C11 0.39586(13) 0.3955(3) 0.63857(12) 0.0390(4) Uani d 1 . .
    C C12 0.32219(14) 0.5524(3) 0.59676(13) 0.0452(5) Uani d 1 . .
    H H12 0.3437 0.6879 0.5740 0.054 Uiso calc 1 . .
    C C13 0.21690(15) 0.5086(4) 0.58864(14) 0.0507(5) Uani d 1 . .
    H H13 0.1675 0.6142 0.5609 0.061 Uiso calc 1 . .
    C C14 0.18611(14) 0.3071(4) 0.62218(14) 0.0479(5) Uani d 1 . .
    Cl Cl14 0.05422(4) 0.24857(13) 0.60947(5) 0.0861(3) Uani d 1 . .
    C C15 0.25681(16) 0.1493(4) 0.66378(14) 0.0520(5) Uani d 1 . .
    H H15 0.2347 0.0140 0.6863 0.062 Uiso calc 1 . .
    C C16 0.36183(15) 0.1950(3) 0.67172(14) 0.0496(5) Uani d 1 . .
    H H16 0.4106 0.0889 0.6999 0.059 Uiso calc 1 . .
    C C17 0.50747(14) 0.4332(3) 0.64610(13) 0.0429(5) Uani d 1 . .
    H H17 0.5529 0.3169 0.6705 0.052 Uiso calc 1 . .
loop_
    _atom_site_aniso_label
    _atom_site_aniso_U_11
    _atom_site_aniso_U_22
    _atom_site_aniso_U_33
    _atom_site_aniso_U_12
    _atom_site_aniso_U_13
    _atom_site_aniso_U_23
    C1 0.0388(9) 0.0405(10) 0.0329(10) 0.0007(8) 0.0071(8) -0.0036(8)
    C2 0.0476(11) 0.0400(11) 0.0391(11) 0.0006(9) 0.0086(8) -0.0013(9)
    O2 0.0563(9) 0.0476(9) 0.0756(11) 0.0059(7) 0.0095(8) 0.0162(8)
    C3 0.0549(12) 0.0458(12) 0.0498(12) -0.0093(10) 0.0160(10) -0.0007(10)
    C4 0.0403(10) 0.0644(14) 0.0540(13) -0.0073(10) 0.0139(9) -0.0068(11)
    C5 0.0405(11) 0.0565(13) 0.0525(13) 0.0062(10) 0.0081(9) 0.0010(11)
    C6 0.0430(10) 0.0431(11) 0.0448(11) 0.0009(9) 0.0085(8) 0.0024(9)
    N1 0.0386(8) 0.0434(9) 0.0440(10) 0.0007(7) 0.0068(7) 0.0020(8)
    C11 0.0388(10) 0.0414(11) 0.0364(10) 0.0008(8) 0.0064(8) -0.0022(9)
    C12 0.0460(11) 0.0401(11) 0.0489(12) -0.0011(9) 0.0084(9) 0.0016(9)
    C13 0.0448(11) 0.0493(12) 0.0571(13) 0.0076(10) 0.0078(9) 0.0029(10)
    C14 0.0408(10) 0.0549(13) 0.0503(12) -0.0055(9) 0.0149(9) -0.0070(10)
    Cl14 0.0454(3) 0.1019(5) 0.1145(6) -0.0124(3) 0.0244(3) 0.0021(4)
    C15 0.0574(13) 0.0454(12) 0.0558(13) -0.0091(10) 0.0178(10) 0.0015(10)
    C16 0.0486(11) 0.0451(12) 0.0534(13) 0.0018(9) 0.0064(9) 0.0098(10)
    C17 0.0396(10) 0.0414(11) 0.0461(12) 0.0048(8) 0.0042(8) 0.0021(9)
_geom_special_details
;
 All esds (except the esd in the dihedral angle between two l.s. planes)
 are estimated using the full covariance matrix.  The cell esds are taken
 into account individually in the estimation of esds in distances, angles
 and torsion angles; correlations between esds in cell parameters are only
 used when they are defined by crystal symmetry.  An approximate (isotropic)
 treatment of cell esds is used for estimating esds involving l.s. planes.
;
loop_
    _geom_bond_atom_site_label_1
    _geom_bond_atom_site_label_2
    _geom_bond_site_symmetry_2
    _geom_bond_distance
    _geom_bond_publ_flag
    C1 C6 . 1.387(2) ?
    C1 C2 . 1.393(3) ?
    C1 N1 . 1.413(2) ?
    C2 O2 . 1.361(2) ?
    C2 C3 . 1.379(3) ?
    O2 H2 . 0.84(3) ?
    C3 C4 . 1.375(3) ?
    C3 H3 . 0.9300 ?
    C4 C5 . 1.377(3) ?
    C4 H4 . 0.9300 ?
    C5 C6 . 1.378(3) ?
    C5 H5 . 0.9300 ?
    C6 H6 . 0.9300 ?
    N1 C17 . 1.262(2) ?
    C11 C16 . 1.384(3) ?
    C11 C12 . 1.387(2) ?
    C11 C17 . 1.459(2) ?
    C12 C13 . 1.383(3) ?
    C12 H12 . 0.9300 ?
    C13 C14 . 1.375(3) ?
    C13 H13 . 0.9300 ?
    C14 C15 . 1.366(3) ?
    C14 Cl14 . 1.7324(19) ?
    C15 C16 . 1.382(3) ?
    C15 H15 . 0.9300 ?
    C16 H16 . 0.9300 ?
    C17 H17 . 0.9300 ?
loop_
    _geom_angle_atom_site_label_1
    _geom_angle_atom_site_label_2
    _geom_angle_atom_site_label_3
    _geom_angle_site_symmetry_1
    _geom_angle_site_symmetry_3
    _geom_angle
    _geom_angle_publ_flag
    C6 C1 C2 . . 118.87(17) ?
    C6 C1 N1 . . 127.23(18) ?
    C2 C1 N1 . . 113.90(16) ?
    O2 C2 C3 . . 120.15(18) ?
    O2 C2 C1 . . 118.93(17) ?
    C3 C2 C1 . . 120.92(17) ?
    C2 O2 H2 . . 103.0(18) ?
    C4 C3 C2 . . 119.24(19) ?
    C4 C3 H3 . . 120.4 ?
    C2 C3 H3 . . 120.4 ?
    C3 C4 C5 . . 120.68(18) ?
    C3 C4 H4 . . 119.7 ?
    C5 C4 H4 . . 119.7 ?
    C4 C5 C6 . . 120.16(19) ?
    C4 C5 H5 . . 119.9 ?
    C6 C5 H5 . . 119.9 ?
    C5 C6 C1 . . 120.12(19) ?
    C5 C6 H6 . . 119.9 ?
    C1 C6 H6 . . 119.9 ?
    C17 N1 C1 . . 121.83(16) ?
    C16 C11 C12 . . 118.69(17) ?
    C16 C11 C17 . . 119.35(17) ?
    C12 C11 C17 . . 121.94(17) ?
    C13 C12 C11 . . 120.45(19) ?
    C13 C12 H12 . . 119.8 ?
    C11 C12 H12 . . 119.8 ?
    C14 C13 C12 . . 119.16(18) ?
    C14 C13 H13 . . 120.4 ?
    C12 C13 H13 . . 120.4 ?
    C15 C14 C13 . . 121.77(18) ?
    C15 C14 Cl14 . . 118.96(17) ?
    C13 C14 Cl14 . . 119.26(16) ?
    C14 C15 C16 . . 118.58(19) ?
    C14 C15 H15 . . 120.7 ?
    C16 C15 H15 . . 120.7 ?
    C15 C16 C11 . . 121.36(18) ?
    C15 C16 H16 . . 119.3 ?
    C11 C16 H16 . . 119.3 ?
    N1 C17 C11 . . 123.79(17) ?
    N1 C17 H17 . . 118.1 ?
    C11 C17 H17 . . 118.1 ?
loop_
    _geom_torsion_atom_site_label_1
    _geom_torsion_atom_site_label_2
    _geom_torsion_atom_site_label_3
    _geom_torsion_atom_site_label_4
    _geom_torsion_site_symmetry_1
    _geom_torsion_site_symmetry_2
    _geom_torsion_site_symmetry_3
    _geom_torsion_site_symmetry_4
    _geom_torsion
    _geom_torsion_publ_flag
    C6 C1 C2 O2 . . . . -179.76(17) ?
    N1 C1 C2 O2 . . . . 0.1(2) ?
    C6 C1 C2 C3 . . . . 0.1(3) ?
    N1 C1 C2 C3 . . . . 179.96(17) ?
    O2 C2 C3 C4 . . . . -179.48(18) ?
    C1 C2 C3 C4 . . . . 0.7(3) ?
    C2 C3 C4 C5 . . . . -1.1(3) ?
    C3 C4 C5 C6 . . . . 0.8(3) ?
    C4 C5 C6 C1 . . . . 0.0(3) ?
    C2 C1 C6 C5 . . . . -0.4(3) ?
    N1 C1 C6 C5 . . . . 179.72(18) ?
    C6 C1 N1 C17 . . . . -4.9(3) ?
    C2 C1 N1 C17 . . . . 175.25(17) ?
    C16 C11 C12 C13 . . . . 0.1(3) ?
    C17 C11 C12 C13 . . . . 178.31(18) ?
    C11 C12 C13 C14 . . . . -0.3(3) ?
    C12 C13 C14 C15 . . . . 0.4(3) ?
    C12 C13 C14 Cl14 . . . . -178.35(15) ?
    C13 C14 C15 C16 . . . . -0.2(3) ?
    Cl14 C14 C15 C16 . . . . 178.52(16) ?
    C14 C15 C16 C11 . . . . 0.0(3) ?
    C12 C11 C16 C15 . . . . 0.1(3) ?
    C17 C11 C16 C15 . . . . -178.19(18) ?
    C1 N1 C17 C11 . . . . -178.31(16) ?
    C16 C11 C17 N1 . . . . -176.83(18) ?
    C12 C11 C17 N1 . . . . 5.0(3) ?
loop_
    _geom_hbond_atom_site_label_D
    _geom_hbond_atom_site_label_H
    _geom_hbond_atom_site_label_A
    _geom_hbond_site_symmetry_A
    _geom_hbond_distance_DH
    _geom_hbond_distance_HA
    _geom_hbond_distance_DA
    _geom_hbond_angle_DHA
    _geom_hbond_publ_flag
    O2 H2 N1 . 0.84(3) 2.05(3) 2.626(2) 125(2) y
    O2 H2 O2 3_676 0.84(3) 2.44(3) 2.899(2) 115(2) y
    C6 H6 Cg1 2_646 0.93 2.79 3.491(2) 133 y
    C15 H15 Cg2 2_546 0.93 2.96 3.675(2) 135 y
_shelx_hkl_file
;
   1   0   0   -0.04    0.01
   1   0   0   -0.05    0.01
   1   0   0   -0.07    0.01
  -1   0   0   -0.06    0.01
  -1   0   0   -0.06    0.01
  -1   0   0   -0.07    0.01
  -1   0   0   -0.06    0.01
   1   0   0   -0.05    0.01
   2   0   0   42.36    0.93
   2   0   0   42.89    0.88
   2   0   0   42.72    0.88
  -2   0   0   43.01    0.92
  -2   0   0   42.90    0.93
  -2   0   0   43.25    0.88
  -2   0   0   42.73    0.88
   2   0   0   43.10    0.92
   3   0   0    0.04    0.05
  -3   0   0    0.01    0.04
   3   0   0    0.04    0.04
   3   0   0   -0.03    0.04
   3   0   0   -0.01    0.03
  -3   0   0    0.00    0.03
  -3   0   0    0.03    0.04
  -3   0   0    0.05    0.04
  -4   0   0    1.60    0.10
  -4   0   0    1.65    0.10
  -4   0   0    1.72    0.11
   4   0   0    1.57    0.09
   4   0   0    1.49    0.10
  -4   0   0    1.33    0.09
   4   0   0    1.42    0.10
   5   0   0    0.01    0.04
   5   0   0    0.03    0.06
  -5   0   0    0.05    0.05
  -5   0   0   -0.06    0.04
  -5   0   0   -0.07    0.03
  -5   0   0    0.00    0.05
   5   0   0    0.01    0.05
  -6   0   0    0.33    0.09
  -6   0   0    0.18    0.07
   6   0   0    0.19    0.07
   6   0   0    0.14    0.08
  -6   0   0    0.19    0.07
  -7   0   0   -0.04    0.04
   7   0   0    0.04    0.06
  -7   0   0   -0.05    0.05
  -8   0   0    8.36    0.33
  -8   0   0    7.67    0.28
   8   0   0    7.40    0.30
  -9   0   0   -0.04    0.07
   9   0   0    0.00    0.09
  -9   0   0    0.11    0.10
  10   0   0    8.01    0.36
 -10   0   0    8.42    0.38
 -10   0   0    7.98    0.33
 -11   0   0    0.22    0.13
  11   0   0   -0.01    0.12
 -11   0   0    0.02    0.10
  12   0   0    0.75    0.18
 -12   0   0    0.75    0.15
 -12   0   0    0.50    0.16
 -13   0   0    0.08    0.11
 -13   0   0    0.03    0.10
  13   0   0    0.19    0.15
 -14   0   0    0.32    0.17
 -14   0   0    0.28    0.13
  14   0   0    0.25    0.14
 -15   0   0    0.34    0.15
  15   0   0    0.22    0.18
 -15   0   0    0.25    0.18
  16   0   0    0.23    0.20
 -16   0   0    0.39    0.22
 -16   0   0    0.19    0.16
   0  -1   0    0.00    0.01
   0  -1   0    0.01    0.02
   0  -1   0   -0.02    0.02
   0  -1   0   -0.02    0.02
   0   1   0    0.01    0.02
   0   1   0    0.01    0.02
  -1  -1   0    5.72    0.16
   1  -1   0    5.80    0.14
  -1  -1   0    5.68    0.16
  -1  -1   0    5.66    0.15
  -1  -1   0    5.67    0.16
   1   1   0    5.92    0.16
  -1   1   0    5.80    0.14
   1   1   0    5.66    0.15
   1   1   0    5.54    0.17
  -1   1   0    5.44    0.13
   1   1   0    5.53    0.15
  -2  -1   0    7.28    0.22
  -2  -1   0    6.95    0.19
   2  -1   0    7.35    0.18
  -2  -1   0    6.71    0.20
   2  -1   0    7.06    0.18
  -2  -1   0    7.27    0.20
   2  -1   0    7.04    0.17
  -2   1   0    6.99    0.17
   2   1   0    7.12    0.21
  -2   1   0    7.06    0.18
   2   1   0    7.02    0.19
  -2   1   0    7.24    0.19
   2   1   0    7.12    0.22
   2   1   0    7.11    0.20
   3  -1   0   24.82    0.55
  -3  -1   0   24.62    0.57
  -3  -1   0   25.20    0.61
   3  -1   0   24.64    0.57
  -3  -1   0   24.47    0.57
   3  -1   0   25.54    0.54
  -3  -1   0   25.47    0.60
  -3   1   0   25.61    0.55
   3   1   0   25.61    0.60
   3   1   0   25.39    0.57
   3   1   0   25.54    0.58
   3   1   0   24.70    0.61
  -3   1   0   24.58    0.55
  -3   1   0   25.46    0.57
  -4  -1   0   10.47    0.32
  -4  -1   0   10.94    0.31
  -4  -1   0   10.55    0.30
   4  -1   0   10.99    0.29
   4  -1   0   11.15    0.28
  -4  -1   0   10.72    0.33
   4  -1   0   10.46    0.29
  -4   1   0   10.64    0.30
  -4   1   0   10.77    0.28
   4   1   0   10.75    0.31
   4   1   0   10.62    0.31
  -4   1   0   10.90    0.29
   4   1   0   10.67    0.30
   4   1   0   10.45    0.33
   5  -1   0   11.79    0.33
   5  -1   0   12.11    0.32
  -5  -1   0   11.80    0.38
  -5  -1   0   11.52    0.34
  -5  -1   0   12.13    0.36
  -5  -1   0   12.04    0.37
   5  -1   0   12.01    0.34
   5   1   0   11.71    0.35
  -5   1   0   12.57    0.33
   5   1   0   12.01    0.38
   5   1   0   11.93    0.36
  -5   1   0   12.01    0.36
   5   1   0   12.17    0.34
  -5   1   0   11.87    0.32
  -5   1   0   12.31    0.35
  -6  -1   0   30.44    0.78
   6  -1   0   30.70    0.73
   6  -1   0   31.09    0.71
  -6  -1   0   30.95    0.74
  -6   1   0   31.20    0.78
  -6   1   0   30.93    0.76
  -6   1   0   31.02    0.71
   6   1   0   30.46    0.76
   6   1   0   31.25    0.81
   7  -1   0    0.09    0.05
   7  -1   0    0.20    0.08
  -7  -1   0    0.05    0.07
  -7  -1   0    0.13    0.08
   7   1   0    0.15    0.09
  -7   1   0    0.12    0.08
   7   1   0    0.09    0.08
  -7   1   0    0.03    0.05
  -7   1   0    0.18    0.08
   8  -1   0    0.50    0.09
  -8  -1   0    0.50    0.13
   8  -1   0    0.50    0.10
  -8  -1   0    0.64    0.12
  -8   1   0    0.50    0.10
  -8   1   0    0.63    0.12
   8   1   0    0.53    0.10
   8   1   0    0.73    0.14
  -8   1   0    0.58    0.09
   9  -1   0    0.07    0.10
  -9  -1   0    0.43    0.13
  -9   1   0    0.19    0.08
  -9   1   0    0.26    0.10
   9   1   0    0.29    0.12
 -10  -1   0    0.66    0.14
  10  -1   0    0.67    0.14
 -10  -1   0    0.58    0.14
  10   1   0    0.75    0.14
 -10   1   0    0.85    0.13
 -10   1   0    0.77    0.15
 -11  -1   0    0.33    0.12
 -11  -1   0    0.33    0.15
  11  -1   0    0.17    0.12
 -11   1   0    0.16    0.10
 -11   1   0    0.16    0.12
  11   1   0    0.31    0.14
 -12  -1   0    1.60    0.24
 -12  -1   0    1.59    0.21
  12  -1   0    1.57    0.21
  12   1   0    1.76    0.23
 -12   1   0    1.74    0.19
 -12   1   0    1.48    0.21
  13  -1   0    0.21    0.14
 -13  -1   0    0.29    0.13
 -13  -1   0    0.13    0.13
  13   1   0    0.37    0.14
 -13   1   0    0.19    0.11
 -13   1   0    0.30    0.16
 -14  -1   0    2.12    0.28
 -14  -1   0    2.54    0.26
  14  -1   0    2.18    0.27
 -14   1   0    2.14    0.24
  14   1   0    2.37    0.29
 -14   1   0    2.16    0.28
 -15  -1   0    0.25    0.16
  15  -1   0    0.11    0.15
 -15  -1   0    0.06    0.17
  15   1   0   -0.04    0.17
 -15   1   0    0.03    0.16
 -16  -1   0    0.39    0.22
 -16  -1   0    0.26    0.17
  16  -1   0    0.06    0.18
  16   1   0    0.14    0.17
 -16   1   0   -0.23    0.15
   0  -2   0    0.87    0.06
   0  -2   0    0.88    0.07
   0  -2   0    0.81    0.06
   0   2   0    0.86    0.06
   0   2   0    1.01    0.07
   1  -2   0   15.71    0.35
  -1  -2   0   14.99    0.36
  -1  -2   0   15.11    0.38
  -1  -2   0   15.24    0.37
  -1  -2   0   14.77    0.36
   1   2   0   15.42    0.37
   1   2   0   15.15    0.36
  -1   2   0   15.36    0.34
  -1   2   0   15.41    0.36
   1   2   0   15.45    0.39
  -2  -2   0   30.22    0.67
  -2  -2   0   30.43    0.70
  -2  -2   0   28.95    0.68
  -2  -2   0   31.02    0.72
   2  -2   0   31.27    0.66
  -2   2   0   29.94    0.63
   2   2   0   30.40    0.70
   2   2   0   30.89    0.67
   2   2   0   29.20    0.72
  -2   2   0   30.34    0.67
   2   2   0   30.37    0.68
   3  -2   0   33.64    0.73
  -3  -2   0   33.11    0.79
  -3  -2   0   33.26    0.74
  -3  -2   0   32.82    0.78
   3  -2   0   32.67    0.70
  -3  -2   0   32.24    0.75
  -3   2   0   32.58    0.70
   3   2   0   33.37    0.80
   3   2   0   33.13    0.74
  -3   2   0   32.46    0.70
   3   2   0   32.98    0.75
  -3   2   0   32.83    0.74
   3   2   0   33.49    0.78
   4  -2   0    3.75    0.14
  -4  -2   0    3.82    0.19
  -4  -2   0    4.10    0.18
   4  -2   0    3.88    0.14
  -4  -2   0    3.88    0.18
   4   2   0    3.94    0.18
  -4   2   0    3.85    0.15
  -4   2   0    3.96    0.14
   4   2   0    4.01    0.18
  -4   2   0    4.02    0.14
   4   2   0    3.77    0.19
  -5  -2   0    1.75    0.14
   5  -2   0    1.80    0.11
   5  -2   0    1.94    0.12
  -5  -2   0    2.01    0.14
  -5  -2   0    1.73    0.14
   5   2   0    1.83    0.14
   5   2   0    2.17    0.15
  -5   2   0    1.77    0.10
  -5   2   0    2.07    0.12
   5   2   0    1.65    0.15
   6  -2   0    0.37    0.07
  -6  -2   0    0.25    0.09
   6  -2   0    0.25    0.07
  -6  -2   0    0.14    0.09
  -6   2   0    0.34    0.07
   6   2   0    0.35    0.12
   6   2   0    0.32    0.10
  -6   2   0    0.29    0.06
  -7  -2   0    1.30    0.16
   7  -2   0    1.26    0.11
   7  -2   0    1.43    0.14
  -7  -2   0    1.30    0.14
   7   2   0    1.32    0.17
   7   2   0    1.17    0.14
  -7   2   0    1.31    0.11
  -7   2   0    1.24    0.13
  -8  -2   0    9.55    0.36
   8  -2   0    9.94    0.34
  -8  -2   0    9.58    0.39
   8  -2   0    9.38    0.31
   8   2   0    8.71    0.36
  -8   2   0    9.61    0.32
   8   2   0    9.66    0.41
  -8   2   0    9.51    0.35
  -8   2   0    9.17    0.36
  -9  -2   0    0.21    0.09
   9  -2   0    0.23    0.10
   9  -2   0    0.27    0.08
  -9  -2   0    0.13    0.12
  -9   2   0    0.24    0.10
   9   2   0    0.27    0.13
  -9   2   0    0.34    0.11
   9   2   0    0.44    0.13
  -9   2   0    0.21    0.08
 -10  -2   0   14.56    0.54
  10  -2   0   13.49    0.47
 -10  -2   0   14.02    0.50
 -10   2   0   14.06    0.50
 -10   2   0   13.25    0.44
  10   2   0   14.73    0.58
  10   2   0   13.32    0.50
 -11  -2   0    0.09    0.12
  11  -2   0    0.10    0.11
 -11  -2   0    0.04    0.11
 -11   2   0   -0.05    0.08
 -11   2   0   -0.13    0.09
  11   2   0    0.09    0.14
  12  -2   0    1.72    0.21
 -12  -2   0    2.26    0.23
 -12  -2   0    2.31    0.27
 -12   2   0    2.06    0.24
  12   2   0    1.89    0.23
 -12   2   0    2.37    0.20
 -13  -2   0    0.18    0.17
  13  -2   0    0.04    0.13
 -13  -2   0    0.01    0.13
 -13   2   0    0.15    0.13
  13   2   0    0.11    0.15
 -14  -2   0    0.16    0.15
  14  -2   0   -0.01    0.14
 -14  -2   0    0.14    0.15
  14   2   0    0.17    0.17
 -14   2   0    0.25    0.15
  15  -2   0    0.10    0.15
 -15  -2   0   -0.02    0.16
 -15  -2   0    0.07    0.18
  15   2   0    0.14    0.17
 -15   2   0    0.29    0.16
 -16  -2   0    1.92    0.29
  16  -2   0    0.89    0.25
 -16  -2   0    1.15    0.27
  16   2   0    1.63    0.30
 -16   2   0    1.28    0.26
   0  -3   0   -0.03    0.04
   0  -3   0   -0.01    0.01
   0  -3   0   -0.03    0.04
   0  -3   0   -0.05    0.04
   0   3   0    0.01    0.04
   0   3   0   -0.06    0.04
  -1  -3   0    4.60    0.17
   1  -3   0    4.74    0.15
   1  -3   0    4.35    0.15
   1  -3   0    4.54    0.14
  -1  -3   0    4.50    0.17
  -1  -3   0    4.33    0.17
   1   3   0    4.67    0.17
   1   3   0    4.61    0.19
  -1   3   0    4.63    0.17
  -1   3   0    4.59    0.15
  -2  -3   0   21.49    0.52
  -2  -3   0   21.18    0.54
  -2  -3   0   21.37    0.53
   2  -3   0   21.99    0.49
   2   3   0   20.89    0.57
  -2   3   0   21.47    0.51
   2   3   0   21.35    0.53
  -2   3   0   21.64    0.48
  -3  -3   0    0.44    0.08
  -3  -3   0    0.30    0.08
  -3  -3   0    0.43    0.08
   3  -3   0    0.36    0.04
   3   3   0    0.42    0.10
  -3   3   0    0.41    0.06
  -3   3   0    0.37    0.05
   3   3   0    0.46    0.08
  -3   3   0    0.39    0.05
  -4  -3   0   32.59    0.77
  -4  -3   0   32.92    0.76
   4  -3   0   28.63    0.68
   4  -3   0   32.09    0.71
  -4  -3   0   31.51    0.79
  -4   3   0   30.73    0.68
   4   3   0   31.79    0.83
   4   3   0   32.24    0.80
   4   3   0   31.52    0.77
  -4   3   0   31.84    0.74
  -5  -3   0    9.74    0.35
  -5  -3   0    9.48    0.33
  -5  -3   0    9.78    0.34
   5  -3   0    9.50    0.27
   5   3   0   10.06    0.34
  -5   3   0   10.02    0.27
   5   3   0    9.44    0.38
  -5   3   0    9.55    0.30
   5   3   0    9.82    0.35
  -6  -3   0    2.00    0.15
   6  -3   0    2.02    0.12
  -6  -3   0    2.04    0.18
  -6   3   0    2.08    0.12
   6   3   0    2.04    0.17
  -6   3   0    2.18    0.15
   6   3   0    1.79    0.20
  -7  -3   0    0.30    0.12
   7  -3   0    0.34    0.07
  -7  -3   0    0.40    0.09
  -7   3   0    0.41    0.08
   7   3   0    0.37    0.14
   7   3   0    0.49    0.13
  -7   3   0    0.45    0.09
  -8  -3   0    0.59    0.15
   8  -3   0    0.62    0.09
  -8  -3   0    0.40    0.11
   8   3   0    0.87    0.15
  -8   3   0    0.62    0.09
   8   3   0    0.51    0.14
  -8   3   0    0.68    0.12
  -9  -3   0   -0.09    0.09
  -9  -3   0   -0.03    0.12
   9   3   0   -0.10    0.12
   9   3   0    0.08    0.12
  -9   3   0   -0.01    0.09
  -9   3   0    0.02    0.07
 -10  -3   0    0.06    0.14
 -10  -3   0    0.08    0.13
 -10   3   0    0.05    0.10
  10   3   0   -0.10    0.14
  10   3   0    0.08    0.10
 -11  -3   0   -0.02    0.09
 -11  -3   0    0.33    0.16
 -11   3   0   -0.06    0.10
  11   3   0   -0.05    0.16
  11   3   0    0.05    0.13
 -12  -3   0    0.86    0.20
 -12  -3   0    0.80    0.19
  12   3   0    1.25    0.21
 -12   3   0    0.80    0.18
 -13  -3   0    0.14    0.13
 -13  -3   0   -0.05    0.16
  13   3   0    0.32    0.18
 -13   3   0   -0.04    0.13
 -14  -3   0    1.60    0.28
 -14  -3   0    1.83    0.26
  14   3   0    1.73    0.27
 -14   3   0    1.95    0.26
 -15  -3   0    0.11    0.13
 -15  -3   0   -0.06    0.12
  15   3   0    0.02    0.18
 -15   3   0    0.00    0.15
   0  -4   0    2.99    0.15
   0  -4   0    2.98    0.14
   0   4   0    3.19    0.14
   0   4   0    2.98    0.16
   1  -4   0    0.01    0.03
   1  -4   0   -0.02    0.05
   1  -4   0   -0.01    0.04
  -1  -4   0    0.04    0.06
  -1  -4   0    0.02    0.06
  -1  -4   0    0.06    0.05
   1   4   0   -0.03    0.07
  -1   4   0   -0.01    0.04
  -1   4   0   -0.07    0.05
   1   4   0    0.06    0.05
   2  -4   0    0.36    0.04
  -2  -4   0    0.26    0.07
  -2  -4   0    0.51    0.09
   2  -4   0    0.40    0.04
   2  -4   0    0.42    0.06
  -2  -4   0    0.42    0.08
  -2   4   0    0.47    0.06
   2   4   0    0.33    0.08
   2   4   0    0.30    0.09
  -2   4   0    0.29    0.07
   3  -4   0    1.01    0.05
  -3  -4   0    1.27    0.13
  -3  -4   0    1.19    0.12
  -3  -4   0    1.11    0.12
   3  -4   0    1.09    0.05
   3   4   0    1.01    0.14
   3   4   0    1.10    0.12
  -3   4   0    1.05    0.07
  -3   4   0    1.00    0.10
  -4  -4   0    0.29    0.09
  -4  -4   0    0.12    0.08
   4  -4   0    0.17    0.03
  -4  -4   0    0.18    0.08
   4   4   0    0.18    0.10
   4   4   0    0.25    0.09
  -4   4   0    0.22    0.07
  -4   4   0    0.24    0.05
  -5  -4   0    0.03    0.08
  -5  -4   0    0.13    0.09
   5   4   0    0.06    0.11
  -5   4   0    0.18    0.07
   5   4   0    0.14    0.09
  -5   4   0    0.06    0.04
  -6  -4   0    1.02    0.14
  -6  -4   0    1.14    0.15
   6  -4   0    1.05    0.10
   6   4   0    1.05    0.19
  -6   4   0    1.32    0.13
   6   4   0    1.18    0.16
  -6   4   0    1.20    0.09
  -7  -4   0    0.37    0.13
  -7  -4   0    0.55    0.14
   7   4   0    0.50    0.14
   7   4   0    0.60    0.17
  -7   4   0    0.54    0.10
  -8  -4   0    0.27    0.13
  -8  -4   0    0.19    0.13
   8   4   0    0.12    0.15
   8   4   0    0.19    0.13
  -8   4   0    0.17    0.10
  -9  -4   0    0.44    0.15
  -9  -4   0   -0.08    0.12
   9   4   0    0.09    0.13
   9   4   0    0.09    0.13
  -9   4   0    0.25    0.10
 -10  -4   0    0.31    0.13
 -10  -4   0    0.19    0.14
  10   4   0    0.35    0.15
  10   4   0    0.09    0.17
 -10   4   0    0.34    0.12
 -11  -4   0    0.34    0.17
 -11  -4   0    0.54    0.18
  11   4   0    0.54    0.21
 -11   4   0    0.59    0.15
  11   4   0    0.79    0.19
 -12  -4   0    0.44    0.19
 -12  -4   0    0.58    0.16
  12   4   0    0.43    0.15
 -12   4   0    0.39    0.14
 -13  -4   0    0.18    0.17
 -13  -4   0   -0.07    0.14
 -13   4   0    0.02    0.13
  13   4   0    0.20    0.17
 -14  -4   0    0.09    0.15
 -14  -4   0    0.05    0.16
 -14   4   0    0.13    0.16
  14   4   0    0.53    0.21
   0  -5   0   -0.01    0.06
   0   5   0   -0.21    0.07
  -1  -5   0    7.26    0.26
   1  -5   0    7.36    0.24
   1   5   0    7.88    0.32
  -1   5   0    7.44    0.29
  -2  -5   0    8.87    0.31
   2  -5   0    8.49    0.26
  -2  -5   0    8.60    0.30
   2  -5   0    7.94    0.25
   2   5   0    8.28    0.36
  -2   5   0    8.31    0.30
   2   5   0    9.13    0.34
   3  -5   0    2.09    0.12
  -3  -5   0    2.30    0.18
  -3  -5   0    2.17    0.16
   3   5   0    1.93    0.20
  -3   5   0    1.89    0.15
   3   5   0    1.99    0.16
  -4  -5   0    0.17    0.10
  -4  -5   0    0.36    0.10
   4  -5   0    0.26    0.07
  -4   5   0    0.37    0.08
   4   5   0    0.48    0.14
   4   5   0    0.39    0.10
  -5  -5   0    0.00    0.09
  -5  -5   0   -0.04    0.08
   5   5   0    0.03    0.10
  -5   5   0   -0.10    0.06
   5   5   0    0.04    0.13
  -6  -5   0    1.25    0.17
  -6  -5   0    0.91    0.16
   6   5   0    1.12    0.16
   6   5   0    0.89    0.19
  -6   5   0    0.88    0.11
  -7  -5   0   -0.08    0.10
   7   5   0   -0.08    0.14
   7   5   0    0.04    0.11
  -7   5   0   -0.03    0.07
  -8  -5   0    2.92    0.26
  -8   5   0    2.81    0.20
   8   5   0    2.94    0.31
  -9  -5   0    0.37    0.15
   9   5   0    0.49    0.20
  -9   5   0    0.19    0.11
 -10  -5   0   -0.19    0.13
  10   5   0    0.09    0.18
 -10   5   0    0.05    0.10
 -11  -5   0   -0.09    0.13
  11   5   0    0.01    0.19
 -11   5   0    0.06    0.11
 -12  -5   0    0.32    0.19
 -12   5   0    0.21    0.14
   0  -6   0    0.13    0.08
   0   6   0   -0.13    0.08
   1  -6   0    0.10    0.07
  -1  -6   0    0.05    0.08
   1   6   0    0.08    0.11
  -1   6   0    0.22    0.09
  -2  -6   0    3.76    0.22
   2  -6   0    3.57    0.17
  -2   6   0    3.81    0.21
   2   6   0    4.08    0.28
   3  -6   0    1.40    0.11
  -3  -6   0    1.42    0.16
   3   6   0    1.08    0.18
  -3   6   0    1.27    0.13
   4  -6   0    0.02    0.05
  -4  -6   0    0.04    0.10
  -4   6   0    0.05    0.07
   4   6   0    0.05    0.13
   5  -6   0   -0.07    0.05
  -5  -6   0   -0.08    0.09
  -5   6   0   -0.02    0.06
   5   6   0   -0.02    0.14
  -6  -6   0    0.03    0.12
  -6   6   0   -0.04    0.07
   6   6   0   -0.24    0.11
  -7  -6   0   -0.13    0.11
   7   6   0   -0.14    0.14
  -7   6   0    0.05    0.07
  -8  -6   0    0.15    0.15
  -8   6   0   -0.04    0.09
   8   6   0   -0.05    0.15
  -9  -6   0   -0.08    0.14
   9   6   0    0.19    0.20
 -10  -6   0   -0.05    0.16
  10   6   0   -0.04    0.20
   0  -7   0   -0.04    0.06
   0   7   0    0.08    0.09
  -1  -7   0    0.11    0.08
  -1   7   0    0.01    0.08
   1   7   0    0.25    0.13
  -2  -7   0   -0.13    0.08
   2   7   0    0.06    0.12
  -3  -7   0    0.05    0.10
   3   7   0    0.08    0.14
  -4  -7   0    0.16    0.11
   4   7   0    0.12    0.15
  -5  -7   0    0.08    0.12
   5   7   0   -0.07    0.14
  -6  -7   0    0.07    0.13
   6   7   0    0.08    0.18
 -16   0   1    0.17    0.14
  16   0  -1    0.21    0.19
 -16   0   1    0.15    0.20
 -15   0   1   -0.01    0.09
  15   0  -1    0.00    0.15
 -15   0   1    0.08    0.19
  14   0  -1    0.15    0.13
 -14   0   1   -0.14    0.07
 -14   0   1   -0.04    0.15
  13   0  -1    0.65    0.16
 -13   0   1    0.68    0.13
 -13   0   1    0.57    0.19
 -12   0   1    0.03    0.08
 -12   0   1   -0.12    0.13
  12   0  -1    0.04    0.10
 -11   0   1    7.99    0.38
 -11   0   1    7.12    0.32
  11   0  -1    7.30    0.36
 -10   0   1    0.18    0.09
  10   0  -1   -0.04    0.10
 -10   0   1    0.00    0.10
  -9   0   1   13.38    0.47
  -9   0   1   13.44    0.43
   9   0  -1   13.63    0.46
  -8   0   1   -0.08    0.07
   8   0  -1    0.01    0.08
  -8   0   1    0.00    0.07
  -7   0   1   26.87    0.67
  -7   0   1   28.43    0.73
   7   0  -1   27.50    0.70
  -6   0   1    0.16    0.07
  -6   0   1    0.06    0.06
   6   0  -1    0.13    0.06
   6   0  -1    0.01    0.05
  -6   0   1    0.24    0.09
  -5   0   1   42.41    0.99
   5   0  -1   41.90    0.94
  -5   0   1   42.80    1.00
   5   0  -1   42.20    0.93
  -5   0   1   42.76    0.95
  -5   0   1   42.57    0.93
   5   0  -1   42.79    0.98
  -4   0   1    0.03    0.05
  -4   0   1    0.02    0.03
   4   0  -1    0.03    0.04
   4   0  -1    0.00    0.04
   4   0  -1   -0.03    0.04
  -4   0   1   -0.03    0.03
  -4   0   1   -0.02    0.03
  -3   0   1   12.25    0.31
  -3   0   1   12.50    0.33
   3   0  -1   12.82    0.32
  -3   0   1   12.40    0.31
   3   0  -1   12.56    0.33
   3   0  -1   12.38    0.31
  -2   0   1   -0.03    0.02
  -2   0   1   -0.06    0.02
   2   0  -1   -0.05    0.02
   2   0  -1   -0.04    0.02
   2   0  -1   -0.06    0.03
  -2   0   1   -0.05    0.02
   0   0   1   -0.01    0.01
   0   0  -1   -0.01    0.01
   0   0   1   -0.01    0.01
   0   0  -1   -0.01    0.01
  -1   0  -1    8.23    0.20
   1   0   1    8.78    0.19
  -2   0  -1   -0.09    0.03
  -2   0  -1   -0.02    0.04
   2   0   1   -0.05    0.03
   2   0   1   -0.09    0.03
  -2   0  -1   -0.06    0.03
  -2   0  -1   -0.05    0.03
   2   0   1   -0.12    0.04
   2   0   1   -0.02    0.04
  -3   0  -1    0.03    0.04
  -3   0  -1    0.12    0.05
   3   0   1    0.05    0.04
   3   0   1    0.05    0.05
   3   0   1   -0.05    0.04
  -3   0  -1   -0.02    0.03
  -3   0  -1    0.03    0.05
   3   0   1   -0.01    0.04
  -4   0  -1   -0.03    0.04
   4   0   1   -0.05    0.04
  -4   0  -1    0.03    0.04
   4   0   1    0.03    0.06
   4   0   1    0.00    0.04
   4   0   1    0.05    0.05
  -4   0  -1   -0.04    0.04
  -4   0  -1   -0.06    0.04
   5   0   1    0.23    0.07
  -5   0  -1    0.18    0.05
  -5   0  -1    0.25    0.07
   5   0   1    0.27    0.05
  -5   0  -1    0.25    0.05
   5   0   1    0.19    0.08
  -5   0  -1    0.35    0.08
   5   0   1    0.26    0.06
  -6   0  -1    0.12    0.06
   6   0   1    0.13    0.09
   6   0   1    0.01    0.04
  -6   0  -1    0.05    0.05
  -6   0  -1    0.03    0.07
   6   0   1   -0.03    0.05
   7   0   1   10.64    0.36
  -7   0  -1   10.68    0.37
  -7   0  -1   11.18    0.34
  -8   0  -1    0.02    0.09
   8   0   1    0.01    0.09
  -8   0  -1    0.09    0.07
  -9   0  -1    0.89    0.14
  -9   0  -1    0.57    0.11
   9   0   1    0.76    0.12
  10   0   1    0.07    0.11
 -10   0  -1    0.06    0.09
 -10   0  -1    0.08    0.12
  11   0   1    3.79    0.26
 -11   0  -1    4.08    0.27
 -11   0  -1    4.59    0.26
 -12   0  -1   -0.06    0.10
 -12   0  -1    0.16    0.14
  12   0   1   -0.04    0.13
 -13   0  -1    0.78    0.19
  13   0   1    0.75    0.19
 -13   0  -1    0.65    0.15
  14   0   1    0.38    0.17
 -14   0  -1    0.06    0.15
 -14   0  -1   -0.11    0.11
  15   0   1    5.82    0.42
 -15   0  -1    5.92    0.37
 -15   0  -1    6.08    0.43
  16   0   1   -0.10    0.17
 -16   0  -1    0.12    0.15
 -16  -1   1    0.02    0.19
 -16  -1   1   -0.04    0.14
  16  -1  -1    0.00    0.17
 -16   1   1   -0.10    0.16
  16   1  -1    0.11    0.19
  15  -1  -1    1.44    0.25
 -15  -1   1    1.36    0.27
 -15  -1   1    1.18    0.19
  15   1  -1    1.43    0.26
 -15   1   1    1.03    0.19
 -15   1   1    1.48    0.26
  14  -1  -1    0.26    0.16
 -14  -1   1   -0.09    0.15
 -14  -1   1    0.04    0.13
  14   1  -1   -0.09    0.16
 -14   1   1    0.06    0.16
 -14   1   1   -0.11    0.10
 -13  -1   1    0.06    0.13
 -13  -1   1    0.34    0.16
  13  -1  -1    0.24    0.14
 -13   1   1    0.37    0.16
  13   1  -1    0.10    0.15
 -13   1   1    0.35    0.13
  12  -1  -1    0.95    0.18
 -12  -1   1    1.01    0.18
 -12  -1   1    1.00    0.18
  12   1  -1    1.39    0.20
 -12   1   1    1.15    0.20
 -12   1   1    0.88    0.14
  11  -1  -1    1.03    0.17
 -11  -1   1    1.12    0.17
 -11  -1   1    1.01    0.16
  11   1  -1    0.81    0.15
 -11   1   1    0.93    0.15
 -11   1   1    0.92    0.18
  10  -1  -1    1.45    0.18
 -10  -1   1    1.52    0.18
 -10  -1   1    1.27    0.15
 -10   1   1    1.25    0.18
 -10   1   1    1.43    0.16
  10   1  -1    1.62    0.19
  -9  -1   1   23.08    0.68
   9  -1  -1   23.04    0.64
  -9  -1   1   21.88    0.62
  -9   1   1   21.89    0.66
  -9   1   1   22.67    0.61
   9   1  -1   22.83    0.66
  -8  -1   1    1.55    0.15
   8  -1  -1    1.68    0.16
  -8  -1   1    1.34    0.15
  -8   1   1    1.54    0.16
  -8   1   1    1.32    0.13
   8   1  -1    1.49    0.16
  -7  -1   1   40.14    1.00
  -7  -1   1   39.96    0.95
   7  -1  -1   40.76    0.93
   7  -1  -1   41.30    0.95
   7   1  -1   40.50    0.97
  -7   1   1   40.84    0.93
  -7   1   1   41.64    1.00
  -7   1   1   40.53    1.01
   6  -1  -1   59.07    1.27
  -6  -1   1   58.99    1.29
  -6  -1   1   59.66    1.37
   6  -1  -1   60.12    1.29
  -6   1   1   60.32    1.28
   6   1  -1   57.64    1.31
  -6   1   1   59.24    1.35
   5  -1  -1    0.94    0.10
   5  -1  -1    0.74    0.08
  -5  -1   1    0.88    0.11
  -5  -1   1    1.10    0.12
   5  -1  -1    0.88    0.09
  -5  -1   1    0.97    0.10
  -5  -1   1    0.92    0.10
   5   1  -1    0.81    0.10
  -5   1   1    0.98    0.09
  -5   1   1    0.67    0.09
   5   1  -1    0.93    0.10
   5   1  -1    1.10    0.09
   5   1  -1    0.85    0.11
  -5   1   1    0.89    0.09
  -4  -1   1    4.64    0.18
   4  -1  -1    4.29    0.15
  -4  -1   1    4.52    0.16
   4  -1  -1    4.69    0.17
  -4  -1   1    4.59    0.19
  -4  -1   1    4.56    0.17
   4  -1  -1    4.66    0.16
   4   1  -1    4.46    0.17
  -4   1   1    4.65    0.16
   4   1  -1    4.56    0.20
   4   1  -1    4.59    0.16
  -4   1   1    4.35    0.17
  -4   1   1    4.26    0.15
   4   1  -1    4.72    0.18
  -3  -1   1    9.84    0.28
  -3  -1   1    9.35    0.26
  -3  -1   1    9.71    0.26
   3  -1  -1    9.45    0.25
   3  -1  -1   10.03    0.25
  -3  -1   1   10.07    0.29
   3  -1  -1    9.66    0.26
   3   1  -1    9.23    0.29
  -3   1   1    9.78    0.25
  -3   1   1    9.48    0.25
   3   1  -1    9.67    0.27
   3   1  -1    9.39    0.26
   3   1  -1    9.44    0.25
  -3   1   1    9.62    0.27
   2  -1  -1    3.27    0.11
   2  -1  -1    3.27    0.11
  -2  -1   1    3.04    0.11
  -2  -1   1    3.16    0.13
  -2  -1   1    3.15    0.12
  -2  -1   1    3.22    0.12
  -2   1   1    3.13    0.12
  -2   1   1    3.15    0.11
   2   1  -1    3.01    0.11
   2   1  -1    3.05    0.12
   2   1  -1    3.13    0.12
   2   1  -1    3.09    0.11
  -1  -1   1   85.97    1.70
   1  -1  -1   84.94    1.71
  -1  -1   1   85.17    1.71
  -1  -1   1   88.83    1.79
   1  -1  -1   86.98    1.79
  -1  -1   1   79.95    1.78
  -1   1   1   84.01    1.79
   1   1  -1   87.46    1.71
  -1   1   1   85.34    1.71
   1   1  -1   86.91    1.79
   1   1  -1   86.50    1.70
   1   1  -1   86.48    1.79
   0  -1   1   33.41    0.66
   0  -1  -1   32.90    0.69
   0  -1  -1   32.42    0.69
   0  -1  -1   33.51    0.73
   0   1  -1   33.01    0.69
   0   1  -1   34.93    0.70
   0   1  -1   34.12    0.66
   0   1   1   33.20    0.73
   0   1   1   32.69    0.69
   0   1  -1   33.09    0.66
   1  -1   1  186.33    4.05
  -1  -1  -1  207.15    4.24
   1  -1   1  201.45    4.07
  -1  -1  -1  209.74    4.25
  -1  -1  -1  205.18    4.06
  -1  -1  -1  206.90    4.05
   1   1   1  206.03    4.06
  -1   1  -1  212.69    4.25
   1   1   1  207.58    4.05
   1   1   1  206.95    4.25
  -2  -1  -1    0.61    0.06
  -2  -1  -1    0.67    0.07
  -2  -1  -1    0.71    0.07
   2  -1   1    0.67    0.04
  -2  -1  -1    0.73    0.07
   2  -1   1    0.75    0.05
   2   1   1    0.67    0.07
  -2   1  -1    0.76    0.05
  -2   1  -1    0.75    0.05
   2   1   1    0.66    0.06
   2   1   1    0.62    0.08
  -2   1  -1    0.70    0.04
   2   1   1    0.63    0.06
   3  -1   1   74.47    1.52
  -3  -1  -1   75.19    1.63
  -3  -1  -1   74.66    1.55
  -3  -1  -1   76.45    1.65
   3  -1   1   74.12    1.52
   3  -1   1   74.74    1.59
  -3  -1  -1   75.63    1.57
  -3   1  -1   73.50    1.60
  -3   1  -1   75.35    1.52
   3   1   1   75.48    1.57
   3   1   1   75.83    1.63
   3   1   1   73.80    1.65
  -3   1  -1   75.51    1.52
   3   1   1   75.78    1.55
  -3   1  -1   76.86    1.59
  -4  -1  -1    6.51    0.24
  -4  -1  -1    6.63    0.23
  -4  -1  -1    6.67    0.22
   4  -1   1    6.70    0.20
  -4  -1  -1    6.28    0.25
   4  -1   1    6.68    0.19
   4  -1   1    6.70    0.21
  -4   1  -1    6.78    0.21
   4   1   1    6.79    0.24
   4   1   1    6.57    0.23
  -4   1  -1    6.80    0.19
   4   1   1    6.68    0.22
  -4   1  -1    7.03    0.21
   4   1   1    6.86    0.26
  -4   1  -1    6.20    0.21
   5  -1   1   19.56    0.47
   5  -1   1   19.09    0.48
  -5  -1  -1   19.81    0.53
  -5  -1  -1   19.71    0.51
  -5  -1  -1   19.48    0.50
   5  -1   1   18.99    0.49
  -5  -1  -1   20.11    0.55
  -5   1  -1   19.72    0.50
  -5   1  -1   19.06    0.48
   5   1   1   19.01    0.55
   5   1   1   19.54    0.53
   5   1   1   18.68    0.49
   5   1   1   19.18    0.51
  -5   1  -1   19.76    0.51
  -5   1  -1   19.78    0.47
  -6  -1  -1    0.53    0.10
  -6  -1  -1    0.58    0.11
   6  -1   1    0.44    0.07
   6  -1   1    0.45    0.09
   6   1   1    0.51    0.12
  -6   1  -1    0.46    0.09
   6   1   1    0.56    0.11
  -6   1  -1    0.50    0.09
  -6   1  -1    0.54    0.08
  -7  -1  -1   -0.03    0.05
   7  -1   1   -0.05    0.06
  -7  -1  -1   -0.02    0.06
   7  -1   1   -0.05    0.05
  -7   1  -1   -0.09    0.04
  -7   1  -1    0.06    0.07
   7   1   1   -0.04    0.06
  -7   1  -1   -0.09    0.05
   7   1   1   -0.18    0.09
  -8  -1  -1    0.07    0.08
   8  -1   1    0.26    0.09
  -8  -1  -1    0.28    0.11
   8  -1   1    0.06    0.06
   8   1   1    0.21    0.10
  -8   1  -1    0.13    0.08
  -8   1  -1    0.32    0.08
  -8   1  -1    0.18    0.08
   8   1   1    0.18    0.10
  -9  -1  -1   11.80    0.44
   9  -1   1   10.40    0.39
  -9  -1  -1   11.03    0.39
   9   1   1   10.84    0.44
  -9   1  -1   10.34    0.36
  -9   1  -1    9.91    0.39
   9   1   1   10.94    0.42
 -10  -1  -1    8.58    0.36
 -10  -1  -1    8.29    0.40
  10  -1   1    8.50    0.36
 -10   1  -1    8.20    0.37
  10   1   1    8.58    0.39
 -10   1  -1    8.07    0.33
  11  -1   1    1.48    0.19
 -11  -1  -1    1.18    0.17
 -11  -1  -1    1.48    0.21
 -11   1  -1    1.22    0.16
 -11   1  -1    1.19    0.19
  11   1   1    1.49    0.19
 -12  -1  -1    2.41    0.23
 -12  -1  -1    2.46    0.27
  12  -1   1    2.14    0.24
 -12   1  -1    2.37    0.20
  12   1   1    2.23    0.26
 -12   1  -1    3.08    0.26
  13  -1   1    4.92    0.33
 -13  -1  -1    5.51    0.38
 -13  -1  -1    5.24    0.33
 -13   1  -1    4.46    0.28
  13   1   1    5.02    0.33
 -13   1  -1    5.14    0.33
 -14  -1  -1    0.12    0.17
  14  -1   1   -0.08    0.13
 -14  -1  -1    0.19    0.14
 -14   1  -1    0.06    0.15
  14   1   1    0.16    0.17
 -15  -1  -1    1.30    0.26
 -15  -1  -1    1.19    0.23
  15  -1   1    1.39    0.24
 -15   1  -1    1.28    0.25
  15   1   1    0.99    0.22
 -16  -1  -1    0.37    0.21
  16  -1   1   -0.08    0.18
 -16  -1  -1    0.46    0.18
 -16   1  -1    0.61    0.22
  16   1   1    0.25    0.22
  16  -2  -1    0.06    0.19
 -16  -2   1    0.43    0.22
 -16  -2   1    0.03    0.17
 -16   2   1    0.06    0.18
  16   2  -1    0.11    0.18
 -15  -2   1    0.24    0.19
  15  -2  -1    0.06    0.17
 -15  -2   1    0.27    0.14
  15   2  -1    0.31    0.19
 -15   2   1    0.23    0.17
  14  -2  -1    0.05    0.15
 -14  -2   1    0.12    0.13
 -14  -2   1    0.07    0.15
  14   2  -1   -0.07    0.15
 -14   2   1    0.14    0.15
 -13  -2   1    1.14    0.20
 -13  -2   1    1.23    0.21
  13  -2  -1    1.40    0.20
  13   2  -1    1.12    0.22
 -13   2   1    1.62    0.23
 -12  -2   1    1.14    0.18
 -12  -2   1    1.03    0.21
  12  -2  -1    1.26    0.19
  12   2  -1    1.19    0.20
 -12   2   1    1.16    0.16
 -12   2   1    1.11    0.18
  11  -2  -1    1.46    0.19
 -11  -2   1    1.69    0.21
 -11  -2   1    1.70    0.23
 -11   2   1    2.12    0.20
  11   2  -1    1.64    0.20
 -11   2   1    1.57    0.20
 -10  -2   1   14.52    0.54
  10  -2  -1   13.15    0.47
 -10  -2   1   14.52    0.50
 -10   2   1   13.69    0.44
 -10   2   1   12.38    0.48
  10   2  -1   13.96    0.51
  -9  -2   1    0.38    0.13
   9  -2  -1    0.17    0.11
  -9  -2   1    0.29    0.09
   9  -2  -1    0.39    0.09
   9   2  -1    0.36    0.13
  -9   2   1    0.39    0.09
  -9   2   1    0.30    0.11
  -8  -2   1    0.82    0.14
  -8  -2   1    0.54    0.12
   8  -2  -1    0.82    0.11
   8  -2  -1    0.62    0.11
   8   2  -1    0.86    0.14
   8   2  -1    1.00    0.16
  -8   2   1    0.73    0.10
  -8   2   1    0.84    0.13
  -7  -2   1    0.10    0.07
   7  -2  -1    0.12    0.08
   7  -2  -1    0.11    0.05
  -7  -2   1   -0.04    0.09
  -7   2   1    0.07    0.07
   7   2  -1    0.03    0.06
   7   2  -1    0.26    0.12
  -7   2   1    0.09    0.06
   6  -2  -1    0.10    0.05
  -6  -2   1   -0.01    0.07
  -6  -2   1    0.16    0.09
   6   2  -1    0.08    0.09
  -6   2   1    0.14    0.07
   6   2  -1    0.09    0.08
  -6   2   1    0.09    0.05
  -5  -2   1    0.25    0.08
  -5  -2   1    0.24    0.07
  -5  -2   1    0.33    0.08
   5  -2  -1    0.16    0.06
  -5   2   1    0.22    0.07
  -5   2   1    0.21    0.06
   5   2  -1    0.19    0.09
   5   2  -1    0.15    0.07
   5   2  -1    0.30    0.07
  -4  -2   1   18.48    0.50
   4  -2  -1   18.87    0.45
   4  -2  -1   18.86    0.46
  -4  -2   1   18.51    0.48
  -4  -2   1   19.13    0.47
   4   2  -1   18.47    0.48
  -4   2   1   18.65    0.44
  -4   2   1   18.60    0.48
   4   2  -1   18.86    0.52
  -4   2   1   18.52    0.45
   4   2  -1   18.83    0.50
  -3  -2   1   18.46    0.47
   3  -2  -1   18.33    0.42
   3  -2  -1   18.04    0.44
  -3  -2   1   18.04    0.45
  -3  -2   1   18.33    0.45
  -3  -2   1   18.06    0.48
   3   2  -1   19.07    0.50
  -3   2   1   18.18    0.42
  -3   2   1   18.28    0.43
   3   2  -1   18.09    0.44
   3   2  -1   18.41    0.45
  -3   2   1   18.47    0.46
   3   2  -1   18.17    0.47
  -2  -2   1    1.13    0.09
   2  -2  -1    1.17    0.08
   2  -2  -1    1.23    0.07
  -2  -2   1    1.18    0.09
  -2  -2   1    1.09    0.08
  -2  -2   1    1.19    0.09
  -2   2   1    1.11    0.07
   2   2  -1    1.25    0.08
  -2   2   1    1.13    0.08
   2   2  -1    1.25    0.08
   2   2  -1    1.21    0.10
   2   2  -1    1.04    0.07
   1  -2  -1  137.50    2.83
   1  -2  -1  133.88    2.70
  -1  -2   1  134.17    2.70
  -1  -2   1  138.10    2.82
  -1  -2   1  134.67    2.69
   1   2  -1  134.97    2.84
   1   2  -1  135.35    2.82
  -1   2   1  135.84    2.84
   1   2  -1  134.75    2.70
  -1   2   1  136.26    2.70
   1   2  -1  134.62    2.69
   0  -2   1    2.80    0.09
   0  -2   1    2.73    0.08
   0  -2  -1    2.61    0.11
   0  -2  -1    2.91    0.12
   0  -2   1    2.86    0.09
   0  -2  -1    2.88    0.12
   0   2   1    2.86    0.11
   0   2   1    2.83    0.13
   0   2  -1    2.83    0.09
   0   2  -1    2.91    0.10
   1  -2   1   16.43    0.34
   1  -2   1   16.18    0.34
  -1  -2  -1   16.54    0.42
  -1  -2  -1   16.19    0.41
  -1  -2  -1   16.41    0.40
  -1  -2  -1   16.15    0.39
   1   2   1   16.36    0.43
  -1   2  -1   16.38    0.37
   1   2   1   16.51    0.39
   1   2   1   16.67    0.40
  -1   2  -1   16.81    0.34
  -2  -2  -1    0.73    0.09
  -2  -2  -1    1.01    0.09
  -2  -2  -1    0.77    0.08
   2  -2   1    0.82    0.04
  -2  -2  -1    0.82    0.09
   2   2   1    0.83    0.09
  -2   2  -1    0.71    0.05
  -2   2  -1    0.74    0.04
   2   2   1    0.94    0.08
  -2   2  -1    0.73    0.04
   2   2   1    0.74    0.09
   3  -2   1    0.02    0.02
   3  -2   1   -0.01    0.01
  -3  -2  -1   -0.06    0.05
  -3  -2  -1    0.04    0.07
  -3  -2  -1   -0.02    0.05
  -3   2  -1    0.02    0.03
  -3   2  -1   -0.02    0.03
   3   2   1   -0.01    0.05
  -3   2  -1   -0.01    0.02
   3   2   1    0.05    0.05
   3   2   1   -0.08    0.05
   4  -2   1    3.92    0.13
   4  -2   1    3.87    0.13
  -4  -2  -1    4.07    0.18
  -4  -2  -1    3.78    0.19
  -4  -2  -1    3.87    0.18
   4  -2   1    3.83    0.14
  -4   2  -1    3.86    0.13
  -4   2  -1    3.85    0.15
   4   2   1    4.01    0.22
   4   2   1    4.01    0.19
   4   2   1    4.02    0.19
  -4   2  -1    3.54    0.13
  -5  -2  -1   30.23    0.76
  -5  -2  -1   28.40    0.71
   5  -2   1   28.96    0.66
   5  -2   1   31.47    0.71
   5  -2   1   29.58    0.67
  -5   2  -1   30.32    0.71
  -5   2  -1   28.95    0.66
   5   2   1   29.28    0.73
   5   2   1   29.00    0.79
   6  -2   1    0.01    0.05
  -6  -2  -1    0.03    0.07
  -6  -2  -1   -0.15    0.08
   6  -2   1    0.05    0.05
  -6   2  -1    0.02    0.06
  -6   2  -1    0.06    0.04
   6   2   1   -0.03    0.10
  -6   2  -1   -0.01    0.05
   6   2   1   -0.04    0.08
   7  -2   1    3.98    0.18
  -7  -2  -1    4.17    0.25
   7  -2   1    4.10    0.19
  -7  -2  -1    3.91    0.22
  -7   2  -1    3.73    0.19
  -7   2  -1    3.93    0.20
  -7   2  -1    3.99    0.18
   7   2   1    3.82    0.24
   7   2   1    4.41    0.24
   8  -2   1    0.48    0.10
  -8  -2  -1    0.33    0.11
  -8  -2  -1    0.35    0.13
   8  -2   1    0.45    0.09
   8   2   1    0.27    0.14
  -8   2  -1    0.42    0.10
  -8   2  -1    0.53    0.11
   8   2   1    0.29    0.12
  -8   2  -1    0.39    0.08
   9  -2   1    3.21    0.21
  -9  -2  -1    3.48    0.27
   9  -2   1    3.50    0.19
  -9  -2  -1    3.56    0.25
  -9   2  -1    3.38    0.23
   9   2   1    2.99    0.25
   9   2   1    3.47    0.30
  -9   2  -1    3.38    0.22
  -9   2  -1    3.49    0.19
 -10  -2  -1    3.61    0.26
  10  -2   1    3.69    0.24
 -10  -2  -1    3.74    0.27
 -10   2  -1    3.42    0.21
 -10   2  -1    3.49    0.24
  10   2   1    4.42    0.34
  10   2   1    3.64    0.29
  11  -2   1    0.12    0.11
 -11  -2  -1    0.07    0.14
 -11  -2  -1    0.02    0.11
  11   2   1    0.03    0.13
 -11   2  -1    0.24    0.10
  11   2   1   -0.02    0.16
 -11   2  -1    0.15    0.12
 -12  -2  -1    0.37    0.13
 -12  -2  -1    0.44    0.18
  12  -2   1    0.48    0.15
 -12   2  -1    0.38    0.14
  12   2   1    0.32    0.16
 -13  -2  -1    0.10    0.14
 -13  -2  -1    0.00    0.17
  13  -2   1    0.28    0.14
  13   2   1   -0.02    0.15
 -13   2  -1    0.29    0.16
 -14  -2  -1   -0.15    0.12
 -14  -2  -1    0.08    0.17
  14  -2   1    0.13    0.15
 -14   2  -1   -0.02    0.13
  14   2   1    0.27    0.14
  15  -2   1    0.35    0.16
 -15  -2  -1    0.38    0.21
 -15  -2  -1    0.38    0.18
 -15   2  -1    0.49    0.19
  15   2   1    0.70    0.22
 -15  -3   1    0.05    0.17
 -15  -3   1    0.12    0.18
  15   3  -1    0.23    0.16
 -15   3   1    0.14    0.15
 -14  -3   1    0.72    0.21
 -14  -3   1    0.32    0.18
  14   3  -1    0.44    0.20
 -14   3   1    0.65    0.18
 -13  -3   1    0.78    0.17
 -13  -3   1    1.25    0.24
  13   3  -1    0.67    0.20
 -13   3   1    0.83    0.18
 -12  -3   1    0.18    0.16
 -12  -3   1    0.17    0.14
  12   3  -1    0.37    0.16
 -12   3   1    0.35    0.14
 -11  -3   1    0.62    0.18
 -11  -3   1    0.56    0.16
 -11   3   1    0.47    0.14
  11   3  -1    0.62    0.15
 -10  -3   1   -0.07    0.12
 -10  -3   1    0.04    0.12
  10   3  -1    0.07    0.12
 -10   3   1    0.14    0.08
  10   3  -1    0.05    0.13
 -10   3   1    0.09    0.10
  -9  -3   1   -0.08    0.08
  -9  -3   1    0.06    0.12
  -9   3   1   -0.01    0.10
   9   3  -1   -0.01    0.12
  -9   3   1    0.02    0.07
   9   3  -1   -0.01    0.14
  -8  -3   1    3.80    0.24
  -8  -3   1    3.90    0.25
   8  -3  -1    4.42    0.20
   8   3  -1    4.32    0.31
  -8   3   1    3.71    0.19
   8   3  -1    3.99    0.26
  -8   3   1    4.46    0.24
  -7  -3   1   11.19    0.39
   7  -3  -1   11.51    0.34
  -7  -3   1   11.51    0.41
   7   3  -1   12.09    0.42
  -7   3   1   11.17    0.34
  -7   3   1   11.15    0.38
   7   3  -1   11.48    0.46
  -6  -3   1    1.02    0.13
  -6  -3   1    0.83    0.13
   6  -3  -1    1.07    0.10
   6   3  -1    0.85    0.13
  -6   3   1    0.98    0.12
   6   3  -1    0.93    0.15
  -6   3   1    1.17    0.11
  -5  -3   1    0.21    0.09
  -5  -3   1    0.12    0.08
   5  -3  -1    0.13    0.05
  -5  -3   1    0.12    0.07
   5   3  -1    0.10    0.08
  -5   3   1    0.23    0.07
  -5   3   1    0.08    0.05
   5   3  -1    0.04    0.07
   5   3  -1    0.09    0.10
  -4  -3   1   13.98    0.39
   4  -3  -1   13.79    0.36
  -4  -3   1   13.41    0.41
  -4  -3   1   13.75    0.40
   4   3  -1   13.80    0.40
   4   3  -1   13.22    0.44
  -4   3   1   13.74    0.35
  -4   3   1   13.93    0.39
   4   3  -1   14.29    0.42
   3  -3  -1    0.11    0.05
  -3  -3   1    0.14    0.06
   3  -3  -1    0.22    0.05
  -3  -3   1   -0.05    0.05
  -3  -3   1    0.22    0.07
  -3   3   1    0.10    0.06
   3   3  -1    0.12    0.06
   3   3  -1    0.17    0.08
  -3   3   1    0.09    0.05
   3   3  -1    0.14    0.06
   2  -3  -1   46.18    1.00
  -2  -3   1   44.64    0.97
  -2  -3   1   44.80    1.01
   2  -3  -1   44.88    0.96
  -2  -3   1   44.41    0.98
  -2   3   1   44.72    0.96
  -2   3   1   44.86    1.02
   2   3  -1   45.07    1.04
   2   3  -1   45.20    1.02
   2   3  -1   44.71    0.97
  -1  -3   1    2.72    0.12
   1  -3  -1    2.58    0.13
  -1  -3   1    2.55    0.12
  -1  -3   1    2.72    0.12
   1  -3  -1    2.65    0.12
   1  -3  -1    2.69    0.12
  -1   3   1    2.65    0.14
  -1   3   1    2.51    0.12
   1   3  -1    2.56    0.12
   1   3  -1    2.50    0.13
   1   3  -1    2.60    0.11
   0  -3  -1    0.50    0.07
   0  -3   1    0.34    0.04
   0  -3  -1    0.42    0.07
   0  -3  -1    0.33    0.07
   0  -3   1    0.46    0.04
   0  -3   1    0.37    0.05
   0   3  -1    0.48    0.06
   0   3   1    0.39    0.08
   0   3   1    0.39    0.07
   0   3  -1    0.40    0.05
   1  -3   1    5.06    0.15
   1  -3   1    5.23    0.15
  -1  -3  -1    5.18    0.20
  -1  -3  -1    5.26    0.20
  -1  -3  -1    5.14    0.20
  -1   3  -1    5.18    0.14
   1   3   1    5.38    0.22
   1   3   1    5.52    0.20
  -1   3  -1    5.29    0.17
  -2  -3  -1    0.48    0.08
  -2  -3  -1    0.44    0.08
  -2  -3  -1    0.50    0.09
   2  -3   1    0.44    0.04
   2  -3   1    0.47    0.04
  -2   3  -1    0.46    0.04
   2   3   1    0.45    0.09
  -2   3  -1    0.46    0.05
  -2   3  -1    0.51    0.04
   2   3   1    0.51    0.09
   3  -3   1    7.96    0.20
  -3  -3  -1    7.44    0.27
  -3  -3  -1    7.81    0.28
  -3  -3  -1    8.02    0.27
   3   3   1    8.14    0.28
  -3   3  -1    8.00    0.19
  -3   3  -1    7.84    0.22
   3   3   1    7.57    0.31
  -3   3  -1    7.96    0.19
  -4  -3  -1    5.66    0.23
  -4  -3  -1    4.98    0.23
   4  -3   1    4.87    0.13
  -4  -3  -1    5.52    0.25
  -4   3  -1    4.91    0.15
  -4   3  -1    4.93    0.15
   4   3   1    5.19    0.23
   4   3   1    5.13    0.26
  -4   3  -1    5.07    0.18
  -5  -3  -1    1.57    0.15
  -5  -3  -1    1.43    0.14
   5  -3   1    1.72    0.09
   5   3   1    1.31    0.17
  -5   3  -1    1.57    0.11
  -5   3  -1    1.57    0.09
   5   3   1    1.50    0.16
  -6  -3  -1   -0.08    0.06
  -6  -3  -1    0.01    0.09
   6  -3   1    0.07    0.04
  -6   3  -1    0.10    0.04
  -6   3  -1    0.07    0.06
   6   3   1    0.00    0.11
   6   3   1   -0.10    0.05
   7  -3   1    0.02    0.05
  -7  -3  -1    0.04    0.07
  -7  -3  -1    0.01    0.08
  -7   3  -1   -0.02    0.05
   7   3   1   -0.13    0.09
  -7   3  -1    0.01    0.05
  -7   3  -1   -0.01    0.06
   7   3   1    0.15    0.10
  -8  -3  -1    1.85    0.20
   8  -3   1    1.61    0.13
  -8  -3  -1    1.42    0.19
  -8   3  -1    1.82    0.16
   8   3   1    1.89    0.21
  -8   3  -1    2.12    0.14
   8   3   1    1.60    0.23
  -9  -3  -1    0.31    0.15
  -9  -3  -1    0.58    0.15
   9  -3   1    0.75    0.13
  -9   3  -1    0.42    0.11
  -9   3  -1    0.73    0.11
   9   3   1    0.37    0.13
   9   3   1    0.49    0.18
  10  -3   1    0.23    0.11
 -10  -3  -1    0.14    0.13
 -10  -3  -1    0.40    0.14
  10   3   1    0.43    0.19
  10   3   1    0.40    0.16
 -10   3  -1    0.41    0.12
 -11  -3  -1    0.33    0.17
 -11  -3  -1    0.18    0.11
  11  -3   1    0.08    0.11
  11   3   1   -0.06    0.16
 -11   3  -1    0.06    0.11
  11   3   1    0.24    0.15
 -12  -3  -1    0.20    0.16
 -12  -3  -1    0.00    0.12
  12  -3   1    0.24    0.14
  12   3   1   -0.03    0.18
  12   3   1    0.14    0.13
 -12   3  -1    0.05    0.11
 -13  -3  -1    0.34    0.20
 -13  -3  -1    0.14    0.15
  13  -3   1    0.05    0.13
 -13   3  -1    0.28    0.15
  13   3   1    0.08    0.17
  14  -3   1   -0.09    0.12
 -14  -3  -1   -0.10    0.10
 -14  -3  -1    0.34    0.19
  14   3   1    0.14    0.17
 -14   3  -1   -0.02    0.13
 -15  -3  -1    0.27    0.20
  15  -3   1    0.45    0.17
 -15  -3  -1    0.35    0.21
  15   3   1   -0.12    0.18
 -15   3  -1    0.29    0.16
 -14  -4   1    0.39    0.20
 -14  -4   1    0.03    0.14
  14   4  -1    0.14    0.19
 -14   4   1    0.18    0.15
 -13  -4   1    1.27    0.23
 -13  -4   1    1.48    0.25
 -13   4   1    1.68    0.24
  13   4  -1    1.67    0.26
 -12  -4   1    0.05    0.15
 -12  -4   1    0.03    0.11
 -12   4   1    0.07    0.11
  12   4  -1   -0.05    0.13
 -11  -4   1    1.65    0.23
 -11  -4   1    1.48    0.23
  11   4  -1    1.42    0.22
 -11   4   1    1.22    0.19
 -10  -4   1    0.31    0.15
 -10  -4   1    0.22    0.15
 -10   4   1    0.58    0.14
  10   4  -1    0.08    0.14
  10   4  -1    0.35    0.15
  -9  -4   1    4.96    0.31
  -9  -4   1    4.45    0.30
  -9   4   1    4.75    0.27
   9   4  -1    4.89    0.31
   9   4  -1    4.81    0.37
  -8  -4   1    3.32    0.26
  -8  -4   1    2.84    0.24
   8   4  -1    2.82    0.24
  -8   4   1    2.71    0.20
   8   4  -1    2.94    0.30
  -7  -4   1    4.57    0.28
  -7  -4   1    4.65    0.27
  -7   4   1    4.77    0.24
   7   4  -1    4.15    0.26
   7   4  -1    5.49    0.34
  -6  -4   1    0.71    0.13
   6  -4  -1    0.55    0.08
  -6  -4   1    0.65    0.12
   6   4  -1    0.63    0.12
   6   4  -1    0.28    0.13
  -6   4   1    0.55    0.11
  -6   4   1    0.63    0.08
   5  -4  -1    3.18    0.15
  -5  -4   1    3.53    0.20
  -5  -4   1    3.30    0.20
  -5  -4   1    3.28    0.20
   5   4  -1    3.32    0.20
   5   4  -1    2.83    0.23
  -5   4   1    3.41    0.18
  -5   4   1    3.04    0.15
   5   4  -1    3.00    0.20
  -4  -4   1   -0.02    0.07
   4  -4  -1    0.06    0.05
  -4  -4   1    0.02    0.07
  -4  -4   1    0.01    0.07
  -4   4   1    0.03    0.05
  -4   4   1    0.03    0.06
   4   4  -1    0.01    0.09
   4   4  -1    0.01    0.07
  -3  -4   1    1.40    0.12
   3  -4  -1    1.33    0.10
  -3  -4   1    1.17    0.12
  -3  -4   1    1.20    0.12
   3   4  -1    1.07    0.11
  -3   4   1    1.22    0.10
   3   4  -1    0.98    0.13
  -3   4   1    1.19    0.12
   2  -4  -1    1.42    0.11
  -2  -4   1    1.48    0.12
   2  -4  -1    1.56    0.12
  -2  -4   1    1.65    0.11
  -2  -4   1    1.59    0.12
   2   4  -1    1.44    0.14
   2   4  -1    1.38    0.11
  -2   4   1    1.39    0.10
  -2   4   1    1.53    0.13
  -1  -4   1    5.40    0.19
   1  -4  -1    6.21    0.21
  -1  -4   1    6.14    0.21
  -1  -4   1    6.08    0.21
   1  -4  -1    6.07    0.22
  -1   4   1    6.07    0.24
   1   4  -1    6.53    0.25
   1   4  -1    6.50    0.21
  -1   4   1    6.72    0.22
   0  -4  -1    0.48    0.08
   0  -4  -1    0.33    0.07
   0  -4   1    0.46    0.06
   0  -4   1    0.41    0.05
   0  -4   1    0.46    0.05
   0  -4  -1    0.41    0.08
   0   4   1    0.35    0.09
   0   4   1    0.32    0.07
   0   4  -1    0.40    0.05
   0   4  -1    0.39    0.07
  -1  -4  -1    6.48    0.24
   1  -4   1    6.30    0.18
  -1  -4  -1    6.33    0.23
   1  -4   1    6.24    0.18
  -1  -4  -1    6.39    0.24
   1   4   1    5.92    0.27
  -1   4  -1    6.10    0.21
  -1   4  -1    6.42    0.17
   1   4   1    6.27    0.23
  -2  -4  -1    0.24    0.08
  -2  -4  -1    0.08    0.07
   2  -4   1    0.14    0.04
   2  -4   1    0.15    0.04
  -2  -4  -1    0.05    0.07
  -2   4  -1    0.12    0.05
   2   4   1    0.06    0.07
  -2   4  -1    0.16    0.03
   2   4   1    0.13    0.10
  -2   4  -1    0.17    0.03
  -3  -4  -1    0.25    0.09
  -3  -4  -1    0.39    0.09
  -3  -4  -1    0.23    0.09
   3  -4   1    0.33    0.04
   3  -4   1    0.27    0.05
   3   4   1    0.22    0.11
  -3   4  -1    0.32    0.03
  -3   4  -1    0.34    0.03
   3   4   1    0.47    0.10
  -3   4  -1    0.32    0.06
  -4  -4  -1    0.23    0.10
   4  -4   1    0.32    0.05
  -4  -4  -1    0.37    0.10
  -4  -4  -1    0.11    0.09
   4   4   1    0.04    0.08
  -4   4  -1    0.40    0.06
   4   4   1    0.28    0.12
  -4   4  -1    0.35    0.04
  -5  -4  -1   -0.11    0.09
   5  -4   1    0.06    0.04
  -5  -4  -1   -0.02    0.09
  -5   4  -1    0.09    0.03
   5   4   1    0.05    0.12
  -5   4  -1    0.04    0.05
   5   4   1    0.01    0.09
  -6  -4  -1    1.44    0.18
  -6  -4  -1    1.37    0.17
   6   4   1    1.50    0.21
   6   4   1    1.41    0.18
  -6   4  -1    1.46    0.13
  -7  -4  -1    8.62    0.39
  -7  -4  -1    8.76    0.37
   7   4   1    8.58    0.44
   7   4   1    8.34    0.38
  -7   4  -1    8.51    0.31
  -8  -4  -1    5.51    0.31
  -8  -4  -1    5.49    0.33
  -8   4  -1    4.88    0.25
   8   4   1    4.92    0.32
   8   4   1    5.83    0.39
  -9  -4  -1    2.02    0.22
  -9  -4  -1    1.80    0.23
   9   4   1    1.88    0.24
  -9   4  -1    1.99    0.19
   9   4   1    2.00    0.26
 -10  -4  -1    0.68    0.18
 -10  -4  -1    0.25    0.15
 -10   4  -1    0.33    0.11
  10   4   1    0.24    0.14
  10   4   1    0.66    0.18
 -11  -4  -1    0.64    0.18
 -11  -4  -1    0.85    0.21
 -11   4  -1    0.43    0.13
  11   4   1    0.74    0.23
  11   4   1    0.78    0.20
 -12  -4  -1   -0.20    0.15
 -12  -4  -1   -0.13    0.14
 -12   4  -1    0.04    0.11
  12   4   1    0.03    0.21
  12   4   1    0.05    0.12
 -13  -4  -1    0.58    0.20
 -13  -4  -1    0.42    0.19
 -13   4  -1    0.68    0.17
  13   4   1    0.46    0.20
 -12  -5   1    0.15    0.17
 -12   5   1   -0.10    0.12
 -11  -5   1    0.03    0.14
 -11   5   1   -0.12    0.11
 -10  -5   1   -0.23    0.12
  10   5  -1    0.12    0.17
 -10   5   1   -0.12    0.09
  -9  -5   1    0.16    0.14
   9   5  -1   -0.05    0.16
  -9   5   1    0.08    0.11
  -8  -5   1    0.65    0.16
   8   5  -1    0.65    0.19
  -8   5   1    0.67    0.14
  -7  -5   1    0.80    0.16
   7   5  -1    0.76    0.19
  -7   5   1    0.73    0.13
  -6  -5   1   -0.10    0.08
   6   5  -1   -0.14    0.11
  -6   5   1   -0.02    0.08
  -5  -5   1    1.68    0.17
  -5   5   1    1.47    0.15
   5   5  -1    1.59    0.20
  -4  -5   1    0.82    0.13
   4  -5  -1    0.84    0.10
  -4   5   1    0.88    0.12
   4   5  -1    0.79    0.16
  -3  -5   1    0.35    0.10
   3  -5  -1    0.41    0.09
  -3   5   1    0.37    0.10
   3   5  -1    0.48    0.13
  -2  -5   1    2.98    0.17
   2  -5  -1    2.76    0.16
  -2   5   1    2.55    0.19
   2   5  -1    2.86    0.21
   1  -5  -1    0.68    0.10
  -1  -5   1    0.55    0.09
  -1   5   1    0.32    0.10
   1   5  -1    0.59    0.11
   0  -5   1    0.34    0.07
   0  -5  -1    0.24    0.09
   0   5   1    0.27    0.11
   0   5  -1    0.40    0.09
  -1  -5  -1    2.73    0.16
  -1  -5  -1    2.34    0.17
   1  -5   1    2.38    0.12
   1  -5   1    2.23    0.12
   1   5   1    2.48    0.16
  -1   5  -1    2.28    0.14
   1   5   1    2.35    0.21
   2  -5   1    4.76    0.16
  -2  -5  -1    4.84    0.24
   2  -5   1    4.91    0.16
  -2  -5  -1    4.73    0.23
   2   5   1    5.04    0.24
  -2   5  -1    4.73    0.20
   2   5   1    5.12    0.28
  -3  -5  -1    4.41    0.23
  -3  -5  -1    4.18    0.23
   3  -5   1    4.09    0.14
   3  -5   1    4.14    0.14
   3   5   1    4.47    0.24
   3   5   1    4.63    0.30
  -3   5  -1    4.30    0.18
  -4  -5  -1    4.69    0.26
  -4  -5  -1    4.54    0.25
   4  -5   1    4.38    0.14
   4   5   1    4.37    0.25
   4   5   1    4.29    0.30
  -4   5  -1    4.25    0.18
  -5  -5  -1    0.06    0.10
  -5  -5  -1    0.04    0.10
   5  -5   1   -0.04    0.04
   5   5   1   -0.07    0.12
   5   5   1    0.19    0.10
  -5   5  -1   -0.03    0.05
  -6  -5  -1    0.21    0.12
  -6  -5  -1    0.14    0.12
  -6   5  -1    0.26    0.07
   6   5   1    0.44    0.13
   6   5   1    0.09    0.14
  -7  -5  -1    1.97    0.22
  -7  -5  -1    1.76    0.21
   7   5   1    2.05    0.22
   7   5   1    2.03    0.27
  -7   5  -1    2.06    0.15
  -8  -5  -1    0.01    0.12
  -8  -5  -1   -0.10    0.12
  -8   5  -1   -0.11    0.06
   8   5   1   -0.05    0.12
   8   5   1   -0.12    0.15
  -9  -5  -1    0.03    0.15
   9   5   1    0.12    0.18
   9   5   1   -0.02    0.13
  -9   5  -1    0.06    0.08
 -10  -5  -1   -0.05    0.14
  10   5   1    0.07    0.15
 -10   5  -1   -0.14    0.08
 -11  -5  -1    0.10    0.13
 -11   5  -1   -0.01    0.10
  11   5   1    0.09    0.18
 -12  -5  -1   -0.12    0.16
  12   5   1   -0.44    0.18
 -12   5  -1    0.07    0.11
 -10  -6   1    0.12    0.17
  10   6  -1   -0.04    0.19
 -10   6   1   -0.01    0.11
  -9  -6   1    0.33    0.16
   9   6  -1    0.67    0.22
  -9   6   1    0.14    0.11
  -8  -6   1    0.19    0.14
   8   6  -1    0.15    0.17
  -8   6   1    0.15    0.10
   7  -6  -1    0.00    0.07
  -7  -6   1   -0.11    0.11
  -7   6   1   -0.08    0.08
   7   6  -1    0.04    0.16
   6  -6  -1   -0.07    0.07
  -6  -6   1   -0.13    0.10
  -6   6   1   -0.03    0.08
   6   6  -1    0.09    0.14
  -5  -6   1   -0.03    0.10
   5  -6  -1    0.16    0.07
   5   6  -1    0.09    0.14
  -5   6   1   -0.01    0.08
  -4  -6   1    1.37    0.16
   4  -6  -1    1.45    0.13
  -4   6   1    1.41    0.16
   4   6  -1    1.78    0.22
  -3  -6   1    0.11    0.09
   3  -6  -1   -0.01    0.07
  -3   6   1   -0.03    0.08
   3   6  -1   -0.15    0.11
   2  -6  -1    0.82    0.11
  -2  -6   1    1.03    0.13
  -2   6   1    0.73    0.13
   2   6  -1    0.74    0.15
   1  -6  -1    0.49    0.10
  -1  -6   1    0.53    0.10
   1   6  -1    0.46    0.11
  -1   6   1    0.46    0.13
   0  -6  -1   -0.07    0.08
   0  -6   1   -0.01    0.06
   0   6  -1   -0.05    0.07
   0   6   1   -0.03    0.10
   1  -6   1    0.10    0.05
  -1  -6  -1    0.26    0.10
  -1   6  -1    0.14    0.08
   1   6   1   -0.04    0.12
  -2  -6  -1    2.86    0.21
   2  -6   1    2.87    0.12
  -2   6  -1    2.89    0.17
   2   6   1    3.00    0.27
  -3  -6  -1    1.42    0.17
   3   6   1    1.42    0.20
  -3   6  -1    0.98    0.11
  -4  -6  -1    0.53    0.13
   4   6   1    0.48    0.17
  -4   6  -1    0.27    0.07
  -5  -6  -1    0.06    0.11
   5   6   1    0.42    0.16
  -6  -6  -1    0.06    0.12
   6   6   1   -0.07    0.14
  -7  -6  -1   -0.14    0.12
   7   6   1    0.01    0.17
  -8  -6  -1    0.31    0.15
   8   6   1    0.50    0.21
  -9  -6  -1    0.14    0.14
   9   6   1    0.18    0.17
 -10  -6  -1   -0.09    0.16
  10   6   1   -0.04    0.20
  -6  -7   1   -0.05    0.11
   6   7  -1    0.00    0.16
  -5  -7   1    0.44    0.13
   5   7  -1    0.55    0.17
  -4  -7   1    0.06    0.10
   4   7  -1    0.00    0.13
  -3  -7   1   -0.03    0.09
  -3   7   1    0.17    0.09
   3   7  -1    0.12    0.12
  -2  -7   1   -0.06    0.07
  -2   7   1   -0.09    0.08
   2   7  -1    0.00    0.12
   1  -7  -1   -0.07    0.07
  -1  -7   1   -0.04    0.07
  -1   7   1   -0.01    0.11
   1   7  -1    0.08    0.10
   0  -7  -1    0.13    0.09
   0   7  -1    0.06    0.08
   0   7   1    0.08    0.12
  -1  -7  -1    0.66    0.12
   1   7   1    0.42    0.15
  -2  -7  -1    0.03    0.10
   2   7   1   -0.06    0.12
  -3  -7  -1    0.35    0.12
   3   7   1    0.16    0.15
  -4  -7  -1    0.15    0.11
   4   7   1    0.09    0.16
  -5  -7  -1    0.68    0.16
   5   7   1    0.05    0.17
  -6  -7  -1    0.13    0.13
   6   7   1    0.30    0.18
 -16   0   2    1.31    0.24
 -16   0   2    1.10    0.25
  16   0  -2    0.94    0.22
 -15   0   2    0.12    0.18
  15   0  -2    0.11    0.13
 -15   0   2    0.12    0.13
  14   0  -2    3.03    0.30
 -14   0   2    2.85    0.32
 -14   0   2    2.93    0.24
  13   0  -2    0.06    0.13
 -13   0   2    0.01    0.09
 -13   0   2   -0.26    0.13
  12   0  -2    4.07    0.30
 -12   0   2    4.02    0.29
 -12   0   2    3.49    0.26
  11   0  -2    0.12    0.09
 -11   0   2    0.02    0.10
 -11   0   2   -0.05    0.11
 -10   0   2    0.04    0.10
 -10   0   2   -0.03    0.06
  10   0  -2    0.10    0.11
  -9   0   2    0.08    0.08
   9   0  -2   -0.04    0.06
  -9   0   2   -0.07    0.09
  -8   0   2    0.60    0.12
   8   0  -2    0.56    0.11
  -8   0   2    0.75    0.11
  -7   0   2    0.09    0.09
  -7   0   2    0.21    0.08
   7   0  -2   -0.09    0.07
  -6   0   2  117.88    2.55
   6   0  -2  116.90    2.44
  -6   0   2  117.36    2.57
   6   0  -2  118.68    2.43
  -6   0   2  117.77    2.43
   5   0  -2   -0.02    0.03
  -5   0   2    0.01    0.04
   5   0  -2   -0.04    0.05
  -5   0   2   -0.12    0.04
  -5   0   2    0.06    0.05
   5   0  -2   -0.01    0.04
   4   0  -2   45.73    1.04
  -4   0   2   45.92    1.05
   4   0  -2   46.75    0.99
   4   0  -2   46.85    1.00
  -4   0   2   46.08    1.00
  -4   0   2   46.73    0.99
   3   0  -2   -0.04    0.02
  -3   0   2   -0.02    0.03
   3   0  -2   -0.02    0.04
  -3   0   2   -0.04    0.03
  -3   0   2   -0.03    0.03
   3   0  -2   -0.01    0.04
  -2   0   2   27.95    0.60
  -2   0   2   28.31    0.61
  -2   0   2   27.38    0.64
   2   0  -2   27.83    0.60
   2   0  -2   28.82    0.63
  -1   0   2   -0.12    0.02
   1   0  -2   -0.10    0.03
   1   0  -2   -0.05    0.03
  -1   0   2   -0.07    0.03
   0   0  -2    3.31    0.13
   0   0   2    3.40    0.14
   0   0  -2    3.41    0.14
   0   0   2    2.79    0.12
   1   0   2   -0.02    0.03
   1   0   2   -0.09    0.03
  -1   0  -2   -0.04    0.03
   1   0   2   -0.04    0.04
  -1   0  -2   -0.02    0.02
  -1   0  -2   -0.06    0.03
   2   0   2    7.25    0.22
  -2   0  -2    7.25    0.21
  -2   0  -2    6.92    0.20
   2   0   2    6.93    0.20
   2   0   2    7.34    0.20
  -2   0  -2    7.15    0.21
  -2   0  -2    7.08    0.19
  -3   0  -2    0.01    0.04
   3   0   2   -0.01    0.04
   3   0   2   -0.04    0.05
   3   0   2    0.01    0.04
  -3   0  -2    0.00    0.04
   3   0   2    0.02    0.04
  -3   0  -2   -0.06    0.03
  -3   0  -2    0.02    0.04
  -4   0  -2   73.79    1.54
   4   0   2   73.68    1.62
   4   0   2   74.64    1.53
  -4   0  -2   73.77    1.60
  -4   0  -2   73.81    1.62
  -4   0  -2   70.98    1.52
   4   0   2   73.90    1.60
   4   0   2   72.94    1.54
  -5   0  -2   -0.08    0.06
   5   0   2    0.08    0.06
  -5   0  -2    0.04    0.04
  -5   0  -2    0.03    0.06
   5   0   2   -0.02    0.06
   5   0   2   -0.04    0.04
  -6   0  -2  100.46    2.08
   6   0   2   97.33    2.10
   6   0   2  100.38    2.08
   6   0   2  101.14    2.22
  -6   0  -2   99.75    2.21
  -6   0  -2   98.87    2.19
  -7   0  -2    0.02    0.07
  -7   0  -2    0.05    0.06
   7   0   2    0.02    0.06
   7   0   2    0.12    0.10
  -8   0  -2   11.61    0.40
  -8   0  -2   11.75    0.38
   8   0   2   11.52    0.43
   8   0   2   11.21    0.40
  -9   0  -2    0.11    0.09
   9   0   2    0.18    0.11
  -9   0  -2    0.12    0.09
 -10   0  -2    2.21    0.22
  10   0   2    2.25    0.19
 -10   0  -2    2.29    0.19
 -11   0  -2    0.12    0.10
 -11   0  -2    0.24    0.13
  11   0   2    0.15    0.13
  12   0   2   -0.02    0.12
 -12   0  -2    0.09    0.10
 -12   0  -2   -0.21    0.12
 -13   0  -2    0.12    0.08
  13   0   2   -0.04    0.14
 -13   0  -2    0.17    0.15
  14   0   2    0.75    0.22
 -14   0  -2    0.49    0.16
 -14   0  -2    0.65    0.21
 -15   0  -2    0.09    0.13
  15   0   2    0.46    0.20
 -15   0  -2    0.25    0.17
  16   0   2    0.56    0.23
 -16   0  -2    0.78    0.24
 -16  -1   2    1.92    0.31
 -16  -1   2    1.97    0.26
  16  -1  -2    1.85    0.29
  16   1  -2    2.22    0.32
 -16   1   2    1.88    0.30
 -15  -1   2    0.38    0.20
  15  -1  -2    0.20    0.18
 -15  -1   2    0.18    0.15
 -15   1   2    0.35    0.16
 -15   1   2    0.49    0.20
  15   1  -2    0.05    0.18
  14  -1  -2    0.05    0.14
 -14  -1   2   -0.01    0.12
 -14  -1   2    0.03    0.16
  14   1  -2   -0.05    0.14
 -14   1   2    0.00    0.15
 -14   1   2   -0.06    0.10
 -13  -1   2    0.01    0.12
 -13  -1   2   -0.12    0.14
  13  -1  -2    0.29    0.15
  13   1  -2   -0.10    0.14
 -13   1   2    0.14    0.13
 -13   1   2   -0.12    0.10
 -12  -1   2    0.01    0.12
  12  -1  -2    0.29    0.14
 -12  -1   2    0.20    0.16
  12   1  -2    0.28    0.15
 -12   1   2   -0.04    0.07
 -12   1   2    0.07    0.13
 -11  -1   2    5.51    0.30
  11  -1  -2    5.66    0.31
 -11  -1   2    5.38    0.33
  11   1  -2    4.99    0.32
 -11   1   2    5.12    0.28
 -11   1   2    4.63    0.28
 -10  -1   2    1.93    0.20
 -10  -1   2    1.45    0.16
  10  -1  -2    1.52    0.18
 -10   1   2    1.53    0.17
 -10   1   2    1.60    0.19
  10   1  -2    1.37    0.19
  -9  -1   2    3.78    0.21
   9  -1  -2    3.53    0.23
  -9  -1   2    3.63    0.25
  -9   1   2    3.48    0.20
   9   1  -2    3.59    0.22
  -9   1   2    3.36    0.23
  -8  -1   2    2.13    0.17
   8  -1  -2    2.33    0.17
  -8  -1   2    1.81    0.16
   8   1  -2    2.08    0.18
  -8   1   2    2.33    0.18
  -8   1   2    2.27    0.15
  -7  -1   2    2.93    0.18
  -7  -1   2    3.24    0.21
   7  -1  -2    3.51    0.17
   7  -1  -2    3.22    0.19
   7   1  -2    2.89    0.18
  -7   1   2    3.29    0.16
  -7   1   2    3.20    0.18
   6  -1  -2   23.91    0.61
  -6  -1   2   24.39    0.65
   6  -1  -2   25.04    0.60
  -6  -1   2   24.23    0.61
   6   1  -2   23.80    0.62
  -6   1   2   24.93    0.60
  -6   1   2   24.71    0.64
   5  -1  -2   12.42    0.36
  -5  -1   2   13.19    0.38
  -5  -1   2   12.87    0.40
   5  -1  -2   13.02    0.35
   5  -1  -2   12.42    0.36
  -5  -1   2   12.70    0.37
  -5  -1   2   12.37    0.35
  -5   1   2   12.70    0.38
   5   1  -2   12.80    0.37
   5   1  -2   12.84    0.35
  -5   1   2   12.66    0.35
  -5   1   2   13.21    0.35
   5   1  -2   12.77    0.37
  -4  -1   2    5.67    0.20
  -4  -1   2    5.50    0.19
   4  -1  -2    5.26    0.18
  -4  -1   2    5.48    0.20
  -4  -1   2    5.63    0.22
   4  -1  -2    5.62    0.20
  -4   1   2    5.60    0.19
   4   1  -2    5.50    0.19
  -4   1   2    5.31    0.18
   4   1  -2    5.64    0.19
  -4   1   2    5.48    0.20
   4   1  -2    5.67    0.20
  -3  -1   2    0.25    0.06
   3  -1  -2    0.19    0.05
   3  -1  -2    0.21    0.05
  -3  -1   2    0.23    0.05
  -3  -1   2    0.19    0.05
  -3  -1   2    0.26    0.06
   3   1  -2    0.29    0.05
   3   1  -2    0.21    0.05
  -3   1   2    0.23    0.05
  -3   1   2    0.20    0.05
   3   1  -2    0.23    0.04
  -3   1   2    0.19    0.04
  -2  -1   2   15.53    0.36
  -2  -1   2   15.27    0.39
  -2  -1   2   15.66    0.38
   2  -1  -2   15.76    0.36
  -2  -1   2   15.45    0.36
   2  -1  -2   16.12    0.39
   2   1  -2   15.09    0.38
   2   1  -2   15.47    0.36
  -2   1   2   15.77    0.37
  -2   1   2   16.32    0.39
   2   1  -2   15.79    0.36
   1  -1  -2   22.35    0.49
  -1  -1   2   22.36    0.47
  -1  -1   2   22.83    0.50
  -1  -1   2   23.05    0.48
   1  -1  -2   22.13    0.52
   1   1  -2   22.40    0.50
  -1   1   2   22.00    0.52
   1   1  -2   21.91    0.47
  -1   1   2   21.49    0.49
   1   1  -2   22.97    0.48
   0  -1  -2   22.54    0.52
   0  -1  -2   22.18    0.49
   0  -1   2   21.44    0.46
   0  -1   2   22.00    0.44
   0   1  -2   22.34    0.44
   0   1  -2   21.45    0.47
   0   1   2   21.91    0.49
   0   1   2   20.97    0.52
   1  -1   2    0.15    0.02
   1  -1   2    0.10    0.02
  -1  -1  -2    0.20    0.05
  -1  -1  -2    0.21    0.04
  -1  -1  -2    0.13    0.04
   1   1   2    0.13    0.06
  -1   1  -2    0.14    0.02
   1   1   2    0.21    0.05
  -1   1  -2    0.15    0.02
  -1   1  -2    0.11    0.02
   1   1   2    0.16    0.04
  -2  -1  -2   48.40    1.03
  -2  -1  -2   48.98    1.09
  -2  -1  -2   48.62    1.04
  -2  -1  -2   49.33    1.10
   2  -1   2   49.43    0.99
   2   1   2   47.82    1.10
  -2   1  -2   49.39    0.99
   2   1   2   46.17    1.04
  -2   1  -2   49.95    1.04
  -2   1  -2   49.24    1.04
   2   1   2   48.67    1.03
  -2   1  -2   50.12    0.99
   3  -1   2    0.65    0.06
  -3  -1  -2    0.63    0.08
  -3  -1  -2    0.62    0.07
  -3  -1  -2    0.70    0.08
   3  -1   2    0.62    0.05
  -3  -1  -2    0.63    0.09
  -3   1  -2    0.62    0.06
   3   1   2    0.63    0.08
   3   1   2    0.67    0.07
  -3   1  -2    0.76    0.06
   3   1   2    0.63    0.09
  -3   1  -2    0.64    0.05
  -3   1  -2    0.72    0.07
  -4  -1  -2   15.15    0.41
  -4  -1  -2   14.60    0.39
  -4  -1  -2   15.73    0.45
  -4  -1  -2   14.81    0.42
   4  -1   2   14.92    0.36
   4  -1   2   14.81    0.38
   4  -1   2   15.13    0.38
  -4   1  -2   15.01    0.36
   4   1   2   14.40    0.44
  -4   1  -2   15.12    0.39
  -4   1  -2   15.05    0.40
   4   1   2   15.16    0.40
  -4   1  -2   15.40    0.37
   4   1   2   15.39    0.42
   4   1   2   14.80    0.41
   5  -1   2    1.01    0.09
  -5  -1  -2    0.74    0.09
   5  -1   2    0.98    0.10
  -5  -1  -2    0.87    0.12
  -5   1  -2    1.14    0.10
   5   1   2    0.82    0.12
   5   1   2    0.90    0.14
  -5   1  -2    1.05    0.10
  -5   1  -2    1.09    0.09
   6  -1   2   20.15    0.52
   6  -1   2   20.24    0.50
  -6  -1  -2   20.30    0.57
  -6  -1  -2   19.72    0.53
   6   1   2   19.19    0.55
   6   1   2   19.82    0.60
  -6   1  -2   19.68    0.53
  -6   1  -2   20.52    0.50
  -6   1  -2   19.64    0.55
   7  -1   2    0.02    0.07
  -7  -1  -2   -0.03    0.05
  -7  -1  -2    0.12    0.10
   7  -1   2   -0.05    0.05
  -7   1  -2   -0.01    0.06
   7   1   2   -0.11    0.11
   7   1   2    0.00    0.09
  -7   1  -2    0.02    0.05
  -7   1  -2    0.03    0.07
   8  -1   2    0.92    0.13
  -8  -1  -2    0.84    0.13
  -8  -1  -2    0.92    0.15
   8  -1   2    1.06    0.12
  -8   1  -2    1.06    0.14
  -8   1  -2    0.77    0.12
   8   1   2    0.97    0.14
   8   1   2    0.86    0.17
  -8   1  -2    0.96    0.11
  -9  -1  -2   25.84    0.74
   9  -1   2   23.62    0.67
  -9  -1  -2   24.28    0.68
   9   1   2   25.57    0.78
   9   1   2   24.06    0.71
  -9   1  -2   24.43    0.65
  -9   1  -2   23.72    0.70
 -10  -1  -2    0.19    0.12
 -10  -1  -2    0.12    0.13
  10  -1   2   -0.05    0.10
 -10   1  -2    0.14    0.09
  10   1   2    0.27    0.17
 -10   1  -2    0.11    0.11
  10   1   2    0.30    0.12
  11  -1   2    3.97    0.27
 -11  -1  -2    3.39    0.30
 -11  -1  -2    3.59    0.27
 -11   1  -2    3.71    0.25
  11   1   2    3.99    0.30
 -11   1  -2    3.70    0.23
  12  -1   2    1.36    0.20
 -12  -1  -2    1.23    0.21
 -12  -1  -2    1.30    0.19
 -12   1  -2    1.36    0.17
  12   1   2    1.36    0.21
 -12   1  -2    1.42    0.21
 -13  -1  -2    0.17    0.10
 -13  -1  -2    0.06    0.15
  13  -1   2   -0.12    0.13
 -13   1  -2    0.18    0.14
  13   1   2    0.21    0.16
 -13   1  -2    0.03    0.10
 -14  -1  -2    0.07    0.17
  14  -1   2    0.17    0.15
 -14  -1  -2    0.25    0.15
 -14   1  -2    0.25    0.16
  14   1   2    0.11    0.17
  15  -1   2    0.11    0.16
 -15  -1  -2    0.14    0.14
 -15  -1  -2    0.10    0.15
 -15   1  -2    0.18    0.17
  15   1   2    0.19    0.19
 -16  -1  -2    0.54    0.19
 -16  -1  -2    0.93    0.28
  16  -1   2    0.34    0.20
  16   1   2    0.19    0.17
 -16   1  -2    0.69    0.23
  16  -2  -2    1.26    0.26
 -16  -2   2    0.99    0.27
 -16  -2   2    1.10    0.21
  16   2  -2    1.21    0.26
 -16   2   2    0.83    0.23
 -15  -2   2    0.03    0.17
  15  -2  -2    0.01    0.15
 -15  -2   2    0.00    0.15
  15   2  -2   -0.16    0.16
 -15   2   2    0.01    0.16
 -14  -2   2    1.99    0.28
  14  -2  -2    1.92    0.26
 -14  -2   2    1.31    0.23
 -14   2   2    1.68    0.26
  14   2  -2    2.06    0.28
 -13  -2   2   -0.13    0.13
 -13  -2   2   -0.40    0.13
  13  -2  -2   -0.17    0.12
  13   2  -2    0.15    0.16
 -13   2   2   -0.04    0.12
 -13   2   2   -0.03    0.10
 -12  -2   2    0.13    0.14
 -12  -2   2    0.04    0.12
  12  -2  -2   -0.04    0.13
  12   2  -2    0.09    0.14
 -12   2   2   -0.04    0.10
 -12   2   2    0.17    0.11
 -11  -2   2    3.50    0.29
  11  -2  -2    3.06    0.24
 -11  -2   2    3.34    0.26
 -11   2   2    2.83    0.25
  11   2  -2    3.24    0.28
 -11   2   2    2.74    0.21
  10  -2  -2   21.79    0.64
 -10  -2   2   22.21    0.69
 -10  -2   2   19.70    0.62
  10   2  -2   20.85    0.66
 -10   2   2   20.34    0.60
 -10   2   2   20.55    0.65
   9  -2  -2    5.92    0.29
  -9  -2   2    6.57    0.33
  -9  -2   2    6.30    0.29
  -9   2   2    6.23    0.27
  -9   2   2    6.32    0.30
   9   2  -2    6.27    0.32
  -8  -2   2    2.78    0.20
  -8  -2   2    2.47    0.17
   8  -2  -2    3.00    0.17
   8   2  -2    2.56    0.20
  -8   2   2    2.77    0.17
  -8   2   2    2.64    0.19
  -7  -2   2    0.23    0.08
  -7  -2   2    0.21    0.10
   7  -2  -2    0.21    0.06
  -7   2   2    0.12    0.06
   7   2  -2    0.21    0.08
  -7   2   2    0.16    0.08
  -6  -2   2   28.97    0.73
  -6  -2   2   28.35    0.74
  -6  -2   2   27.39    0.70
   6  -2  -2   28.19    0.68
  -6   2   2   28.82    0.74
   6   2  -2   29.64    0.73
   6   2  -2   29.09    0.78
  -6   2   2   29.10    0.68
  -5  -2   2    0.55    0.08
   5  -2  -2    0.52    0.08
  -5  -2   2    0.33    0.07
  -5  -2   2    0.56    0.09
   5   2  -2    0.50    0.08
  -5   2   2    0.55    0.09
  -5   2   2    0.57    0.08
   5   2  -2    0.37    0.10
   5   2  -2    0.62    0.09
  -4  -2   2   14.01    0.39
   4  -2  -2   14.89    0.42
  -4  -2   2   14.14    0.40
  -4  -2   2   13.92    0.38
   4  -2  -2   14.02    0.37
   4   2  -2   14.03    0.40
  -4   2   2   14.11    0.37
   4   2  -2   14.21    0.43
   4   2  -2   14.94    0.39
  -4   2   2   14.30    0.40
   3  -2  -2    4.56    0.17
  -3  -2   2    4.82    0.19
  -3  -2   2    4.91    0.18
   3  -2  -2    4.63    0.16
  -3  -2   2    4.73    0.18
  -3  -2   2    4.86    0.17
  -3   2   2    4.77    0.18
  -3   2   2    4.80    0.17
   3   2  -2    4.68    0.16
   3   2  -2    4.41    0.19
   3   2  -2    4.92    0.17
   3   2  -2    4.67    0.17
  -2  -2   2    7.66    0.22
  -2  -2   2    7.29    0.21
   2  -2  -2    7.35    0.21
  -2  -2   2    7.45    0.21
   2  -2  -2    7.24    0.23
  -2  -2   2    7.69    0.23
  -2   2   2    7.31    0.23
  -2   2   2    7.43    0.22
   2   2  -2    7.27    0.23
   2   2  -2    7.34    0.20
   2   2  -2    7.64    0.21
   2   2  -2    7.23    0.21
   1  -2  -2    4.72    0.16
  -1  -2   2    4.69    0.14
  -1  -2   2    4.45    0.13
   1  -2  -2    4.81    0.17
   1   2  -2    4.55    0.15
  -1   2   2    4.78    0.16
  -1   2   2    4.52    0.17
   1   2  -2    4.70    0.13
   1   2  -2    4.51    0.13
   1   2  -2    4.56    0.14
   0  -2   2    2.20    0.06
   0  -2   2    2.11    0.07
   0  -2  -2    2.13    0.11
   0  -2  -2    2.16    0.11
   0  -2  -2    2.25    0.12
   0   2  -2    2.27    0.08
   0   2  -2    2.16    0.06
   0   2   2    2.30    0.11
   0   2  -2    2.09    0.06
   0   2  -2    2.07    0.07
   0   2   2    2.07    0.13
  -1  -2  -2    0.16    0.06
  -1  -2  -2    0.16    0.06
  -1  -2  -2    0.04    0.05
   1   2   2    0.08    0.05
   1   2   2    0.05    0.05
  -2  -2  -2    2.02    0.12
  -2  -2  -2    1.95    0.13
  -2  -2  -2    1.79    0.13
  -2  -2  -2    1.70    0.10
   2  -2   2    1.80    0.05
   2   2   2    1.63    0.13
   2   2   2    1.93    0.13
  -2   2  -2    1.91    0.06
   2   2   2    1.76    0.11
  -3  -2  -2    4.98    0.20
  -3  -2  -2    4.97    0.20
  -3  -2  -2    4.67    0.21
   3  -2   2    4.47    0.14
  -3   2  -2    4.64    0.15
  -3   2  -2    4.93    0.13
  -3   2  -2    4.64    0.13
   3   2   2    4.75    0.23
  -3   2  -2    4.78    0.14
   3   2   2    5.00    0.21
   4  -2   2    0.26    0.04
  -4  -2  -2    0.27    0.08
  -4  -2  -2    0.32    0.09
   4  -2   2    0.37    0.05
  -4  -2  -2    0.20    0.09
  -4   2  -2    0.39    0.05
  -4   2  -2    0.48    0.05
  -4   2  -2    0.38    0.06
  -4   2  -2    0.41    0.05
   4   2   2    0.37    0.09
   4   2   2    0.44    0.10
  -5  -2  -2    6.69    0.29
  -5  -2  -2    6.96    0.27
   5  -2   2    6.93    0.22
   5  -2   2    6.65    0.22
   5  -2   2    6.71    0.21
   5   2   2    7.10    0.30
  -5   2  -2    6.92    0.23
  -5   2  -2    7.02    0.21
   5   2   2    6.95    0.27
  -5   2  -2    6.67    0.23
  -6  -2  -2   11.56    0.40
   6  -2   2   11.73    0.34
  -6  -2  -2   11.67    0.39
   6  -2   2   11.56    0.32
  -6   2  -2   11.76    0.35
   6   2   2   12.55    0.46
  -6   2  -2   12.35    0.32
   6   2   2   11.38    0.39
  -6   2  -2   11.80    0.36
   7  -2   2    1.80    0.12
   7  -2   2    2.13    0.15
  -7  -2  -2    2.26    0.18
  -7  -2  -2    2.31    0.20
  -7   2  -2    1.78    0.12
  -7   2  -2    1.91    0.14
   7   2   2    2.42    0.20
   7   2   2    2.04    0.22
  -7   2  -2    1.78    0.14
   8  -2   2    9.36    0.30
  -8  -2  -2    9.07    0.39
  -8  -2  -2    8.84    0.35
   8  -2   2    9.02    0.32
  -8   2  -2    9.05    0.34
   8   2   2    8.37    0.36
  -8   2  -2    9.29    0.30
   8   2   2    8.66    0.40
  -8   2  -2    8.63    0.34
  -9  -2  -2    0.40    0.11
   9  -2   2    0.50    0.12
  -9  -2  -2    0.47    0.16
   9  -2   2    0.47    0.09
  -9   2  -2    0.55    0.10
   9   2   2    0.58    0.18
  -9   2  -2    0.62    0.12
   9   2   2    0.45    0.15
  -9   2  -2    0.61    0.12
  10  -2   2    5.52    0.29
 -10  -2  -2    5.42    0.31
 -10  -2  -2    5.59    0.35
 -10   2  -2    5.09    0.25
  10   2   2    5.91    0.34
  10   2   2    6.04    0.40
 -10   2  -2    4.92    0.28
 -11  -2  -2    2.52    0.28
 -11  -2  -2    2.78    0.26
  11  -2   2    2.61    0.22
 -11   2  -2    2.90    0.19
  11   2   2    3.18    0.33
 -11   2  -2    2.94    0.24
  11   2   2    2.57    0.26
 -12  -2  -2    0.07    0.10
 -12  -2  -2   -0.08    0.13
  12  -2   2   -0.08    0.10
  12   2   2   -0.13    0.16
  12   2   2    0.10    0.12
 -12   2  -2    0.18    0.13
 -13  -2  -2    0.26    0.17
 -13  -2  -2    0.07    0.14
  13  -2   2    0.19    0.14
 -13   2  -2    0.33    0.15
  13   2   2   -0.01    0.16
 -14  -2  -2    0.83    0.23
  14  -2   2    0.95    0.20
 -14  -2  -2    1.01    0.21
 -14   2  -2    1.10    0.21
  14   2   2    1.05    0.23
 -15  -2  -2   -0.11    0.14
  15  -2   2   -0.03    0.14
 -15  -2  -2    0.24    0.16
 -15   2  -2    0.03    0.15
  15   2   2   -0.06    0.13
 -15  -3   2   -0.08    0.16
 -15  -3   2    0.27    0.19
  15   3  -2    0.43    0.21
 -15   3   2    0.06    0.15
 -14  -3   2    0.12    0.17
 -14  -3   2    0.11    0.17
  14   3  -2    0.11    0.18
 -14   3   2    0.36    0.17
 -13  -3   2    0.37    0.14
 -13  -3   2    0.54    0.19
  13   3  -2    0.79    0.20
 -13   3   2    0.41    0.17
 -12  -3   2    0.71    0.19
 -12  -3   2    0.63    0.18
  12   3  -2    0.64    0.18
 -12   3   2    0.68    0.17
 -11  -3   2    1.13    0.20
 -11  -3   2    1.24    0.20
 -11   3   2    1.44    0.20
  11   3  -2    1.20    0.20
 -10  -3   2    6.27    0.34
 -10  -3   2    6.08    0.33
 -10   3   2    6.01    0.28
 -10   3   2    6.63    0.34
  10   3  -2    6.62    0.36
  -9  -3   2    7.51    0.37
  -9  -3   2    7.74    0.35
   9   3  -2    7.61    0.36
  -9   3   2    7.02    0.29
  -9   3   2    7.64    0.35
  -8  -3   2   26.83    0.75
  -8  -3   2   29.12    0.81
   8  -3  -2   28.24    0.71
  -8   3   2   28.03    0.71
   8   3  -2   29.15    0.86
  -8   3   2   28.40    0.78
   8   3  -2   28.84    0.78
  -7  -3   2    3.81    0.22
  -7  -3   2    3.53    0.21
   7  -3  -2    3.39    0.18
   7   3  -2    3.82    0.26
  -7   3   2    3.58    0.21
   7   3  -2    3.01    0.21
  -7   3   2    3.22    0.17
  -6  -3   2    0.08    0.08
   6  -3  -2    0.01    0.05
  -6  -3   2   -0.04    0.08
  -6  -3   2    0.01    0.06
   6   3  -2   -0.02    0.09
   6   3  -2   -0.06    0.06
  -6   3   2   -0.10    0.06
  -6   3   2   -0.07    0.05
  -5  -3   2    0.49    0.10
   5  -3  -2    0.59    0.08
  -5  -3   2    0.51    0.10
  -5  -3   2    0.60    0.10
  -5   3   2    0.60    0.08
   5   3  -2    0.71    0.10
   5   3  -2    0.47    0.12
  -5   3   2    0.67    0.10
   5   3  -2    0.55    0.10
  -4  -3   2    0.09    0.06
  -4  -3   2    0.07    0.07
   4  -3  -2    0.07    0.06
  -4  -3   2   -0.04    0.06
   4   3  -2    0.10    0.06
  -4   3   2    0.16    0.06
   4   3  -2    0.18    0.06
   4   3  -2    0.08    0.08
  -4   3   2    0.09    0.05
  -3  -3   2    3.04    0.15
   3  -3  -2    3.14    0.14
  -3  -3   2    2.98    0.15
  -3  -3   2    2.92    0.14
  -3   3   2    3.00    0.14
   3   3  -2    2.97    0.14
   3   3  -2    2.81    0.15
   3   3  -2    2.75    0.17
  -3   3   2    2.89    0.16
  -2  -3   2    0.51    0.08
  -2  -3   2    0.41    0.07
  -2  -3   2    0.47    0.06
  -2  -3   2    0.46    0.07
   2  -3  -2    0.52    0.08
  -2   3   2    0.46    0.07
   2   3  -2    0.46    0.08
  -2   3   2    0.62    0.09
   2   3  -2    0.36    0.06
   2   3  -2    0.48    0.06
   1  -3  -2    4.97    0.19
  -1  -3   2    5.24    0.16
  -1  -3   2    5.09    0.15
   1  -3  -2    4.84    0.19
  -1  -3   2    5.08    0.16
   1   3  -2    4.84    0.17
   1   3  -2    4.95    0.18
   1   3  -2    5.02    0.15
  -1   3   2    4.90    0.19
   1   3  -2    5.22    0.16
  -1   3   2    5.16    0.21
   0  -3   2   28.02    0.59
   0  -3   2   27.75    0.59
   0  -3  -2   28.05    0.66
   0  -3  -2   28.31    0.65
   0   3   2   27.43    0.70
   0   3  -2   28.07    0.63
   0   3   2   28.13    0.66
   0   3  -2   28.39    0.58
  -1  -3  -2    0.14    0.07
  -1  -3  -2    0.05    0.07
   1  -3   2    0.06    0.02
  -1  -3  -2    0.08    0.06
   1  -3   2    0.03    0.02
   1   3   2    0.01    0.06
   1   3   2   -0.02    0.07
  -1   3  -2   -0.02    0.03
  -2  -3  -2    0.56    0.09
  -2  -3  -2    0.49    0.09
  -2  -3  -2    0.53    0.09
   2  -3   2    0.51    0.02
   2  -3   2    0.57    0.02
  -2   3  -2    0.54    0.04
   2   3   2    0.56    0.10
   2   3   2    0.47    0.09
  -3  -3  -2    5.31    0.22
  -3  -3  -2    5.23    0.23
   3  -3   2    5.29    0.13
  -3  -3  -2    5.01    0.23
  -3   3  -2    5.48    0.15
   3   3   2    4.98    0.25
   3   3   2    5.39    0.23
   4  -3   2    1.60    0.07
  -4  -3  -2    1.49    0.14
  -4  -3  -2    1.52    0.16
   4   3   2    1.20    0.14
  -4   3  -2    1.46    0.06
  -4   3  -2    1.51    0.09
  -4   3  -2    1.56    0.06
   4   3   2    1.56    0.18
  -5  -3  -2    1.69    0.14
  -5  -3  -2    1.53    0.17
  -5   3  -2    1.74    0.11
   5   3   2    1.63    0.19
   5   3   2    1.96    0.18
  -5   3  -2    1.87    0.08
  -5   3  -2    1.98    0.11
  -6  -3  -2    0.07    0.11
  -6  -3  -2    0.01    0.08
   6  -3   2    0.16    0.05
  -6   3  -2    0.21    0.05
  -6   3  -2    0.21    0.06
   6   3   2    0.11    0.09
  -6   3  -2    0.22    0.06
   6   3   2    0.21    0.09
   7  -3   2    0.69    0.08
  -7  -3  -2    0.64    0.13
  -7  -3  -2    0.71    0.14
   7  -3   2    0.90    0.11
   7   3   2    1.00    0.16
  -7   3  -2    0.72    0.10
  -7   3  -2    0.86    0.10
  -7   3  -2    0.70    0.08
   7   3   2    0.61    0.17
  -8  -3  -2   11.74    0.44
   8  -3   2   11.85    0.38
   8  -3   2   12.25    0.36
  -8  -3  -2   11.84    0.46
   8   3   2   11.73    0.47
  -8   3  -2   12.01    0.35
   8   3   2   12.23    0.52
  -8   3  -2   11.92    0.40
  -9  -3  -2    0.08    0.14
  -9  -3  -2    0.12    0.10
   9  -3   2    0.06    0.09
   9   3   2    0.14    0.14
  -9   3  -2    0.07    0.09
   9   3   2    0.06    0.16
 -10  -3  -2    5.44    0.35
 -10  -3  -2    5.16    0.30
  10  -3   2    5.12    0.26
  10   3   2    5.76    0.40
  10   3   2    4.87    0.34
 -10   3  -2    5.23    0.28
  11  -3   2    0.13    0.10
 -11  -3  -2   -0.11    0.14
 -11  -3  -2    0.04    0.11
  11   3   2    0.03    0.14
 -11   3  -2    0.01    0.09
  11   3   2   -0.03    0.13
 -12  -3  -2    1.45    0.23
  12  -3   2    1.68    0.21
 -12  -3  -2    1.54    0.23
 -12   3  -2    1.49    0.21
  12   3   2    1.53    0.24
  12   3   2    1.00    0.23
 -13  -3  -2    1.11    0.24
 -13  -3  -2    0.61    0.20
  13  -3   2    1.40    0.20
 -13   3  -2    0.61    0.17
  13   3   2    1.04    0.28
  13   3   2    1.00    0.22
 -14  -3  -2   -0.23    0.16
 -14  -3  -2    0.24    0.17
  14  -3   2    0.04    0.14
  14   3   2   -0.02    0.17
 -14   3  -2    0.16    0.13
 -14  -4   2    0.19    0.20
 -14  -4   2    0.01    0.17
  14   4  -2    0.12    0.18
 -14   4   2    0.12    0.15
 -13  -4   2    0.36    0.18
 -13  -4   2    0.51    0.19
  13   4  -2    0.09    0.16
 -13   4   2    0.23    0.15
 -12  -4   2    0.27    0.16
 -12  -4   2    0.01    0.14
  12   4  -2    0.42    0.17
 -12   4   2    0.19    0.13
 -11  -4   2    0.07    0.11
 -11  -4   2    0.13    0.13
  11   4  -2    0.00    0.14
 -11   4   2    0.06    0.11
 -10  -4   2    1.47    0.21
 -10  -4   2    1.62    0.21
  10   4  -2    1.34    0.20
 -10   4   2    1.66    0.20
  -9  -4   2    0.19    0.13
  -9  -4   2    0.11    0.12
   9   4  -2    0.17    0.15
  -9   4   2    0.19    0.11
   9   4  -2    0.14    0.12
  -8  -4   2    7.10    0.34
  -8  -4   2    6.60    0.33
  -8   4   2    6.70    0.32
   8   4  -2    7.00    0.40
   8   4  -2    6.65    0.33
  -7  -4   2    2.79    0.22
  -7  -4   2    1.99    0.19
  -7   4   2    2.40    0.21
  -7   4   2    2.43    0.16
   7   4  -2    2.08    0.20
   7   4  -2    2.07    0.23
  -6  -4   2    0.87    0.13
  -6  -4   2    0.64    0.12
   6  -4  -2    0.91    0.11
  -6   4   2    0.82    0.12
   6   4  -2    0.81    0.12
   6   4  -2    0.65    0.15
  -6   4   2    0.81    0.10
   5  -4  -2    0.24    0.07
  -5  -4   2    0.30    0.09
  -5  -4   2    0.45    0.10
  -5  -4   2    0.24    0.09
  -5   4   2    0.36    0.09
   5   4  -2    0.12    0.11
   5   4  -2    0.33    0.09
   5   4  -2    0.24    0.09
  -5   4   2    0.33    0.08
  -4  -4   2    1.67    0.14
   4  -4  -2    1.62    0.12
  -4  -4   2    1.80    0.14
  -4  -4   2    1.81    0.15
  -4   4   2    1.77    0.15
   4   4  -2    1.67    0.14
  -4   4   2    1.56    0.12
   4   4  -2    2.05    0.14
   4   4  -2    1.84    0.18
  -3  -4   2    0.18    0.06
  -3  -4   2    0.11    0.06
  -3  -4   2    0.21    0.07
   3  -4  -2    0.09    0.06
   3   4  -2   -0.01    0.05
   3   4  -2    0.15    0.08
   3   4  -2    0.19    0.06
  -3   4   2    0.10    0.06
  -3   4   2    0.04    0.07
  -2  -4   2    1.68    0.12
  -2  -4   2    1.60    0.11
   2  -4  -2    1.76    0.13
   2  -4  -2    1.49    0.12
  -2   4   2    1.56    0.14
   2   4  -2    1.56    0.13
   2   4  -2    1.57    0.10
  -2   4   2    1.63    0.12
  -1  -4   2    0.12    0.04
  -1  -4   2    0.21    0.05
   1  -4  -2    0.08    0.06
   1  -4  -2    0.21    0.08
  -1   4   2    0.26    0.07
   1   4  -2    0.19    0.06
  -1   4   2    0.09    0.07
   1   4  -2    0.18    0.04
   0  -4   2    0.78    0.06
   0  -4  -2    0.96    0.11
   0  -4   2    0.84    0.07
   0  -4  -2    0.91    0.11
   0  -4  -2    0.72    0.10
   0   4   2    1.10    0.11
   0   4  -2    0.76    0.05
   0   4   2    0.88    0.12
   0   4  -2    0.65    0.08
  -1  -4  -2    6.05    0.24
  -1  -4  -2    5.90    0.24
   1  -4   2    5.54    0.15
  -1  -4  -2    6.11    0.24
   1  -4   2    5.81    0.15
   1   4   2    5.74    0.27
  -1   4  -2    6.05    0.19
   1   4   2    5.74    0.24
   2  -4   2    0.07    0.02
  -2  -4  -2    0.09    0.08
   2  -4   2    0.07    0.02
  -2  -4  -2    0.15    0.08
  -2  -4  -2    0.11    0.09
   2   4   2    0.16    0.10
   2   4   2    0.12    0.08
  -2   4  -2    0.03    0.04
   3  -4   2   -0.01    0.01
  -3  -4  -2    0.04    0.08
   3  -4   2    0.00    0.01
  -3  -4  -2    0.00    0.08
  -3  -4  -2   -0.04    0.08
  -3   4  -2   -0.04    0.03
   3   4   2    0.11    0.08
   3   4   2    0.07    0.09
  -4  -4  -2    5.51    0.27
  -4  -4  -2    5.02    0.25
   4  -4   2    4.94    0.13
   4   4   2    5.17    0.30
  -4   4  -2    4.87    0.16
   4   4   2    5.01    0.26
  -5  -4  -2    0.04    0.10
  -5  -4  -2   -0.07    0.10
   5  -4   2    0.03    0.03
   5   4   2   -0.01    0.11
   5   4   2   -0.03    0.10
  -5   4  -2   -0.05    0.04
   6  -4   2    5.68    0.18
  -6  -4  -2    5.97    0.30
  -6  -4  -2    5.32    0.31
   6   4   2    5.78    0.36
   6   4   2    5.55    0.31
  -6   4  -2    5.73    0.21
  -7  -4  -2    1.47    0.20
  -7  -4  -2    1.38    0.19
   7   4   2    1.71    0.20
   7   4   2    1.97    0.26
  -7   4  -2    1.70    0.14
  -8  -4  -2    8.41    0.41
  -8  -4  -2    8.69    0.39
  -8   4  -2    8.46    0.32
   8   4   2    8.85    0.48
   8   4   2    9.33    0.42
  -9  -4  -2    0.41    0.13
  -9  -4  -2    0.56    0.17
   9   4   2    0.17    0.15
  -9   4  -2    0.57    0.12
   9   4   2    0.53    0.15
 -10  -4  -2    0.35    0.15
 -10  -4  -2    0.52    0.18
  10   4   2    0.43    0.17
 -10   4  -2    0.26    0.11
  10   4   2    0.67    0.22
 -11  -4  -2    0.07    0.12
 -11  -4  -2   -0.01    0.15
  11   4   2    0.03    0.18
 -11   4  -2    0.14    0.10
  11   4   2    0.02    0.15
 -12  -4  -2    0.01    0.16
 -12  -4  -2    0.03    0.17
 -12   4  -2   -0.03    0.11
  12   4   2   -0.05    0.16
  12   4   2    0.20    0.17
 -13  -4  -2    0.50    0.20
 -13  -4  -2    0.31    0.18
  13   4   2    0.28    0.18
 -13   4  -2    0.19    0.13
  13   4   2    0.30    0.19
 -12  -5   2    0.48    0.19
 -12   5   2    0.23    0.14
 -11  -5   2   -0.02    0.14
 -11   5   2   -0.08    0.11
 -10  -5   2   -0.01    0.13
 -10   5   2   -0.14    0.10
  -9  -5   2    0.11    0.14
  -9   5   2    0.14    0.11
   9   5  -2    0.37    0.18
  -8  -5   2    1.41    0.19
   8   5  -2    1.16    0.22
  -8   5   2    1.18    0.16
  -7  -5   2    0.54    0.14
  -7   5   2    0.32    0.12
   7   5  -2    0.34    0.16
  -6  -5   2   -0.04    0.10
  -6   5   2   -0.13    0.08
   6   5  -2   -0.10    0.11
  -5  -5   2   -0.02    0.09
  -5   5   2   -0.06    0.09
   5   5  -2    0.02    0.12
  -4  -5   2    0.47    0.11
   4  -5  -2    0.40    0.10
   4   5  -2    0.53    0.14
  -4   5   2    0.42    0.12
   3  -5  -2   -0.03    0.08
  -3  -5   2    0.01    0.07
   3   5  -2   -0.05    0.09
  -3   5   2    0.00    0.08
  -2  -5   2    4.02    0.18
   2  -5  -2    3.73    0.20
   2   5  -2    3.92    0.22
  -2   5   2    3.91    0.24
   1  -5  -2   -0.08    0.06
  -1  -5   2   -0.06    0.03
   1  -5  -2   -0.20    0.07
  -1  -5   2    0.01    0.05
   1   5  -2    0.03    0.07
  -1   5   2   -0.12    0.09
   0  -5  -2    0.68    0.12
   0  -5   2    0.80    0.07
   0  -5  -2    0.69    0.11
   0  -5   2    0.75    0.07
   0   5   2    0.80    0.12
   0   5  -2    0.59    0.09
   0   5   2    0.68    0.14
   1  -5   2    0.32    0.04
  -1  -5  -2    0.39    0.11
  -1  -5  -2    0.28    0.09
   1  -5   2    0.29    0.04
   1   5   2    0.15    0.12
   1   5   2    0.25    0.10
  -1   5  -2    0.29    0.06
  -2  -5  -2    3.35    0.21
  -2  -5  -2    3.50    0.21
  -2   5  -2    3.20    0.14
   2   5   2    3.55    0.22
   2   5   2    3.09    0.26
  -3  -5  -2    0.52    0.13
  -3  -5  -2    0.38    0.12
  -3   5  -2    0.23    0.05
   3   5   2    0.38    0.15
   3   5   2    0.15    0.10
  -4  -5  -2    0.55    0.12
  -4  -5  -2    0.57    0.13
   4   5   2    0.85    0.14
   4   5   2    0.28    0.14
  -4   5  -2    0.58    0.07
  -5  -5  -2   -0.04    0.10
  -5  -5  -2   -0.07    0.10
  -5   5  -2    0.06    0.05
   5   5   2   -0.09    0.09
   5   5   2   -0.12    0.13
  -6  -5  -2    0.14    0.13
  -6  -5  -2    0.05    0.12
   6   5   2   -0.19    0.13
  -6   5  -2    0.14    0.06
   6   5   2    0.15    0.12
  -7  -5  -2    3.84    0.28
  -7  -5  -2    3.52    0.27
   7   5   2    3.42    0.33
  -7   5  -2    3.38    0.17
   7   5   2    3.58    0.28
  -8  -5  -2    0.15    0.13
  -8  -5  -2    0.32    0.16
   8   5   2    0.24    0.19
   8   5   2    0.62    0.18
  -8   5  -2    0.26    0.07
  -9  -5  -2    0.24    0.16
  -9  -5  -2    0.31    0.17
  -9   5  -2    0.66    0.12
   9   5   2    0.18    0.15
   9   5   2    0.59    0.23
 -10  -5  -2    0.13    0.15
 -10   5  -2    0.36    0.11
  10   5   2   -0.01    0.19
  10   5   2    0.26    0.15
 -11  -5  -2   -0.07    0.15
 -11   5  -2    0.10    0.10
  11   5   2   -0.01    0.20
 -12  -5  -2   -0.01    0.13
  12   5   2    0.01    0.22
 -12   5  -2   -0.06    0.10
 -10  -6   2    0.27    0.16
 -10   6   2    0.35    0.14
  -9  -6   2   -0.04    0.12
  -9   6   2    0.07    0.12
  -8  -6   2    0.68    0.16
   8   6  -2    0.73    0.20
  -8   6   2    0.75    0.16
  -7  -6   2    0.00    0.11
  -7   6   2    0.02    0.11
   7   6  -2    0.27    0.17
  -6  -6   2    0.07    0.11
   6  -6  -2   -0.18    0.07
   6   6  -2    0.02    0.13
  -6   6   2   -0.09    0.10
   5  -6  -2    0.14    0.09
  -5  -6   2    0.15    0.10
   5   6  -2   -0.05    0.12
  -5   6   2    0.07    0.11
  -4  -6   2    4.40    0.24
   4  -6  -2    4.42    0.22
   4   6  -2    4.44    0.30
  -4   6   2    4.37    0.27
   3  -6  -2    0.31    0.10
  -3  -6   2    0.35    0.10
   3   6  -2    0.39    0.13
  -3   6   2    0.52    0.14
  -2  -6   2    2.33    0.16
   2  -6  -2    2.41    0.18
  -2   6   2    2.49    0.23
   2   6  -2    2.00    0.19
  -1  -6   2    0.09    0.06
   1  -6  -2    0.07    0.10
  -1   6   2   -0.02    0.10
   1   6  -2    0.16    0.08
   0  -6   2   -0.03    0.04
   0  -6  -2   -0.15    0.08
   0   6   2    0.00    0.12
   0   6  -2   -0.09    0.05
  -1  -6  -2    0.04    0.10
   1   6   2    0.36    0.14
  -1   6  -2    0.14    0.06
  -2  -6  -2    0.77    0.13
  -2   6  -2    0.66    0.08
   2   6   2    0.68    0.16
  -3  -6  -2    0.30    0.12
   3   6   2    0.43    0.16
  -4  -6  -2    1.03    0.17
   4   6   2    1.11    0.20
  -5  -6  -2    0.18    0.13
   5   6   2    0.26    0.16
  -6  -6  -2    0.12    0.14
   6   6   2   -0.12    0.15
  -7  -6  -2    0.08    0.13
   7   6   2   -0.11    0.16
  -8  -6  -2    0.64    0.18
   8   6   2    0.58    0.22
  -9  -6  -2    0.01    0.15
   9   6   2    0.12    0.20
  -6  -7   2   -0.07    0.10
   6   7  -2    0.04    0.15
  -5  -7   2    0.01    0.10
  -5   7   2    0.02    0.11
   5   7  -2   -0.08    0.12
  -4  -7   2   -0.15    0.08
   4   7  -2    0.00    0.11
  -4   7   2    0.09    0.11
   3  -7  -2   -0.07    0.07
  -3  -7   2    0.09    0.08
  -3   7   2    0.00    0.11
   3   7  -2    0.23    0.12
   2  -7  -2   -0.08    0.07
  -2   7   2    0.03    0.12
   2   7  -2   -0.10    0.08
   1  -7  -2   -0.18    0.08
   1   7  -2   -0.02    0.08
  -1   7   2    0.09    0.12
   0  -7  -2   -0.04    0.09
   0   7   2   -0.03    0.13
  -1  -7  -2    0.27    0.11
   1   7   2    0.13    0.14
  -2  -7  -2    0.23    0.11
   2   7   2    0.00    0.14
  -3  -7  -2    0.74    0.16
   3   7   2    0.75    0.19
  -4  -7  -2    0.26    0.13
   4   7   2    0.16    0.17
  -5  -7  -2   -0.04    0.11
   5   7   2    0.26    0.19
  -6  -7  -2   -0.04    0.13
   6   7   2   -0.08    0.18
  16   0  -3   -0.18    0.15
 -16   0   3    0.22    0.19
 -16   0   3    0.17    0.16
 -15   0   3    3.59    0.37
 -15   0   3    4.35    0.33
  15   0  -3    3.91    0.32
 -14   0   3   -0.03    0.15
  14   0  -3    0.00    0.15
 -14   0   3    0.02    0.09
 -13   0   3   -0.16    0.12
  13   0  -3   -0.13    0.13
 -13   0   3   -0.18    0.10
  12   0  -3   -0.03    0.09
 -12   0   3    0.12    0.15
 -12   0   3   -0.05    0.10
 -11   0   3    1.75    0.19
 -11   0   3    1.95    0.23
  11   0  -3    1.87    0.21
 -10   0   3   -0.02    0.06
 -10   0   3   -0.01    0.08
  10   0  -3   -0.03    0.10
  -9   0   3    2.46    0.17
   9   0  -3    2.09    0.20
  -9   0   3    2.27    0.18
   8   0  -3    0.04    0.08
  -8   0   3   -0.01    0.05
  -8   0   3   -0.13    0.08
  -7   0   3   18.58    0.55
  -7   0   3   19.48    0.53
   7   0  -3   19.96    0.54
   6   0  -3    0.04    0.08
  -6   0   3    0.10    0.07
   6   0  -3    0.04    0.07
  -6   0   3    0.08    0.08
  -5   0   3   42.72    0.96
   5   0  -3   41.32    0.99
   5   0  -3   43.11    0.96
  -5   0   3   42.80    1.00
  -5   0   3   43.36    0.95
   5   0  -3   42.68    0.94
   4   0  -3    0.06    0.04
  -4   0   3   -0.05    0.05
  -4   0   3   -0.01    0.03
  -4   0   3   -0.01    0.03
   4   0  -3    0.00    0.03
   4   0  -3   -0.07    0.04
   3   0  -3    2.21    0.11
   3   0  -3    2.27    0.11
  -3   0   3    2.29    0.13
  -3   0   3    2.37    0.11
  -3   0   3    2.45    0.11
  -2   0   3    0.03    0.04
   2   0  -3   -0.03    0.04
   2   0  -3    0.03    0.03
  -1   0   3    1.06    0.08
   1   0  -3    1.16    0.06
  -1   0   3    0.98    0.06
   1   0  -3    1.13    0.08
   0   0   3    0.01    0.04
   0   0  -3    0.06    0.04
   0   0  -3    0.08    0.04
   0   0   3    0.06    0.03
  -1   0  -3    5.88    0.17
  -1   0  -3    5.75    0.17
  -1   0  -3    5.96    0.19
   1   0   3    5.59    0.19
   1   0   3    5.81    0.18
  -2   0  -3   -0.04    0.04
  -2   0  -3   -0.05    0.03
   2   0   3   -0.05    0.04
   2   0   3   -0.02    0.04
  -2   0  -3   -0.05    0.03
   2   0   3    0.03    0.04
   3   0   3    2.60    0.12
  -3   0  -3    2.69    0.13
  -3   0  -3    2.70    0.12
  -3   0  -3    2.80    0.13
  -3   0  -3    2.68    0.14
   3   0   3    2.63    0.12
   3   0   3    2.48    0.13
   4   0   3   -0.05    0.04
  -4   0  -3   -0.11    0.05
   4   0   3   -0.05    0.06
  -4   0  -3    0.01    0.05
  -4   0  -3   -0.04    0.05
  -4   0  -3    0.00    0.05
   4   0   3   -0.04    0.07
   5   0   3    3.47    0.18
  -5   0  -3    3.65    0.19
   5   0   3    3.78    0.17
   5   0   3    3.46    0.20
  -5   0  -3    3.23    0.18
  -5   0  -3    3.89    0.17
  -6   0  -3    0.33    0.09
   6   0   3    0.14    0.09
  -6   0  -3    0.12    0.06
  -6   0  -3    0.02    0.07
   6   0   3    0.14    0.08
   6   0   3    0.10    0.07
  -7   0  -3    0.69    0.09
   7   0   3    0.47    0.11
  -7   0  -3    0.74    0.12
   7   0   3    0.57    0.14
   8   0   3    0.14    0.10
  -8   0  -3    0.11    0.08
   8   0   3    0.35    0.12
  -8   0  -3    0.11    0.09
  -9   0  -3   11.57    0.44
  -9   0  -3   12.28    0.41
   9   0   3   11.86    0.44
   9   0   3   11.57    0.47
  10   0   3    0.21    0.13
 -10   0  -3    0.06    0.09
 -10   0  -3    0.06    0.12
  11   0   3    0.45    0.15
 -11   0  -3    0.22    0.12
 -11   0  -3    0.41    0.15
  12   0   3    0.04    0.14
 -12   0  -3   -0.04    0.10
 -12   0  -3   -0.16    0.11
  13   0   3    1.92    0.24
 -13   0  -3    2.20    0.24
 -13   0  -3    1.58    0.24
  14   0   3    0.13    0.17
 -14   0  -3    0.21    0.17
 -14   0  -3    0.11    0.10
 -15   0  -3    0.31    0.20
  15   0   3    0.34    0.20
 -16  -1   3    0.80    0.21
  16  -1  -3    0.88    0.21
 -16  -1   3    0.82    0.25
  16   1  -3    1.08    0.26
 -16   1   3    0.79    0.21
 -15  -1   3    0.38    0.19
  15  -1  -3    0.28    0.19
 -15  -1   3    0.44    0.18
  15   1  -3    0.49    0.20
 -15   1   3    0.69    0.22
 -15   1   3    0.19    0.14
 -14  -1   3    0.27    0.18
 -14  -1   3    0.23    0.14
  14  -1  -3    0.33    0.17
  14   1  -3    0.43    0.19
 -14   1   3    0.19    0.12
 -14   1   3   -0.01    0.15
  13  -1  -3    3.98    0.32
 -13  -1   3    4.30    0.28
 -13  -1   3    3.65    0.30
 -13   1   3    4.66    0.34
 -13   1   3    4.35    0.29
  13   1  -3    4.04    0.32
 -12  -1   3    3.95    0.32
  12  -1  -3    4.11    0.29
 -12  -1   3    3.75    0.27
 -12   1   3    3.30    0.26
 -12   1   3    3.52    0.25
  12   1  -3    3.54    0.26
 -11  -1   3    4.58    0.29
  11  -1  -3    4.59    0.29
 -11  -1   3    4.63    0.32
 -11   1   3    5.14    0.28
 -11   1   3    4.37    0.28
  11   1  -3    4.52    0.30
 -10  -1   3    1.18    0.15
  10  -1  -3    1.50    0.19
 -10  -1   3    1.56    0.20
 -10   1   3    1.18    0.15
  10   1  -3    0.97    0.15
 -10   1   3    1.31    0.17
  -9  -1   3   11.58    0.44
   9  -1  -3   11.61    0.42
  -9  -1   3   12.06    0.41
  -9   1   3   12.29    0.40
  -9   1   3   12.42    0.45
   9   1  -3   11.87    0.43
   8  -1  -3   -0.02    0.08
  -8  -1   3   -0.07    0.07
  -8  -1   3   -0.12    0.05
  -8   1   3   -0.08    0.06
   8   1  -3   -0.02    0.08
  -8   1   3   -0.03    0.08
  -7  -1   3    2.37    0.15
  -7  -1   3    2.45    0.19
   7  -1  -3    2.44    0.14
   7  -1  -3    2.47    0.17
  -7   1   3    2.47    0.15
   7   1  -3    2.31    0.17
  -7   1   3    2.29    0.17
  -6  -1   3    7.42    0.29
   6  -1  -3    7.87    0.28
  -6  -1   3    7.63    0.30
   6  -1  -3    7.45    0.25
  -6  -1   3    7.32    0.26
   6   1  -3    7.95    0.28
  -6   1   3    6.76    0.28
  -6   1   3    7.79    0.26
   5  -1  -3    3.38    0.15
  -5  -1   3    3.20    0.16
  -5  -1   3    3.00    0.16
  -5  -1   3    3.17    0.16
  -5   1   3    3.33    0.15
   5   1  -3    3.17    0.16
  -5   1   3    3.05    0.17
   5   1  -3    3.02    0.16
  -4  -1   3    0.38    0.06
   4  -1  -3    0.37    0.06
  -4  -1   3    0.21    0.05
   4  -1  -3    0.36    0.06
  -4  -1   3    0.44    0.07
  -4  -1   3    0.34    0.07
  -4   1   3    0.36    0.06
  -4   1   3    0.32    0.08
  -4   1   3    0.41    0.07
   4   1  -3    0.35    0.06
   4   1  -3    0.35    0.07
   4   1  -3    0.28    0.05
  -3  -1   3   25.48    0.62
  -3  -1   3   25.84    0.59
  -3  -1   3   26.31    0.60
   3  -1  -3   25.73    0.59
   3  -1  -3   26.40    0.63
   3   1  -3   25.79    0.62
  -3   1   3   27.49    0.60
   3   1  -3   25.79    0.59
  -3   1   3   26.22    0.63
   3   1  -3   26.18    0.58
   2  -1  -3   15.24    0.38
  -2  -1   3   14.78    0.35
   2  -1  -3   14.42    0.36
  -2  -1   3   14.68    0.35
  -2  -1   3   14.44    0.37
  -2   1   3   14.96    0.36
   2   1  -3   14.67    0.34
  -2   1   3   15.05    0.39
   2   1  -3   14.93    0.37
   2   1  -3   14.49    0.35
   1  -1  -3  337.94    6.48
  -1  -1   3  319.45    6.53
   1  -1  -3  340.50    6.79
  -1  -1   3  328.73    6.94
  -1  -1   3  324.74    6.65
   1   1  -3  321.59    6.63
   1   1  -3  327.58    6.95
  -1   1   3  324.33    6.48
  -1   1   3  330.32    6.79
   0  -1   3  139.55    2.78
   0  -1  -3  143.80    2.82
   0  -1  -3  143.00    2.96
   0   1   3  139.85    2.82
   0   1   3  139.95    2.96
   0   1  -3  140.08    2.79
   0   1  -3  138.38    2.91
  -1  -1  -3    6.40    0.20
  -1  -1  -3    6.32    0.20
  -1  -1  -3    6.38    0.21
   1  -1   3    6.29    0.16
  -1   1  -3    6.47    0.16
   1   1   3    6.19    0.21
  -1   1  -3    6.34    0.17
  -1   1  -3    6.40    0.16
   1   1   3    6.39    0.22
   2  -1   3    0.67    0.05
  -2  -1  -3    0.61    0.08
  -2  -1  -3    0.82    0.09
  -2  -1  -3    0.69    0.08
   2  -1   3    0.75    0.06
   2   1   3    0.59    0.08
  -2   1  -3    0.69    0.06
   2   1   3    0.56    0.09
   2   1   3    0.76    0.08
  -2   1  -3    0.66    0.05
  -2   1  -3    0.73    0.05
   3  -1   3   12.54    0.30
  -3  -1  -3   12.36    0.37
  -3  -1  -3   12.27    0.34
   3  -1   3   12.44    0.33
  -3  -1  -3   12.10    0.35
   3  -1   3   12.06    0.31
  -3  -1  -3   11.98    0.36
   3   1   3   12.49    0.34
  -3   1  -3   12.24    0.30
  -3   1  -3   12.44    0.31
  -3   1  -3   12.27    0.32
  -3   1  -3   12.20    0.33
   3   1   3   12.75    0.36
   3   1   3   11.86    0.38
  -4  -1  -3    5.18    0.23
   4  -1   3    4.76    0.19
   4  -1   3    5.16    0.17
  -4  -1  -3    4.64    0.21
  -4  -1  -3    5.03    0.20
   4  -1   3    4.86    0.18
   4   1   3    4.64    0.23
  -4   1  -3    5.26    0.19
  -4   1  -3    4.64    0.16
  -4   1  -3    4.71    0.19
   4   1   3    4.71    0.19
   4   1   3    4.63    0.21
  -4   1  -3    4.93    0.17
   5  -1   3    3.75    0.19
   5  -1   3    3.70    0.17
  -5  -1  -3    3.73    0.20
   5  -1   3    3.76    0.16
  -5  -1  -3    4.01    0.19
  -5   1  -3    3.90    0.16
  -5   1  -3    3.81    0.17
   5   1   3    3.73    0.19
   5   1   3    3.83    0.23
  -5   1  -3    4.05    0.18
  -6  -1  -3   23.93    0.65
   6  -1   3   22.61    0.58
   6  -1   3   23.08    0.56
  -6  -1  -3   22.50    0.60
  -6   1  -3   22.71    0.60
   6   1   3   21.99    0.66
  -6   1  -3   23.09    0.62
   6   1   3   23.28    0.63
  -6   1  -3   23.77    0.56
   7  -1   3   10.65    0.33
  -7  -1  -3   10.92    0.36
  -7  -1  -3   10.89    0.40
   7  -1   3   10.50    0.36
  -7   1  -3   11.00    0.37
  -7   1  -3   10.60    0.33
  -7   1  -3   10.82    0.38
   7   1   3   10.43    0.39
   7   1   3   11.27    0.42
  -8  -1  -3    0.22    0.11
   8  -1   3    0.37    0.09
  -8  -1  -3    0.23    0.10
   8  -1   3    0.31    0.10
  -8   1  -3    0.33    0.10
   8   1   3    0.34    0.10
  -8   1  -3    0.33    0.11
  -8   1  -3    0.39    0.09
   8   1   3    0.10    0.12
  -9  -1  -3   28.11    0.77
  -9  -1  -3   28.41    0.82
   9  -1   3   27.77    0.76
   9   1   3   29.44    0.81
  -9   1  -3   29.09    0.74
   9   1   3   29.16    0.87
  -9   1  -3   28.01    0.79
 -10  -1  -3    3.25    0.24
  10  -1   3    2.97    0.23
 -10  -1  -3    2.52    0.26
 -10   1  -3    3.27    0.25
  10   1   3    3.49    0.31
 -10   1  -3    2.91    0.21
  10   1   3    3.15    0.27
 -11  -1  -3    0.02    0.11
 -11  -1  -3    0.29    0.15
  11  -1   3    0.18    0.12
 -11   1  -3    0.11    0.09
  11   1   3    0.39    0.18
 -11   1  -3    0.12    0.12
  11   1   3    0.38    0.16
 -12  -1  -3    0.63    0.19
  12  -1   3    0.45    0.15
 -12  -1  -3    0.70    0.16
  12   1   3    0.61    0.18
 -12   1  -3    0.31    0.11
 -12   1  -3    0.51    0.16
  13  -1   3    0.14    0.15
 -13  -1  -3   -0.14    0.11
 -13  -1  -3    0.12    0.13
  13   1   3    0.08    0.16
 -13   1  -3    0.06    0.14
  14  -1   3    0.02    0.15
 -14  -1  -3    0.16    0.19
 -14  -1  -3    0.21    0.13
  14   1   3    0.37    0.19
 -14   1  -3    0.36    0.17
 -15  -1  -3    0.12    0.15
  15  -1   3    0.41    0.19
 -15  -1  -3    0.03    0.18
  15   1   3    0.50    0.18
 -15   1  -3    0.65    0.19
 -16  -2   3    0.64    0.21
 -16  -2   3    0.26    0.21
 -16   2   3   -0.21    0.17
  16   2  -3    0.21    0.19
 -15  -2   3    1.93    0.28
 -15  -2   3    2.22    0.32
  15   2  -3    2.47    0.31
 -15   2   3    2.67    0.32
 -14  -2   3   -0.06    0.14
 -14  -2   3   -0.12    0.16
 -14   2   3    0.07    0.16
  14   2  -3    0.14    0.17
 -13  -2   3    0.42    0.18
 -13  -2   3    0.66    0.17
 -13   2   3    0.69    0.15
 -13   2   3    0.46    0.17
  13   2  -3    0.83    0.19
 -12  -2   3   -0.08    0.12
 -12  -2   3   -0.02    0.11
 -12   2   3    0.05    0.09
 -12   2   3    0.01    0.13
  12   2  -3   -0.04    0.10
 -11  -2   3    0.03    0.12
 -11  -2   3    0.25    0.15
 -11   2   3    0.17    0.11
  11   2  -3    0.19    0.13
 -11   2   3    0.30    0.14
 -10  -2   3    4.63    0.27
 -10  -2   3    5.48    0.33
 -10   2   3    4.50    0.25
 -10   2   3    4.46    0.29
  10   2  -3    5.07    0.31
  -9  -2   3    0.07    0.11
  -9  -2   3    0.15    0.10
   9   2  -3    0.09    0.09
  -9   2   3   -0.01    0.07
  -9   2   3    0.10    0.10
   8  -2  -3    0.19    0.07
  -8  -2   3    0.35    0.10
  -8  -2   3    0.26    0.10
   8   2  -3    0.28    0.11
  -8   2   3    0.43    0.11
  -8   2   3    0.28    0.08
   7  -2  -3    6.53    0.24
  -7  -2   3    6.37    0.26
  -7  -2   3    5.91    0.27
  -7   2   3    6.54    0.25
   7   2  -3    6.17    0.27
  -7   2   3    6.12    0.28
   6  -2  -3    0.16    0.06
  -6  -2   3    0.12    0.08
  -6  -2   3    0.14    0.07
  -6  -2   3    0.18    0.08
  -6   2   3    0.24    0.07
   6   2  -3    0.18    0.07
   6   2  -3    0.02    0.07
  -6   2   3    0.19    0.08
  -5  -2   3    8.03    0.29
   5  -2  -3    8.04    0.26
  -5  -2   3    7.87    0.27
  -5  -2   3    8.21    0.28
   5   2  -3    8.41    0.28
  -5   2   3    8.36    0.27
  -5   2   3    8.19    0.29
   5   2  -3    7.84    0.27
  -4  -2   3    5.39    0.20
  -4  -2   3    5.31    0.20
  -4  -2   3    5.63    0.21
   4  -2  -3    5.25    0.19
  -4   2   3    5.36    0.22
   4   2  -3    5.13    0.20
  -4   2   3    4.94    0.19
   4   2  -3    5.65    0.21
  -3  -2   3    7.30    0.23
  -3  -2   3    7.29    0.22
  -3  -2   3    7.44    0.23
  -3  -2   3    7.54    0.24
   3  -2  -3    7.17    0.23
   3   2  -3    7.39    0.22
   3   2  -3    7.21    0.23
   3   2  -3    7.28    0.23
  -3   2   3    6.88    0.23
  -3   2   3    7.06    0.25
  -2  -2   3    6.03    0.18
  -2  -2   3    6.36    0.19
  -2  -2   3    6.17    0.20
   2  -2  -3    6.09    0.20
  -2  -2   3    6.39    0.19
   2  -2  -3    6.37    0.22
   2   2  -3    6.12    0.18
  -2   2   3    6.09    0.20
   2   2  -3    6.16    0.19
  -2   2   3    6.29    0.23
   2   2  -3    6.37    0.18
  -1  -2   3    5.54    0.15
   1  -2  -3    6.00    0.20
   1  -2  -3    5.77    0.20
  -1  -2   3    5.60    0.16
  -1  -2   3    5.45    0.15
   1   2  -3    5.39    0.16
  -1   2   3    5.24    0.21
   1   2  -3    5.61    0.15
   1   2  -3    5.61    0.15
  -1   2   3    5.63    0.19
   0  -2   3    1.05    0.05
   0  -2  -3    1.07    0.10
   0  -2  -3    1.09    0.10
   0  -2  -3    0.97    0.08
   0  -2   3    1.09    0.04
   0   2  -3    1.08    0.04
   0   2   3    1.03    0.10
   0   2   3    1.12    0.11
   0   2  -3    1.01    0.05
  -1  -2  -3    4.31    0.18
  -1  -2  -3    4.19    0.19
  -1  -2  -3    4.32    0.18
   1   2   3    4.14    0.19
   1   2   3    4.21    0.18
  -1   2  -3    4.10    0.10
   2  -2   3    1.52    0.05
  -2  -2  -3    1.54    0.12
  -2  -2  -3    1.60    0.11
  -2   2  -3    1.45    0.06
  -2   2  -3    1.56    0.06
   2   2   3    1.42    0.11
   2   2   3    1.34    0.14
  -3  -2  -3   56.44    1.31
  -3  -2  -3   55.62    1.25
   3  -2   3   57.56    1.16
  -3  -2  -3   58.22    1.27
   3   2   3   57.71    1.27
  -3   2  -3   59.18    1.15
  -3   2  -3   58.74    1.22
   3   2   3   55.67    1.34
  -3   2  -3   56.37    1.23
  -3   2  -3   57.43    1.16
  -4  -2  -3   12.67    0.41
  -4  -2  -3   12.55    0.38
   4  -2   3   12.34    0.31
   4   2   3   12.23    0.40
  -4   2  -3   12.95    0.33
  -4   2  -3   12.59    0.31
  -4   2  -3   12.33    0.34
  -4   2  -3   12.70    0.30
   4   2   3   12.71    0.44
   5  -2   3   29.14    0.66
  -5  -2  -3   28.72    0.77
   5  -2   3   29.59    0.65
  -5  -2  -3   30.66    0.74
  -5   2  -3   30.20    0.70
   5   2   3   27.75    0.80
  -5   2  -3   29.80    0.65
  -5   2  -3   28.29    0.70
   5   2   3   28.63    0.75
  -6  -2  -3    0.37    0.10
   6  -2   3    0.37    0.08
   6  -2   3    0.35    0.07
  -6  -2  -3    0.21    0.08
  -6   2  -3    0.37    0.08
   6   2   3    0.35    0.11
   6   2   3    0.57    0.13
  -6   2  -3    0.41    0.08
  -6   2  -3    0.32    0.06
  -7  -2  -3    0.96    0.13
   7  -2   3    0.94    0.10
  -7  -2  -3    1.02    0.16
   7  -2   3    0.92    0.11
   7   2   3    0.92    0.14
  -7   2  -3    0.99    0.10
  -7   2  -3    1.04    0.12
   7   2   3    0.83    0.15
  -7   2  -3    1.13    0.12
  -8  -2  -3    0.19    0.10
  -8  -2  -3    0.14    0.11
   8  -2   3    0.04    0.06
   8  -2   3    0.04    0.09
  -8   2  -3    0.07    0.07
  -8   2  -3    0.10    0.06
   8   2   3    0.19    0.12
   8   2   3   -0.05    0.11
  -8   2  -3    0.16    0.08
  -9  -2  -3   -0.05    0.14
  -9  -2  -3   -0.14    0.07
   9  -2   3    0.00    0.09
   9  -2   3    0.09    0.08
   9   2   3   -0.04    0.10
  -9   2  -3    0.14    0.09
   9   2   3   -0.17    0.14
  -9   2  -3   -0.02    0.06
  10  -2   3    2.68    0.21
 -10  -2  -3    2.55    0.27
 -10  -2  -3    2.45    0.24
  10   2   3    2.37    0.25
  10   2   3    2.65    0.30
 -10   2  -3    2.84    0.18
 -10   2  -3    2.36    0.22
 -11  -2  -3    0.97    0.20
 -11  -2  -3    0.74    0.17
  11  -2   3    0.83    0.15
  11   2   3    1.11    0.21
 -11   2  -3    0.69    0.14
  11   2   3    0.64    0.19
 -12  -2  -3    0.26    0.15
  12  -2   3    0.05    0.12
 -12  -2  -3   -0.02    0.15
 -12   2  -3    0.01    0.11
  12   2   3    0.00    0.11
  12   2   3    0.11    0.13
 -13  -2  -3    0.17    0.14
 -13  -2  -3    0.22    0.16
  13  -2   3    0.13    0.13
  13   2   3    0.25    0.17
 -13   2  -3    0.16    0.15
  13   2   3    0.49    0.17
  14  -2   3    0.02    0.15
 -14  -2  -3    0.37    0.20
 -14  -2  -3    0.28    0.17
  14   2   3   -0.06    0.17
 -14   2  -3    0.30    0.16
 -15  -2  -3    0.02    0.15
  15  -2   3    0.66    0.19
 -15  -2  -3   -0.01    0.21
  15   2   3    0.24    0.21
 -15   2  -3   -0.02    0.15
 -15  -3   3   -0.09    0.17
 -15  -3   3    0.27    0.18
  15   3  -3    0.08    0.16
 -15   3   3    0.12    0.17
 -14  -3   3    0.16    0.14
 -14  -3   3    0.23    0.17
  14   3  -3   -0.08    0.16
 -14   3   3   -0.12    0.14
 -13  -3   3    0.53    0.19
 -13  -3   3    0.93    0.21
 -13   3   3    1.06    0.20
  13   3  -3    1.09    0.21
 -12  -3   3    1.11    0.22
 -12  -3   3    1.44    0.20
  12   3  -3    1.31    0.20
 -12   3   3    1.43    0.22
 -11  -3   3    0.94    0.20
 -11  -3   3    0.82    0.17
  11   3  -3    1.09    0.18
 -11   3   3    0.90    0.18
 -10  -3   3    0.12    0.13
 -10  -3   3    0.15    0.13
 -10   3   3    0.21    0.12
  10   3  -3    0.11    0.13
 -10   3   3    0.32    0.10
  -9  -3   3    0.33    0.14
  -9  -3   3    0.26    0.12
   9   3  -3    0.41    0.14
  -9   3   3    0.57    0.11
  -9   3   3    0.46    0.14
  -8  -3   3    5.99    0.31
   8  -3  -3    5.75    0.25
  -8  -3   3    5.37    0.28
   8   3  -3    5.42    0.27
  -8   3   3    5.76    0.30
  -8   3   3    5.93    0.26
   7  -3  -3    2.13    0.14
  -7  -3   3    2.17    0.18
  -7  -3   3    2.23    0.18
  -7   3   3    1.96    0.18
   7   3  -3    2.14    0.17
  -7   3   3    2.06    0.15
  -6  -3   3    3.39    0.19
  -6  -3   3    3.31    0.19
   6  -3  -3    3.15    0.17
  -6  -3   3    3.61    0.20
  -6   3   3    3.14    0.19
   6   3  -3    2.89    0.18
   6   3  -3    2.99    0.18
  -6   3   3    3.52    0.17
  -5  -3   3    0.19    0.08
   5  -3  -3    0.23    0.07
  -5  -3   3    0.14    0.07
  -5  -3   3    0.19    0.07
  -5   3   3    0.35    0.10
   5   3  -3    0.20    0.07
  -5   3   3    0.31    0.07
   5   3  -3    0.14    0.06
   5   3  -3    0.50    0.11
  -4  -3   3    2.43    0.15
  -4  -3   3    2.62    0.16
   4  -3  -3    2.35    0.14
  -4  -3   3    2.57    0.14
  -4   3   3    2.57    0.15
  -4   3   3    2.56    0.17
   4   3  -3    2.70    0.17
   4   3  -3    2.78    0.15
   4   3  -3    2.52    0.14
   3  -3  -3    6.10    0.22
  -3  -3   3    6.31    0.22
  -3  -3   3    6.49    0.22
  -3  -3   3    6.13    0.21
   3   3  -3    6.41    0.21
   3   3  -3    6.54    0.22
   3   3  -3    5.79    0.24
  -3   3   3    6.18    0.25
  -3   3   3    6.19    0.23
   2  -3  -3    0.39    0.07
  -2  -3   3    0.31    0.06
  -2  -3   3    0.37    0.06
  -2  -3   3    0.35    0.06
   2   3  -3    0.38    0.06
   2   3  -3    0.30    0.07
  -2   3   3    0.30    0.08
   2   3  -3    0.33    0.05
  -2   3   3    0.40    0.07
  -1  -3   3    2.78    0.09
  -1  -3   3    2.90    0.11
   1  -3  -3    2.92    0.15
  -1  -3   3    2.85    0.09
   1  -3  -3    2.88    0.15
   1   3  -3    2.78    0.10
  -1   3   3    2.66    0.17
  -1   3   3    2.84    0.15
   1   3  -3    2.76    0.12
   1   3  -3    2.74    0.11
   1   3  -3    2.85    0.10
   0  -3  -3   10.47    0.32
   0  -3   3   10.46    0.23
   0  -3  -3   10.10    0.32
   0  -3   3   10.24    0.23
   0   3  -3   10.12    0.25
   0   3  -3   10.66    0.26
   0   3   3   10.28    0.32
   0   3   3   10.08    0.35
  -1  -3  -3    1.90    0.14
  -1  -3  -3    1.91    0.14
   1   3   3    1.95    0.16
   1   3   3    1.92    0.14
  -2  -3  -3   15.41    0.43
  -2  -3  -3   15.51    0.44
  -2  -3  -3   15.41    0.46
   2   3   3   14.89    0.48
   2   3   3   14.94    0.44
  -3  -3  -3    1.16    0.14
  -3  -3  -3    0.92    0.12
  -3  -3  -3    1.20    0.13
   3   3   3    1.18    0.13
   3   3   3    0.99    0.15
  -3   3  -3    0.89    0.05
  -3   3  -3    0.99    0.05
  -4  -3  -3   -0.13    0.08
   4  -3   3   -0.01    0.02
  -4  -3  -3    0.06    0.07
  -4   3  -3    0.01    0.03
   4   3   3    0.10    0.11
   4   3   3   -0.09    0.08
  -4   3  -3    0.02    0.03
  -4   3  -3   -0.01    0.01
   5  -3   3    0.04    0.04
  -5  -3  -3    0.05    0.10
  -5  -3  -3    0.01    0.09
  -5   3  -3    0.12    0.04
  -5   3  -3    0.06    0.03
  -5   3  -3    0.05    0.04
   5   3   3   -0.04    0.09
   5   3   3   -0.01    0.10
   6  -3   3    0.02    0.02
  -6  -3  -3    0.05    0.08
  -6  -3  -3   -0.08    0.09
   6  -3   3    0.00    0.05
  -6   3  -3    0.08    0.04
   6   3   3    0.14    0.12
  -6   3  -3    0.08    0.05
   6   3   3   -0.03    0.10
  -6   3  -3    0.04    0.05
  -7  -3  -3    4.79    0.28
   7  -3   3    4.72    0.18
  -7  -3  -3    4.76    0.30
   7  -3   3    4.99    0.20
  -7   3  -3    4.44    0.21
   7   3   3    5.00    0.28
  -7   3  -3    4.52    0.21
   7   3   3    5.17    0.34
  -7   3  -3    4.88    0.18
   8  -3   3    0.56    0.10
  -8  -3  -3    0.70    0.16
  -8  -3  -3    0.46    0.16
   8   3   3    0.29    0.15
  -8   3  -3    0.35    0.10
   8   3   3    0.57    0.19
   9  -3   3    0.09    0.09
  -9  -3  -3    0.03    0.15
  -9  -3  -3   -0.10    0.08
   9   3   3    0.08    0.16
  -9   3  -3   -0.04    0.08
   9   3   3   -0.01    0.13
 -10  -3  -3   -0.09    0.12
  10  -3   3    0.07    0.10
 -10  -3  -3    0.03    0.15
  10   3   3    0.00    0.16
 -10   3  -3    0.00    0.09
  10   3   3    0.09    0.14
  11  -3   3    0.47    0.12
 -11  -3  -3    0.43    0.18
 -11  -3  -3    0.37    0.16
 -11   3  -3    0.34    0.13
  11   3   3    0.29    0.21
  11   3   3    0.78    0.20
 -12  -3  -3   -0.07    0.14
 -12  -3  -3    0.19    0.18
  12  -3   3   -0.09    0.10
  12   3   3    0.53    0.23
  12   3   3   -0.05    0.16
 -12   3  -3    0.07    0.12
 -13  -3  -3    0.46    0.20
 -13  -3  -3    0.45    0.19
  13  -3   3    0.20    0.13
  13   3   3    0.17    0.21
  13   3   3    0.35    0.19
 -13   3  -3    0.21    0.14
 -14  -3  -3    0.11    0.17
  14  -3   3   -0.10    0.12
 -14  -3  -3    0.01    0.12
 -14   3  -3    0.10    0.14
  14   3   3   -0.07    0.13
 -14  -4   3    2.44    0.31
  14   4  -3    1.79    0.29
 -14   4   3    2.12    0.28
 -13  -4   3    0.77    0.21
 -13  -4   3    0.76    0.21
  13   4  -3    0.62    0.19
 -13   4   3    0.46    0.17
 -12  -4   3    0.06    0.15
 -12  -4   3   -0.03    0.14
  12   4  -3    0.08    0.14
 -12   4   3   -0.11    0.12
 -11  -4   3   -0.14    0.12
 -11  -4   3    0.00    0.14
  11   4  -3   -0.04    0.11
 -11   4   3   -0.13    0.11
 -10  -4   3    0.13    0.14
 -10  -4   3    0.28    0.14
  10   4  -3    0.34    0.13
 -10   4   3    0.18    0.13
  -9  -4   3    0.54    0.15
  -9  -4   3    0.53    0.15
  -9   4   3    0.40    0.14
   9   4  -3    0.57    0.14
  -8  -4   3    2.34    0.22
  -8  -4   3    2.78    0.24
  -8   4   3    3.28    0.24
   8   4  -3    3.25    0.23
  -7  -4   3    8.24    0.33
  -7  -4   3    7.66    0.34
  -7   4   3    7.92    0.34
  -7   4   3    6.88    0.28
   7   4  -3    7.83    0.33
  -6  -4   3    0.60    0.12
  -6  -4   3    0.64    0.11
  -6  -4   3    0.76    0.12
   6  -4  -3    0.79    0.11
   6   4  -3    0.61    0.14
  -6   4   3    0.82    0.11
   6   4  -3    0.94    0.13
  -6   4   3    0.78    0.13
   5  -4  -3    9.82    0.31
  -5  -4   3    9.82    0.34
  -5  -4   3    9.58    0.33
  -5  -4   3   10.11    0.35
   5   4  -3    9.89    0.34
  -5   4   3   10.07    0.37
  -5   4   3    9.61    0.32
   5   4  -3    9.58    0.39
   5   4  -3    9.81    0.35
  -4  -4   3    0.11    0.07
   4  -4  -3    0.02    0.06
  -4  -4   3    0.10    0.07
  -4  -4   3    0.00    0.06
  -4   4   3    0.01    0.06
   4   4  -3    0.03    0.08
   4   4  -3   -0.07    0.04
   4   4  -3    0.07    0.06
  -4   4   3    0.04    0.08
  -3  -4   3    0.08    0.06
   3  -4  -3   -0.06    0.05
  -3  -4   3   -0.10    0.05
  -3  -4   3   -0.02    0.04
   3   4  -3   -0.02    0.06
  -3   4   3    0.00    0.07
  -3   4   3   -0.07    0.05
   3   4  -3   -0.01    0.04
   3   4  -3    0.02    0.05
  -2  -4   3    0.01    0.05
  -2  -4   3    0.10    0.05
   2  -4  -3    0.08    0.07
  -2  -4   3    0.01    0.04
   2  -4  -3    0.10    0.08
   2   4  -3    0.09    0.06
  -2   4   3    0.04    0.07
   2   4  -3    0.07    0.04
   2   4  -3    0.03    0.05
  -2   4   3   -0.02    0.08
  -1  -4   3    2.00    0.10
  -1  -4   3    1.91    0.10
   1  -4  -3    2.04    0.14
   1  -4  -3    1.78    0.15
  -1   4   3    2.17    0.17
  -1   4   3    1.95    0.14
   1   4  -3    1.87    0.08
   1   4  -3    1.91    0.12
   0  -4  -3    0.59    0.11
   0  -4   3    0.65    0.05
   0  -4  -3    0.79    0.11
   0  -4   3    0.62    0.05
   0  -4  -3    0.67    0.11
   0   4   3    0.60    0.10
   0   4  -3    0.59    0.07
   0   4   3    0.35    0.11
  -1  -4  -3   24.62    0.66
  -1  -4  -3   24.85    0.64
  -1  -4  -3   24.80    0.64
  -1   4  -3   25.06    0.55
   1   4   3   25.48    0.66
   1   4   3   24.45    0.71
  -2  -4  -3    3.95    0.21
  -2  -4  -3    4.12    0.22
  -2  -4  -3    4.25    0.22
  -2   4  -3    3.96    0.10
   2   4   3    4.30    0.23
   2   4   3    4.13    0.25
  -3  -4  -3    2.00    0.18
  -3  -4  -3    1.85    0.17
   3   4   3    1.89    0.20
   3   4   3    1.86    0.18
  -3   4  -3    1.56    0.06
  -3   4  -3    1.44    0.05
  -4  -4  -3    0.11    0.10
  -4  -4  -3    0.13    0.10
   4   4   3    0.19    0.10
  -4   4  -3    0.11    0.03
   4   4   3   -0.03    0.12
  -4   4  -3    0.16    0.03
   5  -4   3    1.26    0.05
  -5  -4  -3    1.21    0.17
  -5  -4  -3    1.19    0.17
  -5   4  -3    1.30    0.08
   5   4   3    1.37    0.21
  -5   4  -3    1.17    0.08
   5   4   3    1.25    0.16
  -6  -4  -3    2.17    0.23
  -6  -4  -3    1.88    0.20
   6  -4   3    2.24    0.10
   6   4   3    2.32    0.27
  -6   4  -3    2.41    0.13
   6   4   3    2.10    0.23
  -7  -4  -3    7.40    0.36
  -7  -4  -3    6.88    0.36
   7   4   3    7.25    0.43
  -7   4  -3    6.39    0.25
   7   4   3    6.65    0.36
  -8  -4  -3    0.66    0.18
  -8  -4  -3    0.58    0.15
   8   4   3    0.55    0.16
   8   4   3    0.76    0.15
  -8   4  -3    0.68    0.11
  -9  -4  -3    0.82    0.16
  -9  -4  -3    0.60    0.18
  -9   4  -3    0.75    0.12
   9   4   3    0.33    0.20
   9   4   3    0.79    0.17
 -10  -4  -3   -0.32    0.14
 -10  -4  -3   -0.09    0.13
 -10   4  -3    0.11    0.10
  10   4   3   -0.37    0.16
  10   4   3    0.31    0.13
 -11  -4  -3    0.53    0.17
 -11  -4  -3    0.38    0.19
  11   4   3    0.43    0.22
  11   4   3    0.40    0.19
 -11   4  -3    0.28    0.11
 -12  -4  -3   -0.20    0.10
 -12  -4  -3    0.14    0.18
  12   4   3   -0.01    0.18
 -12   4  -3    0.01    0.10
  12   4   3    0.12    0.22
 -13  -4  -3    0.95    0.25
 -13  -4  -3    1.07    0.23
  13   4   3    1.39    0.32
  13   4   3    1.48    0.28
 -13   4  -3    0.96    0.18
 -12  -5   3   -0.01    0.16
 -12   5   3   -0.11    0.13
 -11  -5   3    0.10    0.14
 -11   5   3   -0.09    0.12
 -10  -5   3    0.19    0.15
 -10   5   3   -0.13    0.11
  -9  -5   3    0.72    0.17
  -9   5   3    0.54    0.15
  -8  -5   3    0.13    0.13
  -8   5   3    0.05    0.11
  -7  -5   3    0.12    0.11
  -7   5   3    0.13    0.11
  -6  -5   3    0.20    0.10
   6   5  -3    0.23    0.14
  -6   5   3    0.13    0.11
  -5  -5   3    0.73    0.12
   5   5  -3    0.36    0.14
  -5   5   3    0.57    0.14
  -4  -5   3    1.77    0.15
   4   5  -3    1.72    0.18
  -4   5   3    2.07    0.20
   3  -5  -3    2.64    0.19
  -3  -5   3    2.08    0.15
   3   5  -3    2.46    0.20
  -3   5   3    2.48    0.21
  -2  -5   3    0.54    0.08
   2  -5  -3    0.45    0.11
   2   5  -3    0.58    0.10
  -2   5   3    0.41    0.12
  -1  -5   3    0.37    0.06
   1  -5  -3    0.35    0.11
  -1  -5   3    0.30    0.06
   1  -5  -3    0.37    0.10
   1   5  -3    0.25    0.07
  -1   5   3    0.12    0.11
  -1   5   3    0.18    0.08
   0  -5  -3    0.00    0.10
   0  -5   3    0.06    0.03
   0  -5  -3    0.02    0.09
   0  -5   3    0.11    0.04
   0   5   3    0.02    0.11
   0   5   3    0.03    0.08
   0   5  -3    0.00    0.05
  -1  -5  -3    0.90    0.13
  -1  -5  -3    0.82    0.13
   1   5   3    0.94    0.14
  -1   5  -3    0.77    0.07
   1   5   3    0.70    0.16
  -2  -5  -3    3.61    0.25
  -2  -5  -3    4.39    0.26
   2   5   3    4.01    0.25
   2   5   3    4.08    0.29
  -2   5  -3    3.74    0.11
  -3  -5  -3   -0.03    0.11
  -3  -5  -3    0.02    0.09
   3   5   3    0.00    0.13
   3   5   3   -0.07    0.08
  -4  -5  -3   -0.05    0.10
  -4  -5  -3    0.11    0.11
   4   5   3    0.06    0.14
   4   5   3    0.03    0.11
  -5  -5  -3   -0.01    0.11
  -5  -5  -3   -0.23    0.10
   5   5   3   -0.14    0.12
   5   5   3   -0.13    0.10
  -5   5  -3   -0.02    0.03
  -6  -5  -3   -0.17    0.12
  -6  -5  -3    0.04    0.12
  -6   5  -3    0.03    0.04
   6   5   3    0.11    0.13
   6   5   3   -0.25    0.14
  -7  -5  -3    1.38    0.21
  -7  -5  -3    1.25    0.20
   7   5   3    1.64    0.22
   7   5   3    1.67    0.26
  -7   5  -3    1.37    0.11
  -8  -5  -3   -0.04    0.13
  -8  -5  -3    0.12    0.13
   8   5   3    0.17    0.19
   8   5   3   -0.18    0.13
  -8   5  -3    0.04    0.06
  -9  -5  -3    0.22    0.16
  -9  -5  -3   -0.17    0.11
  -9   5  -3   -0.03    0.06
   9   5   3   -0.15    0.18
   9   5   3   -0.11    0.14
 -10  -5  -3   -0.32    0.12
 -10   5  -3   -0.04    0.08
  10   5   3    0.13    0.14
  10   5   3    0.14    0.20
 -11  -5  -3    0.30    0.17
  11   5   3    0.03    0.18
  11   5   3   -0.01    0.21
 -11   5  -3   -0.07    0.08
 -10  -6   3    0.10    0.16
 -10   6   3    0.14    0.14
  -9  -6   3    0.07    0.14
  -9   6   3    0.00    0.12
  -8  -6   3    0.69    0.16
  -8   6   3    0.78    0.17
  -7  -6   3    0.34    0.13
  -7   6   3    0.01    0.12
   6  -6  -3   -0.12    0.09
  -6  -6   3    0.14    0.11
  -6   6   3   -0.05    0.11
   5  -6  -3   -0.01    0.09
  -5  -6   3    0.12    0.11
   5   6  -3    0.11    0.13
  -5   6   3    0.03    0.11
  -4  -6   3    0.12    0.09
   4  -6  -3    0.17    0.10
   4   6  -3    0.42    0.14
  -4   6   3    0.14    0.12
   3  -6  -3    2.28    0.19
  -3  -6   3    2.47    0.17
  -3   6   3    2.34    0.23
   3   6  -3    2.47    0.21
  -2  -6   3    4.01    0.18
   2  -6  -3    4.11    0.24
  -2   6   3    4.32    0.30
   2   6  -3    4.08    0.22
  -1  -6   3    0.15    0.06
   1  -6  -3    0.12    0.10
  -1   6   3    0.07    0.12
   1   6  -3    0.26    0.08
   0  -6  -3   -0.03    0.10
   0   6  -3    0.11    0.05
   0   6   3   -0.03    0.12
  -1  -6  -3   -0.03    0.10
   1   6   3   -0.12    0.12
  -2  -6  -3    0.52    0.14
   2   6   3    0.53    0.16
  -3  -6  -3    0.42    0.14
   3   6   3    0.35    0.17
  -4  -6  -3    0.27    0.12
   4   6   3    0.16    0.16
  -5  -6  -3   -0.01    0.12
   5   6   3   -0.05    0.15
  -6  -6  -3   -0.01    0.13
   6   6   3    0.27    0.19
  -7  -6  -3   -0.12    0.13
   7   6   3    0.14    0.20
  -8  -6  -3    0.16    0.16
   8   6   3    0.01    0.20
  -9  -6  -3    0.39    0.19
   9   6   3    0.11    0.20
  -6  -7   3    0.01    0.10
  -6   7   3   -0.07    0.12
  -5  -7   3    0.07    0.09
   5  -7  -3    0.06    0.09
  -5   7   3    0.05    0.12
  -4  -7   3    0.10    0.09
   4  -7  -3    0.30    0.10
  -4   7   3    0.27    0.14
   3  -7  -3    1.75    0.17
  -3   7   3    2.07    0.24
   2  -7  -3    0.00    0.10
  -2   7   3   -0.11    0.13
   1  -7  -3   -0.04    0.10
  -1   7   3   -0.12    0.12
   0  -7  -3   -0.10    0.10
   0   7   3    0.03    0.15
  -1  -7  -3    0.16    0.11
   1   7   3    0.09    0.15
  -2  -7  -3    0.08    0.12
   2   7   3    0.18    0.17
  -3  -7  -3    0.26    0.13
   3   7   3    0.45    0.18
  -4  -7  -3    0.53    0.16
   4   7   3    0.42    0.18
  -5  -7  -3    0.39    0.16
   5   7   3    0.64    0.23
  17   0  -4   -0.14    0.20
 -17   0   4    0.11    0.17
 -16   0   4    1.43    0.24
 -16   0   4    1.52    0.28
  16   0  -4    1.39    0.27
  15   0  -4   -0.14    0.12
 -15   0   4    0.05    0.17
 -15   0   4   -0.10    0.13
 -14   0   4    0.60    0.15
 -14   0   4    0.31    0.14
  14   0  -4    0.23    0.17
 -13   0   4   -0.05    0.11
 -13   0   4   -0.08    0.14
  13   0  -4    0.11    0.12
 -12   0   4    0.40    0.17
 -12   0   4    0.61    0.15
  12   0  -4    0.73    0.18
  11   0  -4   -0.02    0.11
 -11   0   4   -0.01    0.12
 -11   0   4   -0.10    0.07
 -10   0   4    8.47    0.39
  10   0  -4    8.32    0.37
 -10   0   4    8.57    0.34
  -9   0   4    0.00    0.08
  -9   0   4    0.08    0.10
   9   0  -4   -0.11    0.08
  -8   0   4   19.56    0.55
   8   0  -4   19.16    0.57
  -8   0   4   19.82    0.60
  -7   0   4    0.08    0.09
   7   0  -4    0.02    0.08
  -7   0   4    0.15    0.08
   6   0  -4   18.48    0.51
  -6   0   4   18.92    0.50
  -6   0   4   18.70    0.54
   5   0  -4    0.06    0.06
   5   0  -4    0.03    0.04
  -5   0   4    0.08    0.06
  -5   0   4   -0.02    0.05
   5   0  -4    0.02    0.06
  -5   0   4    0.04    0.04
  -4   0   4    2.87    0.15
   4   0  -4    2.84    0.13
  -4   0   4    2.88    0.14
   4   0  -4    3.14    0.15
  -4   0   4    3.19    0.15
   3   0  -4   -0.08    0.04
  -3   0   4   -0.01    0.05
  -3   0   4   -0.03    0.05
   3   0  -4   -0.04    0.04
  -3   0   4    0.00    0.03
   2   0  -4  113.89    2.40
   2   0  -4  112.10    2.28
  -2   0   4  113.68    2.41
  -2   0   4  113.17    2.29
   1   0  -4   -0.13    0.04
  -1   0   4    0.02    0.05
   1   0  -4   -0.07    0.05
  -1   0   4   -0.14    0.05
   0   0  -4 1000.00   20.72
   0   0   4  977.52   19.80
   0   0  -4  990.76   19.69
   0   0   4  997.64   20.75
   1   0   4   -0.04    0.06
  -1   0  -4   -0.06    0.04
   1   0   4   -0.10    0.05
  -1   0  -4   -0.08    0.03
  -1   0  -4   -0.05    0.04
   2   0   4   61.74    1.37
  -2   0  -4   61.72    1.29
  -2   0  -4   62.88    1.37
   2   0   4   60.00    1.30
   2   0   4   61.87    1.29
  -2   0  -4   63.03    1.30
  -3   0  -4   -0.01    0.04
   3   0   4   -0.06    0.04
   3   0   4   -0.01    0.06
  -3   0  -4   -0.03    0.05
  -3   0  -4   -0.02    0.05
   3   0   4   -0.05    0.05
  -4   0  -4    9.53    0.31
   4   0   4    9.37    0.30
   4   0   4    9.61    0.33
   4   0   4    9.50    0.29
  -4   0  -4    9.34    0.32
  -4   0  -4    9.41    0.29
  -5   0  -4   -0.07    0.05
  -5   0  -4    0.00    0.05
  -5   0  -4   -0.03    0.07
   5   0   4   -0.13    0.07
   5   0   4    0.00    0.09
   5   0   4    0.01    0.05
   6   0   4    0.08    0.08
  -6   0  -4    0.00    0.07
   6   0   4    0.01    0.06
  -6   0  -4    0.06    0.06
   6   0   4   -0.06    0.08
  -6   0  -4    0.05    0.05
  -7   0  -4    0.00    0.08
  -7   0  -4   -0.01    0.06
   7   0   4   -0.08    0.10
   7   0   4    0.11    0.10
  -8   0  -4    4.66    0.26
  -8   0  -4    4.27    0.22
   8   0   4    4.66    0.26
   8   0   4    5.03    0.29
  -9   0  -4   -0.08    0.09
   9   0   4   -0.02    0.09
  -9   0  -4    0.02    0.11
   9   0   4   -0.04    0.13
 -10   0  -4    6.01    0.32
  10   0   4    6.43    0.37
  10   0   4    6.65    0.35
 -10   0  -4    6.37    0.31
 -11   0  -4    0.19    0.13
  11   0   4    0.16    0.13
 -11   0  -4    0.06    0.10
 -12   0  -4    0.38    0.13
  12   0   4    0.12    0.15
 -12   0  -4    0.39    0.17
 -13   0  -4   -0.03    0.13
  13   0   4    0.10    0.15
 -13   0  -4    0.06    0.12
 -14   0  -4    0.15    0.14
 -14   0  -4    0.18    0.14
  14   0   4   -0.02    0.15
 -15   0  -4    0.16    0.18
  15   0   4    0.32    0.18
 -16  -1   4    0.28    0.19
 -16  -1   4   -0.24    0.15
  16  -1  -4   -0.08    0.17
  16   1  -4   -0.07    0.18
 -16   1   4    0.07    0.12
 -16   1   4    0.18    0.19
  15  -1  -4   -0.10    0.15
 -15  -1   4    0.15    0.18
 -15  -1   4   -0.07    0.14
 -15   1   4   -0.13    0.12
  15   1  -4    0.11    0.18
 -15   1   4    0.04    0.17
 -14  -1   4    2.34    0.28
  14  -1  -4    2.53    0.28
 -14  -1   4    2.20    0.25
 -14   1   4    2.50    0.26
 -14   1   4    2.28    0.28
  14   1  -4    1.84    0.26
 -13  -1   4    0.41    0.16
 -13  -1   4    0.72    0.20
  13  -1  -4    0.69    0.18
  13   1  -4    0.55    0.17
 -13   1   4    0.66    0.15
 -13   1   4    0.49    0.18
 -12  -1   4    3.44    0.27
  12  -1  -4    2.76    0.27
 -12  -1   4    3.51    0.27
 -12   1   4    3.61    0.26
  12   1  -4    3.12    0.29
 -12   1   4    2.93    0.29
 -11  -1   4   -0.01    0.10
  11  -1  -4    0.08    0.12
 -11  -1   4    0.09    0.13
 -11   1   4    0.11    0.10
 -11   1   4    0.01    0.09
  11   1  -4   -0.03    0.13
 -10  -1   4    2.59    0.19
 -10  -1   4    3.03    0.26
  10  -1  -4    2.68    0.23
 -10   1   4    2.52    0.20
 -10   1   4    2.45    0.24
  10   1  -4    2.29    0.20
  -9  -1   4    0.29    0.12
   9  -1  -4    0.42    0.10
  -9  -1   4    0.55    0.12
   9   1  -4    0.46    0.11
  -9   1   4    0.20    0.09
  -9   1   4    0.52    0.10
   8  -1  -4    0.94    0.13
  -8  -1   4    0.81    0.13
  -8  -1   4    0.97    0.13
   8   1  -4    1.00    0.14
  -8   1   4    1.17    0.15
  -8   1   4    0.91    0.12
  -7  -1   4    0.18    0.09
  -7  -1   4    0.19    0.08
  -7   1   4    0.27    0.08
   7   1  -4    0.20    0.09
  -7   1   4    0.30    0.10
  -6  -1   4    9.29    0.31
  -6  -1   4   10.76    0.37
  -6  -1   4    9.71    0.34
   6  -1  -4   10.35    0.32
  -6   1   4    9.95    0.32
   6   1  -4   11.10    0.35
  -6   1   4   10.03    0.35
  -5  -1   4    0.24    0.08
   5  -1  -4    0.11    0.05
  -5  -1   4    0.09    0.07
  -5  -1   4    0.09    0.05
  -5   1   4    0.14    0.07
   5   1  -4    0.14    0.07
   5   1  -4    0.25    0.07
  -5   1   4    0.14    0.08
  -4  -1   4    5.74    0.22
   4  -1  -4    5.67    0.20
  -4  -1   4    5.65    0.20
   4  -1  -4    5.76    0.22
  -4  -1   4    5.49    0.20
   4   1  -4    5.45    0.21
   4   1  -4    5.65    0.21
  -4   1   4    5.62    0.20
  -4   1   4    5.29    0.22
   4   1  -4    5.72    0.19
  -4   1   4    5.87    0.21
  -3  -1   4    1.02    0.08
   3  -1  -4    1.09    0.08
  -3  -1   4    1.03    0.10
   3  -1  -4    1.15    0.11
  -3  -1   4    1.25    0.09
  -3   1   4    1.11    0.10
   3   1  -4    1.11    0.08
  -3   1   4    1.04    0.10
   3   1  -4    1.02    0.09
  -2  -1   4   61.45    1.27
   2  -1  -4   60.03    1.35
  -2  -1   4   60.84    1.26
  -2  -1   4   61.46    1.32
   2  -1  -4   60.46    1.28
   2   1  -4   61.03    1.33
   2   1  -4   62.24    1.26
  -2   1   4   60.05    1.35
  -2   1   4   60.68    1.28
   1  -1  -4  366.55    7.20
   1  -1  -4  368.05    7.55
  -1  -1   4  362.54    7.53
  -1  -1   4  361.52    7.24
   1   1  -4  364.18    7.72
  -1   1   4  360.69    7.55
   1   1  -4  367.56    7.29
  -1   1   4  365.63    7.20
   0  -1  -4   31.20    0.71
   0  -1  -4   32.48    0.76
   0  -1   4   31.38    0.67
   0   1   4   32.17    0.76
   0   1  -4   31.53    0.70
   0   1   4   31.07    0.72
   0   1  -4   32.04    0.67
   1  -1   4   45.53    0.96
  -1  -1  -4   46.72    1.01
  -1  -1  -4   47.28    1.07
  -1  -1  -4   46.58    1.00
   1   1   4   45.53    1.01
  -1   1  -4   47.36    0.95
  -1   1  -4   46.49    0.95
   1   1   4   45.84    1.07
  -1   1  -4   45.26    1.01
  -2  -1  -4    1.73    0.11
   2  -1   4    1.68    0.09
  -2  -1  -4    1.59    0.13
   2  -1   4    1.57    0.09
   2  -1   4    1.58    0.09
  -2  -1  -4    1.64    0.12
  -2   1  -4    1.58    0.08
  -2   1  -4    1.62    0.09
   2   1   4    1.44    0.12
  -2   1  -4    1.64    0.08
   2   1   4    1.69    0.13
   2   1   4    1.83    0.11
  -3  -1  -4   13.04    0.40
   3  -1   4   12.73    0.34
  -3  -1  -4   12.33    0.36
   3  -1   4   12.20    0.31
   3  -1   4   11.96    0.32
  -3  -1  -4   12.53    0.35
  -3   1  -4   12.54    0.32
  -3   1  -4   12.38    0.34
  -3   1  -4   12.51    0.31
   3   1   4   11.80    0.39
   3   1   4   12.58    0.37
  -3   1  -4   12.49    0.34
   3   1   4   12.76    0.35
  -4  -1  -4    3.02    0.19
   4  -1   4    3.06    0.16
  -4  -1  -4    3.06    0.16
   4  -1   4    3.13    0.15
   4  -1   4    3.06    0.13
  -4   1  -4    3.21    0.13
   4   1   4    2.77    0.18
  -4   1  -4    3.06    0.15
   4   1   4    2.95    0.19
  -4   1  -4    2.73    0.14
   5  -1   4    0.28    0.08
  -5  -1  -4    0.38    0.10
   5  -1   4    0.23    0.06
   5  -1   4    0.18    0.08
  -5  -1  -4    0.31    0.09
  -5   1  -4    0.16    0.07
   5   1   4    0.29    0.08
   5   1   4    0.13    0.12
  -5   1  -4    0.28    0.06
  -5   1  -4    0.34    0.08
  -6  -1  -4   11.02    0.37
   6  -1   4   11.65    0.34
   6  -1   4   11.38    0.36
   6  -1   4   11.71    0.39
  -6  -1  -4   11.55    0.41
  -6   1  -4   11.61    0.39
   6   1   4   11.77    0.40
   6   1   4   11.69    0.44
  -6   1  -4   12.05    0.34
  -6   1  -4   11.39    0.37
   7  -1   4    0.40    0.10
  -7  -1  -4    0.39    0.12
   7  -1   4    0.31    0.08
  -7  -1  -4    0.61    0.11
   7  -1   4    0.44    0.11
  -7   1  -4    0.47    0.11
   7   1   4    0.32    0.10
  -7   1  -4    0.38    0.09
  -7   1  -4    0.49    0.09
   7   1   4    0.43    0.14
   8  -1   4    2.79    0.20
   8  -1   4    2.94    0.18
  -8  -1  -4    2.97    0.21
  -8  -1  -4    3.22    0.24
   8   1   4    2.53    0.23
  -8   1  -4    2.85    0.21
  -8   1  -4    2.74    0.17
  -8   1  -4    2.81    0.20
   8   1   4    2.70    0.26
  -9  -1  -4    0.46    0.11
   9  -1   4    0.30    0.12
  -9  -1  -4    0.58    0.15
   9   1   4    0.62    0.18
  -9   1  -4    0.32    0.11
   9   1   4    0.61    0.15
  -9   1  -4    0.25    0.09
 -10  -1  -4    0.05    0.13
 -10  -1  -4    0.24    0.12
  10  -1   4   -0.02    0.11
 -10   1  -4    0.01    0.11
 -10   1  -4   -0.01    0.08
  10   1   4   -0.01    0.13
  10   1   4   -0.26    0.13
 -11  -1  -4    0.18    0.12
 -11  -1  -4    0.12    0.15
  11  -1   4    0.04    0.12
 -11   1  -4    0.02    0.08
  11   1   4   -0.11    0.12
  11   1   4   -0.15    0.11
 -11   1  -4    0.07    0.13
 -12  -1  -4    0.14    0.16
 -12  -1  -4    0.12    0.13
  12  -1   4    0.23    0.13
  12   1   4    0.20    0.17
  12   1   4    0.43    0.15
 -12   1  -4    0.17    0.13
 -12   1  -4    0.06    0.10
  13  -1   4    0.11    0.14
 -13  -1  -4   -0.10    0.15
 -13  -1  -4    0.24    0.15
 -13   1  -4    0.16    0.15
  13   1   4    0.16    0.16
 -14  -1  -4    1.09    0.24
  14  -1   4    1.19    0.22
 -14  -1  -4    1.02    0.20
 -14   1  -4    0.99    0.21
  14   1   4    1.03    0.23
 -15  -1  -4    0.13    0.16
  15  -1   4   -0.22    0.16
 -15  -1  -4    0.30    0.16
 -15   1  -4    0.17    0.18
  15   1   4    0.16    0.20
 -16  -2   4    1.14    0.26
 -16  -2   4    1.40    0.26
  16   2  -4    1.04    0.26
 -16   2   4    1.15    0.27
 -15  -2   4    0.52    0.19
 -15  -2   4    0.49    0.22
 -15   2   4    0.51    0.17
  15   2  -4    0.10    0.19
 -14  -2   4    0.28    0.17
 -14  -2   4    0.35    0.19
  14   2  -4    0.28    0.15
 -14   2   4    0.65    0.20
 -14   2   4    0.45    0.16
 -13  -2   4    0.04    0.12
 -13  -2   4   -0.13    0.12
 -13   2   4   -0.08    0.13
  13   2  -4    0.17    0.15
 -13   2   4    0.01    0.10
 -12  -2   4    0.08    0.14
 -12  -2   4    0.06    0.12
 -12   2   4    0.12    0.13
  12   2  -4    0.12    0.13
 -12   2   4    0.11    0.10
 -11  -2   4   -0.05    0.12
 -11  -2   4    0.08    0.13
 -11   2   4    0.06    0.13
  11   2  -4    0.15    0.11
 -11   2   4    0.10    0.09
 -10  -2   4    6.67    0.32
 -10  -2   4    6.76    0.35
 -10   2   4    6.62    0.36
  10   2  -4    7.79    0.37
 -10   2   4    7.15    0.32
  -9  -2   4    1.11    0.17
  -9  -2   4    1.10    0.15
  -9   2   4    1.09    0.17
  -9   2   4    1.02    0.14
   9   2  -4    0.95    0.15
  -8  -2   4   13.00    0.43
  -8  -2   4   12.98    0.45
  -8   2   4   12.74    0.45
  -8   2   4   12.93    0.41
   8   2  -4   13.13    0.44
  -7  -2   4    0.39    0.09
  -7  -2   4    0.45    0.11
   7  -2  -4    0.34    0.07
   7   2  -4    0.32    0.09
  -7   2   4    0.31    0.09
  -7   2   4    0.45    0.11
  -6  -2   4   10.43    0.36
  -6  -2   4   10.62    0.35
   6  -2  -4   10.12    0.33
  -6  -2   4   10.34    0.34
   6   2  -4   10.41    0.34
   6   2  -4   10.68    0.35
  -6   2   4    9.82    0.36
  -6   2   4    9.95    0.33
  -5  -2   4    0.04    0.06
   5  -2  -4    0.10    0.06
  -5  -2   4    0.08    0.06
  -5  -2   4    0.11    0.06
   5   2  -4    0.14    0.06
  -5   2   4    0.19    0.08
   5   2  -4    0.13    0.06
  -5   2   4    0.18    0.07
  -4  -2   4    5.34    0.21
  -4  -2   4    5.41    0.22
   4  -2  -4    5.50    0.21
  -4  -2   4    5.57    0.20
   4   2  -4    5.42    0.21
   4   2  -4    5.76    0.21
  -4   2   4    5.74    0.24
  -4   2   4    5.37    0.21
   3  -2  -4   29.51    0.69
  -3  -2   4   29.38    0.71
  -3  -2   4   29.48    0.68
  -3  -2   4   29.21    0.67
  -3  -2   4   29.64    0.70
   3   2  -4   29.52    0.70
  -3   2   4   30.32    0.75
   3   2  -4   29.97    0.68
  -3   2   4   30.56    0.70
  -2  -2   4   14.99    0.37
  -2  -2   4   14.97    0.38
  -2  -2   4   15.85    0.39
  -2  -2   4   14.98    0.37
   2  -2  -4   15.49    0.40
  -2   2   4   15.75    0.41
   2   2  -4   14.84    0.38
  -2   2   4   14.76    0.44
   2   2  -4   15.69    0.36
  -1  -2   4    0.46    0.05
   1  -2  -4    0.52    0.08
  -1  -2   4    0.46    0.05
  -1  -2   4    0.46    0.05
   1   2  -4    0.38    0.05
   1   2  -4    0.46    0.04
  -1   2   4    0.31    0.08
  -1   2   4    0.47    0.08
   0  -2   4   13.71    0.31
   0  -2  -4   14.38    0.39
   0  -2   4   14.25    0.31
   0  -2  -4   14.12    0.38
   0   2  -4   14.16    0.33
   0   2   4   13.76    0.42
   0   2   4   14.28    0.39
   0   2  -4   14.19    0.30
  -1  -2  -4    0.08    0.07
  -1  -2  -4    0.08    0.07
   1  -2   4    0.06    0.03
   1   2   4    0.01    0.07
  -1   2  -4    0.07    0.01
  -1   2  -4    0.07    0.01
   1   2   4   -0.01    0.08
  -1   2  -4    0.09    0.03
  -2  -2  -4    6.16    0.24
  -2  -2  -4    5.93    0.24
   2  -2   4    5.57    0.15
  -2   2  -4    5.94    0.14
  -2   2  -4    5.53    0.16
   2   2   4    5.46    0.25
  -2   2  -4    5.78    0.14
   2   2   4    6.08    0.24
  -3  -2  -4   12.34    0.41
  -3  -2  -4   12.20    0.38
   3  -2   4   12.44    0.30
  -3   2  -4   12.57    0.29
   3   2   4   13.38    0.44
   3   2   4   13.26    0.40
  -3   2  -4   12.39    0.32
  -3   2  -4   12.34    0.29
  -3   2  -4   12.81    0.32
  -4  -2  -4    7.60    0.29
   4  -2   4    7.11    0.22
  -4  -2  -4    7.12    0.30
  -4   2  -4    7.42    0.20
  -4   2  -4    7.82    0.24
   4   2   4    7.27    0.30
  -4   2  -4    7.48    0.23
  -4   2  -4    7.50    0.21
   4   2   4    7.14    0.31
  -5  -2  -4    2.65    0.17
  -5  -2  -4    2.69    0.21
   5  -2   4    2.74    0.14
   5  -2   4    2.59    0.13
  -5   2  -4    2.65    0.15
   5   2   4    2.85    0.23
   5   2   4    2.45    0.20
  -5   2  -4    2.83    0.14
  -5   2  -4    2.40    0.11
   6  -2   4    1.02    0.11
  -6  -2  -4    1.12    0.16
   6  -2   4    0.94    0.09
  -6  -2  -4    0.99    0.14
   6   2   4    1.12    0.16
  -6   2  -4    1.12    0.11
  -6   2  -4    1.25    0.09
   6   2   4    1.12    0.18
  -6   2  -4    1.39    0.13
   7  -2   4    0.41    0.07
  -7  -2  -4    0.59    0.15
   7  -2   4    0.38    0.09
  -7  -2  -4    0.73    0.14
  -7   2  -4    0.45    0.09
   7   2   4    0.55    0.14
  -7   2  -4    0.60    0.08
   7   2   4    0.44    0.14
  -7   2  -4    0.68    0.10
   8  -2   4    0.29    0.08
  -8  -2  -4   -0.04    0.12
  -8  -2  -4    0.24    0.13
   8  -2   4    0.28    0.09
  -8   2  -4    0.09    0.08
   8   2   4    0.32    0.13
  -8   2  -4    0.24    0.07
  -8   2  -4    0.24    0.09
   8   2   4    0.08    0.14
   9  -2   4    0.09    0.10
  -9  -2  -4    0.27    0.15
  -9  -2  -4    0.05    0.10
  -9   2  -4   -0.03    0.06
   9   2   4    0.02    0.10
  -9   2  -4   -0.02    0.08
   9   2   4   -0.06    0.15
  10  -2   4    2.66    0.21
 -10  -2  -4    2.51    0.25
 -10  -2  -4    2.60    0.28
  10   2   4    3.13    0.31
 -10   2  -4    3.14    0.23
  10   2   4    2.71    0.28
  11  -2   4    0.22    0.12
 -11  -2  -4    0.04    0.12
 -11  -2  -4    0.23    0.17
 -11   2  -4    0.04    0.11
  11   2   4   -0.13    0.14
  11   2   4   -0.02    0.16
 -12  -2  -4    2.61    0.27
  12  -2   4    2.74    0.26
 -12  -2  -4    2.89    0.30
  12   2   4    2.82    0.31
  12   2   4    2.45    0.33
 -12   2  -4    2.34    0.24
  13  -2   4    0.22    0.15
 -13  -2  -4    0.15    0.19
 -13  -2  -4   -0.03    0.13
  13   2   4   -0.20    0.16
 -13   2  -4   -0.02    0.12
  13   2   4   -0.10    0.18
  14  -2   4   -0.02    0.13
 -14  -2  -4   -0.30    0.12
 -14  -2  -4    0.35    0.20
  14   2   4   -0.05    0.17
 -14   2  -4    0.21    0.14
  15  -2   4   -0.13    0.14
  15   2   4   -0.05    0.19
 -15  -3   4   -0.07    0.16
 -15  -3   4    0.22    0.15
  15   3  -4    0.23    0.19
 -15   3   4    0.15    0.17
 -14  -3   4    2.01    0.28
 -14  -3   4    2.43    0.31
 -14   3   4    2.05    0.28
  14   3  -4    1.77    0.25
 -13  -3   4    0.07    0.17
 -13  -3   4    0.27    0.17
  13   3  -4    0.09    0.15
 -13   3   4    0.19    0.16
 -12  -3   4    2.49    0.27
 -12  -3   4    2.07    0.25
  12   3  -4    2.58    0.27
 -12   3   4    1.96    0.25
 -11  -3   4    1.59    0.22
 -11  -3   4    1.54    0.22
 -11   3   4    1.56    0.18
  11   3  -4    1.37    0.21
 -11   3   4    1.59    0.22
 -10  -3   4   -0.14    0.10
 -10  -3   4    0.18    0.14
 -10   3   4    0.14    0.12
 -10   3   4    0.12    0.09
  10   3  -4    0.20    0.13
  -9  -3   4    0.08    0.12
  -9  -3   4    0.04    0.12
   9   3  -4    0.03    0.08
  -9   3   4    0.07    0.09
  -9   3   4    0.04    0.11
  -8  -3   4    0.47    0.12
  -8  -3   4    0.42    0.13
  -8   3   4    0.39    0.10
  -8   3   4    0.79    0.15
   8   3  -4    0.33    0.12
  -7  -3   4    0.75    0.13
   7  -3  -4    0.76    0.11
  -7  -3   4    0.82    0.13
  -7   3   4    0.90    0.12
   7   3  -4    0.52    0.11
  -7   3   4    0.34    0.11
  -6  -3   4    0.02    0.08
   6  -3  -4    0.14    0.07
  -6  -3   4    0.14    0.07
  -6  -3   4    0.03    0.07
   6   3  -4    0.03    0.06
   6   3  -4    0.13    0.07
  -6   3   4    0.12    0.08
  -6   3   4    0.05    0.08
  -5  -3   4    3.42    0.19
  -5  -3   4    3.21    0.18
  -5  -3   4    3.38    0.18
   5  -3  -4    3.48    0.18
  -5   3   4    3.08    0.17
   5   3  -4    3.27    0.18
  -5   3   4    3.41    0.21
   5   3  -4    3.44    0.18
   4  -3  -4   28.68    0.70
  -4  -3   4   28.82    0.72
  -4  -3   4   29.21    0.70
  -4  -3   4   29.19    0.69
   4   3  -4   28.90    0.69
  -4   3   4   29.85    0.71
   4   3  -4   29.04    0.72
  -4   3   4   29.58    0.77
  -3  -3   4    0.03    0.05
   3  -3  -4   -0.13    0.05
  -3  -3   4   -0.05    0.05
  -3  -3   4   -0.04    0.05
  -3   3   4    0.04    0.06
   3   3  -4   -0.01    0.04
   3   3  -4   -0.05    0.04
  -3   3   4   -0.14    0.06
  -2  -3   4   16.01    0.40
  -2  -3   4   16.57    0.40
   2  -3  -4   16.35    0.44
  -2  -3   4   17.23    0.41
  -2  -3   4   14.68    0.40
  -2   3   4   16.83    0.49
   2   3  -4   16.69    0.42
  -2   3   4   17.06    0.46
   2   3  -4   16.85    0.40
  -1  -3   4    0.45    0.05
  -1  -3   4    0.47    0.05
   1  -3  -4    0.38    0.08
   1   3  -4    0.42    0.05
   1   3  -4    0.46    0.04
  -1   3   4    0.45    0.09
  -1   3   4    0.41    0.10
   0  -3   4   12.05    0.26
   0  -3   4   11.91    0.26
   0  -3  -4   11.68    0.36
   0  -3  -4   12.18    0.37
   0   3   4   11.99    0.41
   0   3   4   12.38    0.37
   0   3  -4   11.92    0.28
  -1  -3  -4    1.97    0.15
  -1  -3  -4    1.73    0.15
   1   3   4    1.66    0.15
   1   3   4    1.72    0.15
  -2  -3  -4    9.26    0.32
  -2  -3  -4    9.24    0.35
   2   3   4    9.22    0.36
   2   3   4    9.28    0.33
  -3  -3  -4    2.57    0.20
  -3  -3  -4    2.28    0.16
  -3   3  -4    2.29    0.08
   3   3   4    1.72    0.19
   3   3   4    2.27    0.18
  -3   3  -4    2.11    0.08
   4  -3   4    2.88    0.10
   4  -3   4    2.73    0.09
  -4  -3  -4    3.23    0.22
  -4  -3  -4    3.81    0.22
   4   3   4    2.89    0.24
  -4   3  -4    3.13    0.11
   4   3   4    2.98    0.21
  -4   3  -4    2.89    0.12
   5  -3   4    0.11    0.05
  -5  -3  -4    0.03    0.10
   5  -3   4    0.11    0.04
  -5  -3  -4    0.13    0.10
  -5   3  -4    0.17    0.03
  -5   3  -4    0.19    0.05
  -5   3  -4    0.13    0.05
   5   3   4    0.01    0.12
   5   3   4    0.06    0.08
  -6  -3  -4    3.34    0.24
   6  -3   4    3.52    0.15
  -6  -3  -4    3.80    0.26
  -6   3  -4    3.09    0.16
   6   3   4    3.31    0.28
  -6   3  -4    3.40    0.17
  -6   3  -4    3.24    0.12
   6   3   4    3.06    0.22
  -7  -3  -4    1.10    0.17
  -7  -3  -4    1.24    0.18
   7  -3   4    1.18    0.11
   7  -3   4    1.21    0.10
   7   3   4    1.12    0.18
  -7   3  -4    1.26    0.12
   7   3   4    1.39    0.20
   8  -3   4    1.58    0.14
  -8  -3  -4    1.61    0.19
  -8  -3  -4    1.06    0.20
   8   3   4    1.80    0.23
   8   3   4    1.35    0.24
  -8   3  -4    1.57    0.15
  -9  -3  -4    0.57    0.16
  -9  -3  -4    0.27    0.16
   9  -3   4    0.70    0.11
   9   3   4    0.94    0.19
   9   3   4    0.62    0.22
  -9   3  -4    0.82    0.13
 -10  -3  -4   -0.09    0.13
 -10  -3  -4    0.13    0.16
  10  -3   4    0.02    0.09
  10   3   4    0.46    0.21
 -10   3  -4    0.11    0.09
  10   3   4    0.13    0.14
 -11  -3  -4   -0.15    0.13
  11  -3   4    0.09    0.11
 -11  -3  -4   -0.10    0.15
 -11   3  -4   -0.03    0.09
  11   3   4    0.29    0.16
  11   3   4   -0.03    0.11
 -12  -3  -4    0.39    0.16
 -12  -3  -4    0.61    0.21
  12  -3   4    0.65    0.15
 -12   3  -4    0.29    0.13
  12   3   4    0.56    0.20
  12   3   4    0.60    0.17
 -13  -3  -4    0.24    0.17
 -13  -3  -4    0.30    0.20
  13  -3   4    0.32    0.15
  13   3   4    0.37    0.23
  13   3   4    0.82    0.23
 -13   3  -4    0.37    0.16
  14  -3   4    0.80    0.18
 -14  -3  -4    0.20    0.19
 -14  -3  -4    0.38    0.21
 -14   3  -4    0.49    0.18
  14   3   4    0.46    0.24
  14   3   4    0.79    0.24
 -14  -4   4    0.85    0.23
 -14   4   4    1.00    0.23
 -13  -4   4    0.13    0.16
 -13   4   4   -0.10    0.12
  13   4  -4   -0.06    0.13
 -12  -4   4    0.58    0.18
 -12  -4   4    0.10    0.15
 -12   4   4    0.11    0.15
  12   4  -4    0.24    0.15
 -11  -4   4   -0.03    0.13
 -11  -4   4   -0.07    0.12
  11   4  -4    0.01    0.13
 -11   4   4    0.08    0.13
 -10  -4   4    1.32    0.20
 -10  -4   4    1.34    0.20
 -10   4   4    1.44    0.21
  10   4  -4    1.21    0.19
  -9  -4   4    0.09    0.12
  -9  -4   4    0.19    0.12
   9   4  -4   -0.12    0.09
  -9   4   4    0.15    0.12
  -8  -4   4    0.28    0.12
  -8  -4   4    0.27    0.11
  -8   4   4    0.34    0.12
   8   4  -4    0.30    0.12
  -7  -4   4    0.23    0.10
  -7  -4   4    0.27    0.11
  -7   4   4    0.07    0.11
  -7   4   4    0.05    0.08
   7   4  -4    0.12    0.10
  -6  -4   4    0.17    0.09
  -6  -4   4    0.11    0.08
  -6  -4   4    0.29    0.09
   6  -4  -4    0.05    0.07
  -6   4   4   -0.02    0.09
   6   4  -4    0.09    0.07
  -6   4   4    0.09    0.08
  -5  -4   4    2.00    0.16
  -5  -4   4    2.05    0.16
  -5  -4   4    1.67    0.14
   5  -4  -4    1.68    0.14
  -5   4   4    1.83    0.18
   5   4  -4    1.81    0.15
  -5   4   4    1.78    0.16
   5   4  -4    1.79    0.14
  -4  -4   4    0.00    0.06
  -4  -4   4    0.05    0.06
  -4  -4   4    0.07    0.07
   4  -4  -4    0.05    0.08
  -4   4   4    0.07    0.09
  -4   4   4    0.06    0.07
   4   4  -4   -0.01    0.05
   4   4  -4    0.02    0.06
  -3  -4   4    0.03    0.04
  -3  -4   4    0.05    0.06
  -3  -4   4    0.01    0.06
   3  -4  -4    0.01    0.06
   3   4  -4    0.15    0.05
   3   4  -4    0.03    0.05
  -3   4   4    0.15    0.08
  -3   4   4    0.06    0.09
   2  -4  -4    0.80    0.11
  -2  -4   4    0.92    0.08
  -2  -4   4    0.88    0.06
   2  -4  -4    0.87    0.12
   2   4  -4    0.88    0.09
  -2   4   4    0.78    0.12
  -2   4   4    0.68    0.13
   2   4  -4    0.85    0.07
   1  -4  -4    0.61    0.11
   1  -4  -4    0.99    0.12
  -1  -4   4    0.72    0.06
  -1  -4   4    0.75    0.07
  -1   4   4    0.67    0.11
   1   4  -4    0.60    0.06
  -1   4   4    0.43    0.12
   0  -4   4    0.03    0.02
   0  -4  -4    0.18    0.08
   0  -4  -4    0.11    0.09
   0  -4   4    0.05    0.02
   0   4   4   -0.08    0.08
   0   4   4    0.07    0.10
  -1  -4  -4    2.53    0.19
  -1  -4  -4    2.45    0.17
  -1  -4  -4    2.54    0.18
   1   4   4    2.63    0.19
   1   4   4    2.41    0.21
  -2  -4  -4    2.25    0.19
  -2  -4  -4    2.36    0.19
   2   4   4    2.24    0.19
   2   4   4    1.96    0.21
  -3  -4  -4    5.76    0.29
  -3  -4  -4    5.31    0.27
   3   4   4    5.90    0.33
   3   4   4    5.42    0.28
  -4  -4  -4    1.03    0.17
  -4  -4  -4    1.17    0.17
  -4   4  -4    1.30    0.05
  -4   4  -4    1.08    0.04
   4   4   4    1.40    0.18
   4   4   4    1.11    0.19
  -5  -4  -4    0.32    0.14
  -5  -4  -4    0.75    0.14
   5   4   4    0.40    0.14
  -5   4  -4    0.54    0.06
  -5   4  -4    0.57    0.06
   5   4   4    0.69    0.17
  -6  -4  -4    0.18    0.14
  -6  -4  -4    0.08    0.13
   6  -4   4    0.14    0.04
   6   4   4    0.13    0.14
  -6   4  -4    0.17    0.05
   6   4   4    0.05    0.13
  -7  -4  -4    1.89    0.22
  -7  -4  -4    2.23    0.24
   7   4   4    1.96    0.27
  -7   4  -4    1.83    0.13
   7   4   4    1.82    0.23
  -8  -4  -4    0.60    0.16
  -8  -4  -4    0.45    0.17
  -8   4  -4    0.30    0.09
   8   4   4    0.30    0.15
   8   4   4    0.49    0.20
  -9  -4  -4    0.12    0.16
  -9  -4  -4    0.09    0.14
   9   4   4   -0.11    0.17
  -9   4  -4    0.03    0.07
   9   4   4   -0.07    0.13
 -10  -4  -4   -0.05    0.14
 -10  -4  -4    0.11    0.17
  10   4   4    0.26    0.17
  10   4   4    0.13    0.19
 -10   4  -4    0.00    0.08
 -11  -4  -4    0.15    0.18
 -11  -4  -4    0.14    0.17
  11   4   4    0.21    0.23
  11   4   4   -0.05    0.16
 -11   4  -4    0.33    0.11
 -12  -4  -4    0.08    0.17
 -12  -4  -4    0.15    0.17
  12   4   4   -0.13    0.16
 -12   4  -4    0.22    0.12
  12   4   4    0.37    0.24
 -13  -4  -4    0.04    0.19
 -13  -4  -4    0.20    0.15
 -13   4  -4    0.11    0.12
  13   4   4    0.01    0.25
  13   4   4    0.54    0.19
 -12  -5   4    0.15    0.18
 -12   5   4    0.11    0.15
 -11  -5   4   -0.06    0.13
 -11   5   4   -0.08    0.13
 -10  -5   4    0.43    0.16
 -10   5   4    0.86    0.19
  -9  -5   4    0.13    0.14
  -9   5   4   -0.05    0.13
  -8  -5   4    1.10    0.17
  -8   5   4    0.94    0.17
  -7  -5   4    0.68    0.14
  -7   5   4    0.52    0.15
  -6  -5   4    0.30    0.12
  -6   5   4    0.23    0.13
  -5  -5   4    0.96    0.13
  -5   5   4    0.73    0.15
  -4  -5   4    0.10    0.08
  -4   5   4   -0.02    0.10
   3  -5  -4    1.33    0.16
  -3  -5   4    1.42    0.12
  -3   5   4    1.35    0.18
  -2  -5   4    4.42    0.17
   2  -5  -4    4.10    0.23
  -2   5   4    4.33    0.28
  -2   5   4    4.39    0.24
   1  -5  -4   -0.10    0.09
  -1  -5   4    0.01    0.04
   1  -5  -4   -0.04    0.09
  -1  -5   4    0.03    0.04
  -1   5   4    0.06    0.09
  -1   5   4   -0.08    0.11
   0  -5  -4    0.35    0.12
   0  -5  -4    0.38    0.12
   0   5   4    0.39    0.15
   0   5   4    0.46    0.11
  -1  -5  -4    9.54    0.37
  -1  -5  -4    9.21    0.37
   1   5   4    9.37    0.42
   1   5   4    9.48    0.37
  -2  -5  -4    8.41    0.35
  -2  -5  -4    8.35    0.35
   2   5   4    8.53    0.41
   2   5   4    8.19    0.35
  -3  -5  -4   -0.04    0.10
  -3  -5  -4    0.06    0.11
   3   5   4    0.06    0.14
   3   5   4   -0.05    0.10
  -4  -5  -4   -0.23    0.10
  -4  -5  -4   -0.21    0.10
   4   5   4   -0.02    0.11
   4   5   4    0.05    0.15
  -5  -5  -4    0.15    0.13
  -5  -5  -4    0.23    0.13
   5   5   4    0.10    0.17
   5   5   4    0.04    0.12
  -6  -5  -4    0.11    0.13
  -6  -5  -4    0.39    0.15
   6   5   4    0.33    0.18
   6   5   4    0.38    0.15
  -7  -5  -4    0.70    0.17
  -7  -5  -4    0.57    0.17
   7   5   4    0.71    0.22
   7   5   4    0.58    0.18
  -8  -5  -4    1.38    0.22
  -8  -5  -4    1.35    0.22
   8   5   4    1.88    0.28
   8   5   4    1.89    0.25
  -9  -5  -4   -0.20    0.14
  -9  -5  -4    0.13    0.16
   9   5   4   -0.05    0.19
   9   5   4   -0.16    0.13
 -10  -5  -4    0.06    0.16
 -10  -5  -4    0.26    0.18
  10   5   4   -0.08    0.15
  10   5   4   -0.22    0.18
 -11  -5  -4   -0.10    0.16
  11   5   4   -0.18    0.17
  11   5   4    0.15    0.25
 -10  -6   4    0.08    0.14
 -10   6   4   -0.05    0.14
  -9  -6   4    0.39    0.16
  -9   6   4    0.53    0.17
  -8  -6   4    0.07    0.13
  -8   6   4    0.04    0.14
  -7  -6   4    0.06    0.10
  -7   6   4   -0.13    0.10
   6  -6  -4    0.02    0.11
  -6  -6   4   -0.20    0.08
  -6   6   4   -0.08    0.12
   5  -6  -4    0.20    0.11
  -5  -6   4    0.23    0.11
  -5   6   4    0.03    0.13
  -4  -6   4    0.55    0.11
   4  -6  -4    0.53    0.13
  -4   6   4    0.67    0.16
  -3  -6   4    0.74    0.10
   3  -6  -4    0.90    0.15
  -3   6   4    0.98    0.18
   2  -6  -4    4.72    0.27
  -2  -6   4    4.53    0.18
  -2   6   4    4.39    0.31
   1  -6  -4    0.04    0.11
  -1   6   4   -0.13    0.13
   0  -6  -4    0.20    0.12
   0   6   4    0.26    0.14
  -1  -6  -4    0.02    0.12
   1   6   4    0.04    0.12
  -2  -6  -4    0.43    0.14
   2   6   4    0.25    0.15
  -3  -6  -4    0.28    0.13
   3   6   4    0.28    0.17
  -4  -6  -4    0.57    0.16
   4   6   4    0.23    0.17
  -5  -6  -4    0.53    0.16
   5   6   4    0.38    0.20
  -6  -6  -4   -0.05    0.14
   6   6   4    0.05    0.17
  -7  -6  -4    0.08    0.13
   7   6   4   -0.20    0.17
  -8  -6  -4    0.01    0.16
   8   6   4   -0.01    0.19
   6  -7  -4   -0.17    0.09
  -6  -7   4    0.05    0.10
  -6   7   4    0.25    0.15
   5  -7  -4    0.00    0.09
  -5  -7   4    0.07    0.09
  -5   7   4   -0.18    0.12
   4  -7  -4    0.12    0.10
  -4   7   4   -0.18    0.13
   3  -7  -4    0.25    0.11
  -3   7   4    0.18    0.14
   2  -7  -4    0.19    0.11
  -2   7   4    0.22    0.15
   1  -7  -4    0.30    0.13
  -1   7   4    0.39    0.16
   0  -7  -4    0.39    0.13
   0   7   4    0.05    0.15
  -1  -7  -4    0.54    0.16
   1   7   4    0.52    0.19
  -2  -7  -4   -0.12    0.11
   2   7   4   -0.03    0.16
  -3  -7  -4    0.12    0.13
   3   7   4   -0.17    0.15
  -4  -7  -4    0.03    0.14
   4   7   4   -0.16    0.17
 -16   0   5   -0.10    0.18
  16   0  -5    0.02    0.19
 -16   0   5    0.02    0.15
 -15   0   5    0.16    0.16
  15   0  -5   -0.26    0.10
 -15   0   5    0.13    0.18
  14   0  -5   -0.03    0.15
 -14   0   5   -0.23    0.15
 -14   0   5   -0.01    0.12
  13   0  -5    0.03    0.16
 -13   0   5    0.16    0.11
 -13   0   5    0.16    0.16
 -12   0   5   -0.02    0.11
 -12   0   5    0.14    0.14
  12   0  -5    0.33    0.16
 -11   0   5    6.15    0.36
  11   0  -5    6.80    0.36
 -11   0   5    6.76    0.33
  10   0  -5   -0.06    0.11
 -10   0   5   -0.16    0.10
 -10   0   5   -0.04    0.07
   9   0  -5    2.22    0.21
  -9   0   5    2.07    0.19
  -9   0   5    2.43    0.23
   8   0  -5    0.12    0.09
  -8   0   5    0.04    0.08
  -8   0   5    0.05    0.10
  -7   0   5   76.54    1.69
  -7   0   5   78.35    1.79
   7   0  -5   77.94    1.71
  -6   0   5    0.17    0.08
  -6   0   5    0.11    0.07
  -5   0   5    4.15    0.21
   5   0  -5    4.59    0.23
  -5   0   5    3.95    0.18
  -5   0   5    4.26    0.19
  -4   0   5    0.05    0.05
   4   0  -5    0.04    0.05
   4   0  -5    0.03    0.04
  -4   0   5   -0.06    0.06
  -4   0   5    0.02    0.06
  -3   0   5   18.73    0.49
   3   0  -5   18.04    0.45
  -3   0   5   18.23    0.46
   3   0  -5   18.61    0.49
  -2   0   5   -0.06    0.05
  -2   0   5   -0.03    0.05
   2   0  -5    0.03    0.05
   2   0  -5   -0.05    0.04
   1   0  -5   15.26    0.40
  -1   0   5   14.87    0.40
   1   0  -5   15.19    0.37
  -1   0   5   14.23    0.38
   0   0   5    0.06    0.06
   0   0   5    0.01    0.04
   0   0  -5    0.02    0.05
   0   0  -5    0.07    0.05
   1   0   5    1.42    0.12
  -1   0  -5    1.26    0.09
   1   0   5    1.29    0.10
  -1   0  -5    1.17    0.09
  -1   0  -5    1.23    0.09
  -2   0  -5    0.07    0.05
   2   0   5    0.07    0.06
  -2   0  -5    0.03    0.04
  -2   0  -5   -0.03    0.05
   2   0   5    0.02    0.05
   3   0   5    1.18    0.13
  -3   0  -5    1.00    0.11
   3   0   5    1.13    0.10
   3   0   5    0.85    0.11
  -3   0  -5    1.04    0.10
  -4   0  -5    0.03    0.07
   4   0   5   -0.11    0.07
  -4   0  -5   -0.05    0.05
   4   0   5    0.06    0.08
  -4   0  -5   -0.06    0.06
   4   0   5   -0.12    0.05
  -5   0  -5    0.26    0.07
  -5   0  -5    0.24    0.09
  -5   0  -5    0.29    0.09
   5   0   5    0.45    0.08
   5   0   5    0.39    0.11
   5   0   5    0.34    0.10
   6   0   5    0.06    0.11
  -6   0  -5    0.03    0.06
  -6   0  -5    0.11    0.07
   6   0   5    0.02    0.09
  -7   0  -5    0.29    0.11
  -7   0  -5    0.17    0.09
   7   0   5    0.51    0.12
   7   0   5    0.25    0.11
  -8   0  -5    0.21    0.12
   8   0   5    0.22    0.12
   8   0   5    0.13    0.11
  -8   0  -5   -0.03    0.09
  -9   0  -5    5.75    0.29
   9   0   5    6.63    0.36
   9   0   5    6.41    0.33
  -9   0  -5    5.89    0.33
 -10   0  -5    0.14    0.10
  10   0   5   -0.14    0.12
  10   0   5   -0.01    0.12
 -10   0  -5   -0.03    0.09
 -11   0  -5   11.93    0.51
 -11   0  -5   11.84    0.45
  11   0   5   12.36    0.54
  11   0   5   12.86    0.51
 -12   0  -5    0.16    0.12
  12   0   5    0.13    0.15
 -12   0  -5    0.03    0.14
 -13   0  -5   -0.10    0.14
 -13   0  -5   -0.05    0.11
  13   0   5   -0.04    0.14
 -14   0  -5    0.03    0.17
  14   0   5   -0.19    0.14
 -15   0  -5    3.26    0.37
  15   0   5    3.28    0.36
 -16  -1   5    0.13    0.19
 -16  -1   5   -0.05    0.16
  16   1  -5    0.03    0.18
 -16   1   5   -0.04    0.17
 -16   1   5    0.00    0.14
 -15  -1   5    1.68    0.26
 -15  -1   5    1.65    0.28
 -15   1   5    1.16    0.20
  15   1  -5    1.64    0.26
 -15   1   5    1.87    0.29
 -14  -1   5   -0.15    0.10
 -14  -1   5   -0.01    0.16
 -14   1   5    0.21    0.13
 -14   1   5   -0.06    0.14
  14   1  -5    0.02    0.12
 -13  -1   5    1.49    0.23
 -13  -1   5    1.47    0.22
 -13   1   5    1.20    0.23
  13   1  -5    1.45    0.23
 -13   1   5    1.55    0.20
 -12  -1   5    0.11    0.13
 -12  -1   5    0.19    0.15
 -12   1   5    0.09    0.14
  12   1  -5   -0.05    0.13
 -12   1   5    0.09    0.11
 -11  -1   5    0.24    0.14
 -11  -1   5    0.47    0.12
 -11   1   5    0.38    0.13
 -11   1   5    0.10    0.13
  11   1  -5    0.22    0.13
 -10  -1   5    0.37    0.12
 -10  -1   5    0.44    0.11
 -10   1   5    0.46    0.15
 -10   1   5    0.29    0.10
  10   1  -5   -0.03    0.11
  -9  -1   5    2.49    0.18
  -9  -1   5    2.59    0.23
  -9   1   5    2.79    0.23
  -9   1   5    2.92    0.19
   9   1  -5    2.89    0.22
  -8  -1   5   -0.01    0.07
  -8  -1   5    0.08    0.09
  -8   1   5    0.23    0.09
  -8   1   5    0.24    0.11
   8   1  -5    0.10    0.07
  -7  -1   5   45.72    1.08
  -7  -1   5   46.43    1.14
  -7   1   5   48.47    1.16
   7   1  -5   45.15    1.09
  -7   1   5   46.05    1.08
  -6  -1   5    1.76    0.16
  -6  -1   5    1.84    0.14
   6   1  -5    1.69    0.15
  -6   1   5    1.75    0.14
  -6   1   5    2.02    0.17
  -5  -1   5    6.09    0.25
   5  -1  -5    5.94    0.23
  -5  -1   5    6.17    0.23
  -5  -1   5    5.76    0.23
   5   1  -5    6.20    0.23
   5   1  -5    6.14    0.24
  -5   1   5    6.24    0.26
  -5   1   5    5.94    0.23
  -4  -1   5    2.41    0.15
   4  -1  -5    2.33    0.13
  -4  -1   5    2.30    0.13
  -4  -1   5    2.33    0.13
  -4   1   5    2.38    0.15
   4   1  -5    2.37    0.14
  -4   1   5    2.11    0.16
  -3  -1   5    7.09    0.23
  -3  -1   5    7.12    0.25
   3  -1  -5    7.39    0.26
   3  -1  -5    7.54    0.24
  -3  -1   5    7.33    0.23
  -3   1   5    7.31    0.26
  -3   1   5    7.41    0.25
   3   1  -5    7.23    0.23
   3   1  -5    7.40    0.25
  -2  -1   5   11.49    0.30
   2  -1  -5   11.32    0.32
  -2  -1   5   10.91    0.31
   2  -1  -5   10.92    0.33
  -2   1   5   10.94    0.32
   2   1  -5   11.44    0.32
  -2   1   5   10.89    0.35
   2   1  -5   10.93    0.29
  -1  -1   5   40.52    0.90
  -1  -1   5   40.57    0.86
   1  -1  -5   38.56    0.88
   1  -1  -5   40.11    0.94
  -1   1   5   39.79    0.95
  -1   1   5   40.25    0.90
   1   1  -5   40.22    0.90
   1   1  -5   41.55    0.86
   0  -1   5    9.49    0.27
   0  -1   5    8.88    0.25
   0  -1  -5    9.51    0.28
   0  -1  -5    9.77    0.31
   0   1   5    9.31    0.29
   0   1   5    9.31    0.31
   0   1  -5    8.87    0.26
   0   1  -5    9.15    0.24
  -1  -1  -5   16.50    0.44
  -1  -1  -5   17.34    0.48
   1  -1   5   16.75    0.42
  -1  -1  -5   16.70    0.44
   1  -1   5   16.50    0.40
   1   1   5   16.48    0.44
   1   1   5   16.79    0.48
  -1   1  -5   16.73    0.39
  -1   1  -5   17.17    0.39
  -1   1  -5   16.72    0.42
  -2  -1  -5    2.19    0.13
  -2  -1  -5    2.10    0.15
   2  -1   5    2.24    0.12
   2  -1   5    2.10    0.12
  -2   1  -5    2.21    0.10
  -2   1  -5    2.01    0.12
  -2   1  -5    2.12    0.11
   2   1   5    2.20    0.15
   2   1   5    2.34    0.17
   3  -1   5   27.66    0.65
  -3  -1  -5   28.48    0.68
   3  -1   5   28.32    0.64
   3  -1   5   27.91    0.68
  -3   1  -5   28.89    0.69
  -3   1  -5   27.94    0.63
   3   1   5   28.64    0.69
   3   1   5   28.51    0.75
   3   1   5   27.10    0.70
  -4  -1  -5    1.98    0.15
   4  -1   5    1.72    0.13
   4  -1   5    1.97    0.12
  -4  -1  -5    1.85    0.15
   4  -1   5    2.03    0.15
   4   1   5    1.71    0.16
  -4   1  -5    1.99    0.11
  -4   1  -5    2.16    0.13
  -4   1  -5    1.72    0.12
   4   1   5    2.09    0.17
   5  -1   5   14.57    0.44
  -5  -1  -5   14.44    0.47
   5  -1   5   14.86    0.42
   5  -1   5   14.76    0.40
  -5  -1  -5   14.13    0.43
   5   1   5   15.19    0.50
  -5   1  -5   14.66    0.43
  -5   1  -5   14.72    0.44
   5   1   5   14.13    0.46
  -5   1  -5   14.27    0.39
   6  -1   5    0.07    0.08
  -6  -1  -5    0.12    0.07
  -6  -1  -5    0.10    0.08
   6  -1   5   -0.06    0.08
   6  -1   5    0.11    0.06
   6   1   5    0.05    0.10
  -6   1  -5    0.07    0.06
  -6   1  -5    0.07    0.07
  -6   1  -5    0.13    0.08
   6   1   5    0.04    0.11
  -7  -1  -5    1.77    0.19
   7  -1   5    2.24    0.17
   7  -1   5    2.32    0.15
   7  -1   5    2.15    0.19
  -7  -1  -5    2.15    0.18
   7   1   5    1.80    0.21
  -7   1  -5    2.00    0.17
  -7   1  -5    2.40    0.18
   7   1   5    2.00    0.20
  -7   1  -5    2.15    0.14
   8  -1   5    0.38    0.10
  -8  -1  -5    0.11    0.11
   8  -1   5    0.34    0.12
  -8  -1  -5    0.18    0.12
   8  -1   5    0.28    0.12
   8   1   5    0.09    0.14
  -8   1  -5    0.17    0.11
   8   1   5    0.20    0.14
  -8   1  -5    0.23    0.09
  -9  -1  -5    4.18    0.26
   9  -1   5    4.00    0.27
  -9  -1  -5    4.11    0.29
   9   1   5    4.22    0.33
  -9   1  -5    3.65    0.22
   9   1   5    4.05    0.29
  -9   1  -5    3.35    0.25
  10  -1   5    0.99    0.17
 -10  -1  -5    1.26    0.18
 -10  -1  -5    1.19    0.21
 -10   1  -5    0.87    0.17
  10   1   5    1.00    0.19
 -10   1  -5    0.98    0.14
  10   1   5    1.13    0.22
  11  -1   5    0.35    0.14
 -11  -1  -5    0.47    0.18
 -11  -1  -5    0.23    0.12
  11   1   5    0.01    0.15
 -11   1  -5    0.39    0.11
 -11   1  -5    0.30    0.14
  11   1   5    0.20    0.17
  12  -1   5    0.11    0.14
 -12  -1  -5    0.06    0.13
 -12  -1  -5   -0.22    0.12
 -12   1  -5   -0.01    0.13
  12   1   5   -0.07    0.16
  12   1   5   -0.17    0.15
 -13  -1  -5    1.73    0.27
 -13  -1  -5    1.45    0.22
  13  -1   5    1.87    0.25
  13   1   5    1.10    0.22
  13   1   5    1.70    0.26
 -13   1  -5    1.66    0.25
 -14  -1  -5   -0.05    0.18
  14  -1   5    0.36    0.17
 -14  -1  -5    0.24    0.17
  14   1   5    0.12    0.19
 -14   1  -5    0.04    0.15
 -15  -1  -5    0.65    0.20
  15  -1   5    0.08    0.20
 -15  -1  -5    0.26    0.23
 -15   1  -5    0.42    0.21
  15   1   5    0.71    0.24
 -16  -2   5   -0.01    0.16
 -16  -2   5    0.12    0.19
  16   2  -5    0.47    0.22
 -16   2   5    0.28    0.20
 -15  -2   5    0.49    0.20
 -15  -2   5    0.13    0.17
 -15   2   5    0.33    0.19
  15   2  -5   -0.09    0.16
 -14  -2   5   -0.27    0.12
 -14  -2   5    0.17    0.15
 -14   2   5    0.04    0.12
  14   2  -5    0.21    0.17
 -14   2   5    0.17    0.13
 -13  -2   5    0.99    0.20
 -13  -2   5    0.95    0.22
  13   2  -5    1.03    0.21
 -13   2   5    0.97    0.20
 -13   2   5    0.69    0.15
 -12  -2   5    2.28    0.25
 -12  -2   5    2.18    0.27
 -12   2   5    2.20    0.23
 -12   2   5    1.87    0.25
  12   2  -5    2.00    0.24
 -11  -2   5    3.63    0.29
 -11  -2   5    3.34    0.27
  11   2  -5    3.02    0.24
 -11   2   5    3.19    0.24
 -11   2   5    2.90    0.29
 -10  -2   5   15.47    0.55
 -10  -2   5   14.21    0.49
 -10   2   5   13.91    0.48
  10   2  -5   14.47    0.52
 -10   2   5   14.45    0.54
  -9  -2   5    9.17    0.40
  -9  -2   5    9.45    0.37
  -9   2   5    9.97    0.37
   9   2  -5    9.34    0.38
  -9   2   5    9.67    0.41
  -8  -2   5    0.03    0.07
  -8  -2   5    0.21    0.10
  -8   2   5    0.07    0.10
  -8   2   5    0.03    0.08
   8   2  -5   -0.06    0.09
  -7  -2   5    5.14    0.26
  -7  -2   5    5.52    0.25
  -7   2   5    5.20    0.28
   7   2  -5    5.77    0.25
  -7   2   5    5.56    0.25
  -6  -2   5    0.08    0.07
  -6  -2   5    0.10    0.09
  -6  -2   5    0.02    0.07
   6   2  -5    0.04    0.06
   6   2  -5    0.14    0.07
  -6   2   5   -0.06    0.06
  -6   2   5    0.10    0.09
   5  -2  -5    0.41    0.08
  -5  -2   5    0.38    0.08
  -5  -2   5    0.44    0.08
  -5  -2   5    0.50    0.10
  -5   2   5    0.43    0.11
  -5   2   5    0.34    0.09
   5   2  -5    0.38    0.08
   5   2  -5    0.43    0.08
  -4  -2   5    4.68    0.19
  -4  -2   5    5.07    0.20
  -4  -2   5    4.68    0.20
   4  -2  -5    4.99    0.21
   4   2  -5    4.57    0.20
  -4   2   5    5.11    0.21
  -4   2   5    4.81    0.24
   4   2  -5    5.25    0.20
  -3  -2   5    9.62    0.28
  -3  -2   5    9.34    0.29
   3  -2  -5    9.62    0.30
  -3  -2   5    9.76    0.29
  -3   2   5   10.09    0.31
  -3   2   5    9.25    0.33
   3   2  -5    9.91    0.30
  -2  -2   5   15.33    0.38
  -2  -2   5   14.98    0.38
  -2  -2   5   15.07    0.39
  -2  -2   5   14.46    0.37
   2  -2  -5   15.28    0.41
   2   2  -5   15.11    0.39
   2   2  -5   15.25    0.36
  -2   2   5   14.03    0.44
  -2   2   5   14.63    0.42
   1  -2  -5   58.55    1.24
  -1  -2   5   57.31    1.17
  -1  -2   5   48.49    1.16
  -1   2   5   57.10    1.24
   1   2  -5   57.68    1.23
   1   2  -5   58.97    1.16
  -1   2   5   57.89    1.32
   0  -2  -5    4.20    0.20
   0  -2   5    4.45    0.14
   0  -2  -5    4.60    0.20
   0  -2   5    4.46    0.13
   0   2   5    3.88    0.20
   0   2   5    4.36    0.21
   0   2  -5    4.30    0.13
   0   2  -5    4.48    0.14
  -1  -2  -5   11.53    0.35
   1  -2   5   10.85    0.25
   1  -2   5   11.27    0.27
  -1  -2  -5   11.55    0.36
   1   2   5   11.23    0.36
   1   2   5   11.60    0.39
  -1   2  -5   11.50    0.26
  -1   2  -5   11.18    0.29
  -1   2  -5   12.05    0.26
  -2  -2  -5    0.10    0.07
   2  -2   5    0.09    0.04
  -2   2  -5    0.07    0.04
   2   2   5    0.08    0.10
  -2   2  -5    0.12    0.03
   2   2   5    0.03    0.08
  -2   2  -5    0.11    0.03
   3  -2   5    8.64    0.24
  -3  -2  -5    8.70    0.30
  -3   2  -5    8.71    0.25
  -3   2  -5    8.12    0.25
   3   2   5    8.61    0.36
  -3   2  -5    8.70    0.22
   3   2   5    8.11    0.32
  -3   2  -5    9.04    0.22
   4  -2   5    2.16    0.11
   4  -2   5    2.19    0.12
  -4  -2  -5    2.44    0.20
  -4  -2  -5    2.26    0.17
   4   2   5    2.17    0.21
  -4   2  -5    2.22    0.12
   4   2   5    2.35    0.19
  -4   2  -5    2.00    0.12
  -4   2  -5    2.22    0.10
   5  -2   5    6.68    0.23
   5  -2   5    6.28    0.21
  -5  -2  -5    6.47    0.29
  -5  -2  -5    6.80    0.29
  -5   2  -5    6.49    0.23
  -5   2  -5    6.25    0.24
  -5   2  -5    6.56    0.20
   5   2   5    6.56    0.34
   5   2   5    6.61    0.31
   6  -2   5    0.04    0.05
   6  -2   5    0.00    0.06
  -6  -2  -5   -0.10    0.07
  -6  -2  -5   -0.14    0.08
  -6   2  -5    0.02    0.06
   6   2   5   -0.01    0.10
   6   2   5    0.07    0.09
  -6   2  -5    0.10    0.05
  -6   2  -5    0.06    0.06
   7  -2   5    2.26    0.17
  -7  -2  -5    1.89    0.20
  -7  -2  -5    1.93    0.19
   7  -2   5    2.15    0.14
  -7   2  -5    2.37    0.17
  -7   2  -5    2.06    0.15
   7   2   5    2.25    0.23
   7   2   5    2.01    0.25
  -7   2  -5    2.38    0.14
  -8  -2  -5    0.38    0.15
   8  -2   5    0.47    0.11
  -8  -2  -5    0.35    0.13
   8   2   5    0.38    0.15
  -8   2  -5    0.39    0.08
  -8   2  -5    0.38    0.11
   8   2   5    0.09    0.16
   9  -2   5    7.71    0.32
  -9  -2  -5    8.33    0.42
  -9  -2  -5    7.42    0.37
  -9   2  -5    7.48    0.33
   9   2   5    7.10    0.39
   9   2   5    7.63    0.44
  -9   2  -5    7.75    0.30
 -10  -2  -5    0.42    0.13
 -10  -2  -5    0.69    0.19
  10  -2   5    0.69    0.14
  10   2   5    0.48    0.17
 -10   2  -5    0.94    0.15
  10   2   5    0.57    0.20
 -11  -2  -5   -0.11    0.11
  11  -2   5    0.05    0.12
 -11  -2  -5    0.15    0.13
 -11   2  -5   -0.02    0.10
  11   2   5   -0.03    0.11
  11   2   5    0.23    0.15
  12  -2   5    1.54    0.20
 -12  -2  -5    1.88    0.26
 -12  -2  -5    1.87    0.24
  12   2   5    1.43    0.28
 -12   2  -5    1.42    0.20
  12   2   5    1.04    0.21
  13  -2   5    0.63    0.16
 -13  -2  -5    0.17    0.14
 -13  -2  -5    0.05    0.16
  13   2   5    0.29    0.16
  13   2   5    0.49    0.23
 -13   2  -5    0.38    0.15
  14  -2   5    0.13    0.16
 -14  -2  -5    0.18    0.16
 -14  -2  -5    0.14    0.17
  14   2   5    0.00    0.14
  14   2   5    0.31    0.21
 -14   2  -5    0.19    0.16
 -15  -3   5    0.01    0.16
 -15  -3   5    0.74    0.21
  15   3  -5    0.42    0.20
 -15   3   5    0.33    0.18
 -14  -3   5    0.19    0.18
 -14  -3   5    0.37    0.19
  14   3  -5    0.29    0.18
 -14   3   5    0.44    0.19
 -13  -3   5    0.11    0.16
 -13  -3   5    0.35    0.17
 -13   3   5    0.23    0.16
  13   3  -5    0.33    0.16
 -12  -3   5    0.41    0.14
 -12  -3   5    0.40    0.16
 -12   3   5    0.12    0.14
  12   3  -5    0.20    0.15
 -11  -3   5    5.73    0.34
 -11  -3   5    5.75    0.36
  11   3  -5    5.71    0.35
 -11   3   5    5.38    0.30
 -11   3   5    5.61    0.36
 -10  -3   5    4.47    0.29
 -10  -3   5    4.95    0.32
 -10   3   5    4.08    0.30
  10   3  -5    4.23    0.29
 -10   3   5    4.29    0.26
  -9  -3   5    0.38    0.14
  -9  -3   5    0.33    0.13
  -9   3   5    0.66    0.13
   9   3  -5    0.29    0.13
  -9   3   5    0.39    0.15
  -8  -3   5   11.04    0.43
  -8  -3   5   10.87    0.40
  -8   3   5   11.31    0.44
   8   3  -5   10.66    0.41
  -8   3   5   10.81    0.39
  -7  -3   5    6.03    0.27
  -7  -3   5    5.38    0.27
  -7   3   5    5.75    0.26
   7   3  -5    5.71    0.26
  -7   3   5    5.38    0.29
   6  -3  -5    1.35    0.13
  -6  -3   5    1.45    0.15
  -6  -3   5    1.17    0.13
  -6  -3   5    1.02    0.13
  -6   3   5    1.16    0.13
  -6   3   5    1.08    0.15
   6   3  -5    1.08    0.13
   6   3  -5    1.18    0.13
   5  -3  -5    0.04    0.07
  -5  -3   5    0.02    0.06
  -5  -3   5    0.05    0.06
  -5  -3   5    0.11    0.07
   5   3  -5    0.02    0.06
   5   3  -5    0.06    0.06
  -5   3   5   -0.09    0.06
  -5   3   5    0.05    0.08
  -4  -3   5   10.32    0.32
  -4  -3   5    9.89    0.31
  -4  -3   5    9.99    0.31
   4  -3  -5    9.95    0.33
   4   3  -5   10.17    0.31
  -4   3   5   10.20    0.34
   4   3  -5   10.03    0.32
  -4   3   5    9.50    0.37
   3  -3  -5    0.36    0.09
  -3  -3   5    0.44    0.07
  -3  -3   5    0.56    0.08
  -3  -3   5    0.39    0.07
  -3   3   5    0.42    0.11
   3   3  -5    0.49    0.07
  -3   3   5    0.59    0.10
   2  -3  -5    3.31    0.18
  -2  -3   5    3.21    0.14
  -2  -3   5    2.94    0.12
  -2  -3   5    3.09    0.13
  -2   3   5    3.55    0.21
   2   3  -5    3.02    0.13
  -2   3   5    3.05    0.18
  -1  -3   5    0.41    0.05
   1  -3  -5    0.43    0.08
  -1  -3   5    0.32    0.05
   1   3  -5    0.35    0.05
   1   3  -5    0.34    0.04
  -1   3   5    0.27    0.10
  -1   3   5    0.32    0.09
   0  -3  -5    0.89    0.11
   0  -3  -5    0.88    0.12
   0  -3   5    0.67    0.05
   0  -3   5    0.70    0.05
   0   3  -5    0.73    0.05
   0   3   5    0.86    0.12
   0   3   5    0.83    0.13
  -1  -3  -5    4.45    0.22
  -1   3  -5    4.19    0.11
   1   3   5    4.28    0.25
   1   3   5    4.56    0.22
  -2  -3  -5    0.01    0.07
  -2   3  -5    0.06    0.02
   2   3   5   -0.10    0.06
  -2   3  -5    0.03    0.02
   2   3   5    0.13    0.09
  -3  -3  -5    4.17    0.23
  -3  -3  -5    4.58    0.24
  -3   3  -5    3.84    0.13
  -3   3  -5    4.12    0.12
   3   3   5    3.98    0.24
   3   3   5    4.28    0.27
   4  -3   5    1.02    0.06
  -4  -3  -5    0.81    0.15
  -4  -3  -5    1.15    0.14
  -4   3  -5    0.97    0.08
   4   3   5    1.16    0.15
   4   3   5    0.94    0.17
  -4   3  -5    1.00    0.07
   5  -3   5    0.85    0.08
  -5  -3  -5    0.75    0.15
   5  -3   5    1.03    0.08
  -5  -3  -5    0.74    0.14
  -5   3  -5    0.92    0.05
  -5   3  -5    0.95    0.09
   5   3   5    0.86    0.16
  -5   3  -5    0.89    0.08
   5   3   5    0.77    0.15
   6  -3   5    0.80    0.09
  -6  -3  -5    0.58    0.15
  -6  -3  -5    0.77    0.17
   6   3   5    0.64    0.16
  -6   3  -5    0.74    0.07
  -6   3  -5    0.65    0.09
   6   3   5    0.68    0.19
  -6   3  -5    0.60    0.09
  -7  -3  -5    0.46    0.13
  -7  -3  -5    0.37    0.15
   7  -3   5    0.64    0.09
  -7   3  -5    0.69    0.10
   7   3   5    0.90    0.17
   7   3   5    0.68    0.20
  -8  -3  -5    0.49    0.16
   8  -3   5    0.71    0.10
  -8  -3  -5    0.53    0.17
   8   3   5    0.46    0.20
  -8   3  -5    0.58    0.10
   8   3   5    0.65    0.18
   9  -3   5    0.23    0.09
  -9  -3  -5    0.26    0.16
  -9  -3  -5    0.06    0.13
  -9   3  -5    0.14    0.09
   9   3   5    0.12    0.12
   9   3   5    0.47    0.17
 -10  -3  -5    0.15    0.14
 -10  -3  -5    0.44    0.15
  10  -3   5    0.20    0.10
  10   3   5    0.32    0.17
  10   3   5    0.35    0.21
 -10   3  -5    0.16    0.10
  11  -3   5    0.03    0.11
 -11  -3  -5    0.10    0.14
 -11  -3  -5    0.20    0.16
  11   3   5   -0.20    0.18
 -11   3  -5    0.17    0.12
  11   3   5    0.26    0.18
 -12  -3  -5    0.36    0.17
 -12  -3  -5    0.22    0.16
  12  -3   5    0.10    0.12
 -12   3  -5    0.24    0.12
  12   3   5    0.66    0.21
  12   3   5    0.34    0.19
 -13  -3  -5   -0.05    0.15
 -13  -3  -5    0.25    0.16
  13  -3   5    0.22    0.12
  13   3   5    0.08    0.16
  13   3   5   -0.26    0.17
 -13   3  -5   -0.04    0.12
 -14  -4   5    0.05    0.17
 -14   4   5    0.17    0.19
 -13  -4   5    0.38    0.14
 -13   4   5    0.35    0.18
 -12  -4   5    0.39    0.17
 -12   4   5   -0.08    0.14
  12   4  -5    0.18    0.14
 -11  -4   5    1.94    0.24
 -11  -4   5    1.77    0.25
  11   4  -5    1.83    0.23
 -11   4   5    2.07    0.26
 -10  -4   5    0.18    0.13
 -10  -4   5    0.26    0.14
 -10   4   5   -0.15    0.11
  10   4  -5    0.25    0.13
  -9  -4   5    2.48    0.24
  -9  -4   5    2.60    0.23
  -9   4   5    2.22    0.25
   9   4  -5    2.64    0.24
  -8  -4   5    1.08    0.16
  -8  -4   5    1.06    0.17
  -8   4   5    1.23    0.18
  -8   4   5    1.27    0.16
   8   4  -5    1.01    0.16
  -7  -4   5    0.20    0.10
  -7  -4   5    0.17    0.11
  -7   4   5    0.10    0.12
   7   4  -5    0.07    0.08
  -7   4   5    0.07    0.09
  -6  -4   5    0.72    0.12
  -6  -4   5    0.67    0.11
   6   4  -5    0.65    0.11
  -6   4   5    0.63    0.12
  -6   4   5    0.49    0.14
  -5  -4   5   -0.01    0.07
  -5  -4   5   -0.01    0.06
  -5  -4   5    0.12    0.07
   5  -4  -5    0.05    0.07
   5   4  -5    0.04    0.07
  -5   4   5    0.13    0.11
  -5   4   5    0.02    0.09
   4  -4  -5   -0.14    0.05
  -4  -4   5    0.03    0.06
  -4  -4   5    0.02    0.05
  -4  -4   5    0.12    0.07
  -4   4   5   -0.02    0.08
   4   4  -5    0.02    0.06
   4   4  -5    0.00    0.05
  -4   4   5    0.07    0.11
   3  -4  -5    6.23    0.26
  -3  -4   5    5.97    0.22
  -3  -4   5    6.10    0.20
  -3  -4   5    6.57    0.22
   3   4  -5    5.88    0.23
   3   4  -5    6.08    0.21
  -3   4   5    6.22    0.30
  -3   4   5    6.48    0.28
  -2  -4   5    0.20    0.02
  -2  -4   5    0.11    0.05
   2  -4  -5    0.10    0.08
  -2  -4   5    0.23    0.06
   2  -4  -5    0.07    0.10
  -2  -4   5    0.19    0.02
  -2   4   5    0.04    0.10
   2   4  -5    0.11    0.05
  -2   4   5    0.11    0.09
   1  -4  -5    2.40    0.18
  -1  -4   5    2.60    0.10
  -1  -4   5    2.53    0.10
   1  -4  -5    2.58    0.20
  -1   4   5    2.32    0.22
  -1   4   5    2.47    0.18
   1   4  -5    2.56    0.11
   0  -4  -5    1.56    0.16
   0   4   5    1.35    0.18
   0   4   5    1.41    0.16
  -1  -4  -5   12.03    0.41
   1   4   5   12.22    0.47
   1   4   5   12.47    0.43
  -2  -4  -5    0.09    0.10
  -2  -4  -5   -0.07    0.10
   2   4   5    0.16    0.11
   2   4   5    0.16    0.12
  -3  -4  -5    3.67    0.25
  -3  -4  -5    3.78    0.26
   3   4   5    3.54    0.28
   3   4   5    3.42    0.23
  -4  -4  -5    0.20    0.13
  -4  -4  -5    0.18    0.13
   4   4   5    0.06    0.15
   4   4   5    0.13    0.12
  -5  -4  -5   -0.13    0.12
  -5  -4  -5    0.13    0.13
   5   4   5   -0.06    0.15
   5   4   5    0.00    0.11
  -5   4  -5    0.11    0.03
  -5   4  -5    0.04    0.03
  -6  -4  -5    0.38    0.15
  -6  -4  -5    0.48    0.16
   6   4   5    0.42    0.19
  -6   4  -5    0.49    0.07
   6   4   5    0.32    0.16
  -7  -4  -5    2.01    0.23
  -7  -4  -5    1.66    0.23
   7   4   5    1.60    0.21
  -7   4  -5    1.60    0.12
   7   4   5    2.19    0.29
  -8  -4  -5    2.70    0.28
  -8  -4  -5    2.92    0.28
   8   4   5    3.03    0.30
  -8   4  -5    2.62    0.17
   8   4   5    2.52    0.30
  -9  -4  -5    0.46    0.15
  -9  -4  -5    0.75    0.17
  -9   4  -5    0.54    0.11
   9   4   5    0.76    0.20
   9   4   5    0.33    0.22
 -10  -4  -5   -0.03    0.12
 -10  -4  -5    0.12    0.15
  10   4   5   -0.06    0.14
 -10   4  -5    0.12    0.08
  10   4   5   -0.01    0.15
 -11  -4  -5    0.76    0.20
 -11  -4  -5    0.80    0.21
 -11   4  -5    0.91    0.15
  11   4   5    0.92    0.23
  11   4   5    0.43    0.24
 -12  -4  -5    0.02    0.17
 -12  -4  -5    0.01    0.17
  12   4   5    0.11    0.24
  12   4   5    0.15    0.20
 -12   4  -5    0.12    0.11
 -12  -5   5   -0.11    0.16
 -12   5   5   -0.21    0.14
 -11  -5   5   -0.19    0.11
 -11   5   5   -0.04    0.13
 -10  -5   5    0.50    0.16
 -10   5   5    0.31    0.16
  -9  -5   5    0.46    0.15
  -9   5   5    0.51    0.17
  -8  -5   5    0.82    0.16
  -8   5   5    0.82    0.18
  -7  -5   5    0.23    0.11
  -7   5   5   -0.06    0.11
  -6  -5   5    0.17    0.09
  -6   5   5    0.11    0.12
  -5  -5   5    3.63    0.21
  -5   5   5    4.01    0.29
  -4  -5   5    0.07    0.08
  -4   5   5    0.10    0.12
   3  -5  -5    0.15    0.11
  -3  -5   5    0.09    0.07
  -3   5   5   -0.07    0.11
   2  -5  -5   -0.01    0.10
  -2  -5   5   -0.02    0.05
  -2   5   5   -0.17    0.10
  -2   5   5   -0.05    0.09
  -1  -5   5    0.00    0.03
   1  -5  -5   -0.15    0.09
  -1  -5   5   -0.01    0.03
  -1   5   5   -0.15    0.10
  -1   5   5   -0.05    0.09
   0  -5  -5    0.07    0.10
   0  -5  -5    0.13    0.11
   0   5   5   -0.07    0.13
   0   5   5    0.08    0.10
  -1  -5  -5    4.00    0.27
  -1  -5  -5    4.06    0.25
   1   5   5    3.99    0.26
   1   5   5    3.98    0.30
  -2  -5  -5    5.29    0.29
  -2  -5  -5    5.19    0.30
   2   5   5    4.80    0.29
   2   5   5    5.10    0.34
  -3  -5  -5    1.01    0.17
  -3  -5  -5    0.68    0.15
   3   5   5    0.84    0.19
   3   5   5    0.71    0.15
  -4  -5  -5   -0.09    0.11
  -4  -5  -5   -0.16    0.11
   4   5   5   -0.02    0.12
   4   5   5    0.09    0.16
  -5  -5  -5    1.05    0.19
  -5  -5  -5    1.07    0.18
   5   5   5    0.74    0.22
   5   5   5    1.31    0.20
  -6  -5  -5    1.39    0.21
  -6  -5  -5    1.13    0.20
   6   5   5    1.04    0.24
   6   5   5    1.25    0.21
  -7  -5  -5    2.52    0.26
  -7  -5  -5    2.94    0.29
   7   5   5    2.57    0.33
   7   5   5    2.47    0.28
  -8  -5  -5    0.73    0.19
  -8  -5  -5    0.84    0.20
   8   5   5    0.83    0.18
   8   5   5    0.05    0.19
  -9  -5  -5    0.54    0.16
  -9  -5  -5    0.37    0.18
   9   5   5    0.59    0.19
   9   5   5    0.34    0.14
 -10  -5  -5   -0.08    0.16
 -10  -5  -5    0.04    0.13
  10   5   5   -0.26    0.10
  10   5   5    0.23    0.24
 -10  -6   5    0.12    0.14
 -10   6   5   -0.14    0.14
  -9  -6   5    0.50    0.16
  -9   6   5    0.24    0.16
  -8  -6   5    0.03    0.12
  -8   6   5    0.11    0.15
  -7  -6   5    0.07    0.11
  -7   6   5   -0.18    0.12
   6  -6  -5   -0.03    0.11
  -6  -6   5    0.18    0.11
  -6   6   5   -0.18    0.13
   5  -6  -5    0.28    0.12
  -5  -6   5   -0.05    0.08
  -5   6   5    0.19    0.15
  -4  -6   5    1.44    0.14
   4  -6  -5    1.21    0.17
  -4   6   5    1.52    0.23
   3  -6  -5    0.59    0.14
  -3  -6   5   -0.03    0.06
  -3   6   5    0.25    0.14
   2  -6  -5    0.58    0.14
  -2   6   5    0.77    0.19
   1  -6  -5   -0.08    0.11
  -1   6   5    0.13    0.15
   0  -6  -5    0.30    0.13
   0   6   5    0.30    0.15
  -1  -6  -5    0.15    0.12
   1   6   5    0.31    0.17
  -2  -6  -5    0.03    0.12
   2   6   5    0.09    0.15
  -3  -6  -5    0.05    0.12
   3   6   5   -0.06    0.15
  -4  -6  -5    0.73    0.18
   4   6   5    1.00    0.24
  -5  -6  -5    0.26    0.15
   5   6   5    0.19    0.18
  -6  -6  -5    0.71    0.18
   6   6   5    0.19    0.21
  -7  -6  -5    0.08    0.16
   7   6   5    0.22    0.20
  -8  -6  -5    0.28    0.18
   8   6   5    0.10    0.22
   5  -7  -5    0.12    0.12
  -5   7   5   -0.11    0.14
   4  -7  -5    0.14    0.12
  -4   7   5    0.04    0.16
   3  -7  -5    0.22    0.13
  -3   7   5    0.41    0.17
   2  -7  -5    0.32    0.14
  -2   7   5    0.40    0.16
   1  -7  -5    0.11    0.13
  -1   7   5   -0.10    0.15
   0  -7  -5    0.07    0.13
   0   7   5    0.14    0.16
  -1  -7  -5    0.74    0.17
   1   7   5    1.13    0.23
  -2  -7  -5    0.08    0.13
   2   7   5    0.34    0.21
  -3  -7  -5   -0.02    0.13
   3   7   5    0.05    0.18
  -4  -7  -5    0.08    0.15
   4   7   5    0.12    0.20
 -16   0   6    0.04    0.12
  16   0  -6   -0.13    0.18
 -16   0   6    0.00    0.18
 -15   0   6   -0.01    0.13
  15   0  -6    0.00    0.16
 -15   0   6   -0.08    0.12
 -14   0   6    2.18    0.26
 -14   0   6    2.28    0.30
  14   0  -6    1.84    0.25
 -13   0   6    0.01    0.12
  13   0  -6    0.00    0.14
 -13   0   6   -0.12    0.14
  12   0  -6   12.04    0.49
 -12   0   6   11.98    0.48
 -12   0   6   12.64    0.53
 -11   0   6    0.09    0.13
  11   0  -6    0.17    0.13
 -11   0   6    0.02    0.11
  10   0  -6    0.27    0.14
 -10   0   6    0.27    0.13
 -10   0   6    0.26    0.10
  -9   0   6   -0.13    0.08
  -9   0   6   -0.04    0.10
  -8   0   6    3.26    0.21
  -8   0   6    3.27    0.22
  -7   0   6    0.02    0.07
  -7   0   6    0.17    0.08
  -6   0   6   49.08    1.12
  -6   0   6   49.21    1.20
  -5   0   6   -0.13    0.05
  -5   0   6   -0.07    0.07
  -4   0   6    5.77    0.23
  -4   0   6    6.02    0.25
   4   0  -6    6.03    0.24
  -3   0   6    0.04    0.06
  -3   0   6    0.00    0.06
   3   0  -6   -0.03    0.05
  -2   0   6    3.11    0.15
   2   0  -6    3.45    0.14
   2   0  -6    3.17    0.16
  -2   0   6    3.07    0.17
   1   0  -6    0.02    0.05
  -1   0   6    0.06    0.06
  -1   0   6    0.02    0.07
   1   0  -6   -0.09    0.04
   0   0   6    1.42    0.11
   0   0  -6    1.42    0.10
   0   0  -6    1.60    0.12
   0   0   6    1.35    0.11
   1   0   6    0.04    0.07
  -1   0  -6   -0.01    0.05
  -1   0  -6   -0.06    0.05
   1   0   6   -0.07    0.04
  -2   0  -6    0.97    0.11
  -2   0  -6    0.77    0.09
   2   0   6    0.82    0.11
   2   0   6    0.68    0.10
   3   0   6   -0.12    0.07
   3   0   6    0.04    0.06
  -3   0  -6    0.04    0.06
  -3   0  -6   -0.11    0.06
   3   0   6    0.04    0.07
   4   0   6    2.08    0.14
   4   0   6    2.36    0.18
   4   0   6    1.84    0.15
  -4   0  -6    1.97    0.14
  -4   0  -6    2.04    0.16
  -5   0  -6    0.02    0.08
  -5   0  -6   -0.03    0.06
   5   0   6    0.07    0.08
   5   0   6   -0.03    0.06
   5   0   6   -0.11    0.10
  -5   0  -6    0.09    0.08
  -6   0  -6   22.16    0.64
   6   0   6   22.22    0.66
   6   0   6   22.22    0.62
  -6   0  -6   21.40    0.58
  -7   0  -6    0.01    0.11
   7   0   6   -0.18    0.08
  -7   0  -6   -0.08    0.08
   7   0   6   -0.04    0.10
  -8   0  -6   42.27    1.12
  -8   0  -6   42.43    1.04
   8   0   6   43.51    1.09
   8   0   6   44.44    1.16
   9   0   6   -0.12    0.12
  -9   0  -6    0.26    0.11
  -9   0  -6    0.48    0.15
   9   0   6    0.17    0.10
 -10   0  -6    2.36    0.25
 -10   0  -6    2.15    0.21
  10   0   6    2.51    0.28
  10   0   6    2.25    0.25
 -11   0  -6    0.06    0.11
  11   0   6    0.10    0.13
  11   0   6    0.13    0.14
 -11   0  -6    0.25    0.15
 -12   0  -6   -0.07    0.14
  12   0   6    0.17    0.16
 -12   0  -6   -0.06    0.10
  13   0   6    0.22    0.17
 -13   0  -6   -0.20    0.13
  14   0   6    0.12    0.18
 -14   0  -6    0.19    0.17
 -16  -1   6    1.98    0.31
 -16  -1   6    1.52    0.26
  16   1  -6    1.11    0.27
 -16   1   6    1.69    0.30
 -16   1   6    1.57    0.25
 -15  -1   6   -0.07    0.16
 -15  -1   6    0.43    0.19
 -15   1   6   -0.03    0.13
 -15   1   6    0.12    0.18
  15   1  -6   -0.05    0.16
 -14  -1   6   -0.03    0.16
 -14  -1   6   -0.05    0.14
  14   1  -6    0.37    0.19
 -14   1   6    0.52    0.20
 -14   1   6    0.03    0.12
 -13  -1   6   -0.11    0.09
 -13  -1   6   -0.12    0.14
  13   1  -6    0.16    0.12
 -13   1   6   -0.05    0.11
 -13   1   6    0.10    0.16
 -12  -1   6    0.56    0.18
 -12  -1   6    0.54    0.15
 -12   1   6    0.69    0.17
  12   1  -6    0.66    0.16
 -12   1   6    0.48    0.14
 -11  -1   6    0.15    0.12
 -11  -1   6   -0.17    0.11
  11   1  -6    0.00    0.10
 -11   1   6   -0.01    0.13
 -11   1   6    0.06    0.08
 -10  -1   6    0.05    0.08
 -10  -1   6   -0.01    0.12
 -10   1   6   -0.02    0.11
 -10   1   6    0.01    0.10
  10   1  -6    0.04    0.12
  -9  -1   6    1.46    0.18
  -9  -1   6    1.19    0.16
   9   1  -6    1.51    0.17
  -9   1   6    1.32    0.15
  -9   1   6    1.66    0.20
  -8  -1   6    5.72    0.27
  -8  -1   6    4.99    0.27
   8   1  -6    5.44    0.26
  -8   1   6    5.85    0.27
  -8   1   6    5.69    0.30
  -7  -1   6    1.30    0.14
  -7  -1   6    1.48    0.18
  -7   1   6    1.71    0.16
  -7   1   6    1.47    0.18
   7   1  -6    1.59    0.16
  -6  -1   6    8.55    0.32
  -6  -1   6    7.96    0.30
  -6   1   6    8.68    0.34
  -6   1   6    7.90    0.30
  -5  -1   6    0.81    0.12
  -5  -1   6    0.92    0.11
  -5  -1   6    0.74    0.10
  -5   1   6    0.82    0.11
   5   1  -6    0.66    0.10
  -5   1   6    0.72    0.13
  -4  -1   6    0.07    0.06
  -4  -1   6    0.06    0.07
  -4  -1   6    0.02    0.06
   4   1  -6    0.03    0.05
  -4   1   6    0.03    0.06
  -4   1   6    0.10    0.08
  -3  -1   6    0.81    0.09
  -3  -1   6    0.89    0.10
  -3  -1   6    0.93    0.11
  -3   1   6    0.79    0.11
  -3   1   6    0.92    0.13
   3   1  -6    0.97    0.10
  -2  -1   6    0.04    0.06
  -2  -1   6    0.01    0.05
   2  -1  -6    0.07    0.05
   2   1  -6   -0.03    0.04
  -2   1   6    0.05    0.07
  -2   1   6    0.10    0.08
  -1  -1   6    1.55    0.11
   1  -1  -6    1.44    0.12
   1  -1  -6    1.60    0.12
  -1  -1   6    1.65    0.11
  -1   1   6    1.68    0.14
   1   1  -6    1.41    0.11
  -1   1   6    1.64    0.13
   1   1  -6    1.54    0.10
   0  -1   6    0.65    0.08
   0  -1  -6    0.64    0.10
   0  -1   6    0.66    0.09
   0   1  -6    0.62    0.07
   0   1  -6    0.62    0.07
   0   1   6    0.73    0.10
   0   1   6    0.56    0.10
   1  -1   6    1.00    0.10
  -1  -1  -6    0.84    0.12
  -1  -1  -6    0.78    0.11
   1  -1   6    0.86    0.09
  -1   1  -6    0.89    0.09
  -1   1  -6    0.83    0.08
   1   1   6    0.85    0.12
   1   1   6    0.86    0.13
  -1   1  -6    0.86    0.08
   2  -1   6   20.47    0.52
   2  -1   6   19.36    0.49
  -2  -1  -6   20.02    0.52
   2   1   6   19.74    0.58
   2   1   6   19.79    0.54
  -2   1  -6   20.50    0.48
  -2   1  -6   19.83    0.52
   3  -1   6   16.65    0.46
  -3  -1  -6   16.76    0.47
   3  -1   6   16.28    0.43
  -3   1  -6   16.76    0.46
  -3   1  -6   16.45    0.42
   3   1   6   16.67    0.52
   3   1   6   15.86    0.48
   4  -1   6    8.74    0.27
  -4  -1  -6    8.15    0.30
  -4  -1  -6    8.61    0.33
   4  -1   6    8.89    0.31
   4  -1   6    8.27    0.28
  -4   1  -6    8.39    0.29
  -4   1  -6    8.68    0.30
   4   1   6    8.54    0.33
  -4   1  -6    8.83    0.27
   4   1   6    8.70    0.36
   5  -1   6    0.29    0.09
   5  -1   6    0.19    0.09
   5  -1   6    0.24    0.07
  -5  -1  -6    0.25    0.09
  -5  -1  -6    0.20    0.09
  -5   1  -6    0.31    0.09
  -5   1  -6    0.28    0.07
  -5   1  -6    0.30    0.09
   5   1   6    0.32    0.13
   5   1   6    0.19    0.11
  -6  -1  -6    1.37    0.15
   6  -1   6    1.63    0.16
   6  -1   6    1.55    0.15
   6  -1   6    1.50    0.14
  -6  -1  -6    1.66    0.17
   6   1   6    1.46    0.18
  -6   1  -6    1.73    0.16
   6   1   6    1.43    0.19
  -6   1  -6    1.64    0.13
  -6   1  -6    1.71    0.15
   7  -1   6    0.43    0.12
   7  -1   6    0.25    0.08
  -7  -1  -6    0.38    0.12
  -7  -1  -6    0.40    0.14
   7  -1   6    0.43    0.12
   7   1   6    0.26    0.14
  -7   1  -6    0.34    0.11
   7   1   6    0.38    0.14
  -7   1  -6    0.32    0.11
  -7   1  -6    0.34    0.09
  -8  -1  -6    1.83    0.20
   8  -1   6    2.47    0.22
   8  -1   6    2.18    0.21
  -8  -1  -6    1.88    0.22
   8   1   6    1.61    0.19
  -8   1  -6    2.06    0.17
  -8   1  -6    2.06    0.20
   8   1   6    2.08    0.25
   9  -1   6    7.85    0.39
  -9  -1  -6    8.93    0.38
  -9  -1  -6    8.06    0.39
   9  -1   6    8.54    0.37
   9   1   6    9.02    0.46
   9   1   6    8.58    0.41
  -9   1  -6    8.58    0.33
  -9   1  -6    8.68    0.38
 -10  -1  -6    0.91    0.17
 -10  -1  -6    1.08    0.21
  10  -1   6    1.09    0.18
 -10   1  -6    1.13    0.15
  10   1   6    1.36    0.22
 -10   1  -6    0.93    0.18
  10   1   6    1.24    0.23
 -11  -1  -6    0.22    0.13
 -11  -1  -6    0.14    0.13
  11  -1   6    0.07    0.12
  11   1   6   -0.04    0.14
 -11   1  -6    0.01    0.13
  11   1   6   -0.06    0.16
  12  -1   6    0.63    0.17
 -12  -1  -6    0.49    0.13
 -12  -1  -6    0.87    0.22
 -12   1  -6    0.41    0.16
  12   1   6    0.66    0.18
  12   1   6    0.40    0.21
 -13  -1  -6    0.03    0.17
 -13  -1  -6   -0.07    0.13
  13  -1   6    0.13    0.14
  13   1   6    0.01    0.16
 -13   1  -6    0.11    0.14
  13   1   6   -0.06    0.17
  14  -1   6    0.56    0.19
 -14  -1  -6    0.52    0.23
 -14  -1  -6    0.71    0.19
 -14   1  -6    0.51    0.19
  14   1   6    0.78    0.23
 -16  -2   6    0.69    0.22
 -16  -2   6    0.47    0.22
 -16   2   6    0.84    0.25
  16   2  -6    0.45    0.22
 -15  -2   6    0.41    0.16
 -15  -2   6    0.36    0.19
  15   2  -6   -0.01    0.13
 -15   2   6    0.22    0.18
 -14  -2   6    1.16    0.25
 -14  -2   6    1.51    0.23
 -14   2   6    1.49    0.27
  14   2  -6    1.77    0.27
 -14   2   6    1.67    0.23
 -13  -2   6   -0.01    0.15
 -13  -2   6    0.02    0.14
  13   2  -6   -0.09    0.13
 -13   2   6   -0.16    0.10
 -13   2   6    0.00    0.15
 -12  -2   6    0.53    0.18
 -12  -2   6    0.06    0.14
 -12   2   6    0.24    0.12
 -12   2   6    0.05    0.11
  12   2  -6    0.09    0.11
 -11  -2   6    0.31    0.15
 -11  -2   6    0.56    0.15
  11   2  -6    0.41    0.13
 -11   2   6    0.51    0.14
 -11   2   6    0.75    0.18
 -10  -2   6    6.56    0.32
 -10  -2   6    6.73    0.37
 -10   2   6    6.78    0.33
  10   2  -6    6.11    0.32
 -10   2   6    6.47    0.34
  -9  -2   6   14.83    0.54
  -9  -2   6   15.09    0.51
   9   2  -6   15.08    0.52
  -9   2   6   15.78    0.56
  -9   2   6   14.71    0.49
  -8  -2   6    1.67    0.19
  -8  -2   6    1.57    0.17
   8   2  -6    1.78    0.18
  -8   2   6    2.12    0.22
  -8   2   6    1.79    0.18
  -7  -2   6    0.84    0.13
  -7  -2   6    1.07    0.15
   7   2  -6    1.08    0.14
  -7   2   6    1.15    0.14
  -7   2   6    1.13    0.16
  -6  -2   6    3.87    0.22
  -6  -2   6    4.12    0.21
  -6  -2   6    4.15    0.21
   6   2  -6    3.95    0.21
  -6   2   6    3.81    0.24
  -6   2   6    3.95    0.21
   6   2  -6    3.76    0.20
  -5  -2   6   -0.04    0.08
  -5  -2   6   -0.04    0.06
  -5  -2   6    0.00    0.06
  -5   2   6   -0.10    0.07
  -5   2   6    0.07    0.09
   5   2  -6    0.00    0.06
  -4  -2   6   11.86    0.37
  -4  -2   6   11.67    0.35
  -4  -2   6   12.09    0.35
  -4   2   6   12.07    0.38
  -4   2   6   11.85    0.41
   4   2  -6   11.44    0.36
  -3  -2   6    1.93    0.12
  -3  -2   6    2.00    0.12
  -3  -2   6    1.75    0.13
  -3   2   6    2.07    0.15
   3   2  -6    1.80    0.12
  -3   2   6    1.61    0.16
  -2  -2   6   31.35    0.70
  -2  -2   6   31.61    0.73
  -2  -2   6   31.18    0.71
  -2   2   6   30.97    0.81
   2   2  -6   31.27    0.74
  -2   2   6   31.94    0.77
  -1  -2   6    9.40    0.26
  -1  -2   6    8.84    0.25
  -1   2   6    9.11    0.31
  -1   2   6    8.65    0.34
   1   2  -6    8.69    0.26
   1   2  -6    8.50    0.24
   0  -2  -6    0.43    0.10
   0  -2   6    0.30    0.06
   0  -2   6    0.43    0.05
   0   2  -6    0.45    0.05
   0   2   6    0.32    0.09
   0   2   6    0.43    0.10
   0   2  -6    0.35    0.05
   1  -2   6    0.28    0.06
   1  -2   6    0.29    0.05
  -1  -2  -6    0.21    0.08
  -1   2  -6    0.33    0.04
   1   2   6    0.28    0.10
   1   2   6    0.13    0.10
  -1   2  -6    0.27    0.05
  -1   2  -6    0.28    0.04
   2  -2   6    1.92    0.11
  -2  -2  -6    1.81    0.14
   2  -2   6    1.93    0.09
  -2   2  -6    2.04    0.09
   2   2   6    1.96    0.17
  -2   2  -6    2.05    0.11
   2   2   6    1.74    0.17
  -2   2  -6    1.83    0.09
   3  -2   6    0.92    0.08
  -3  -2  -6    1.20    0.14
   3  -2   6    0.97    0.09
   3   2   6    0.90    0.16
  -3   2  -6    1.03    0.09
   3   2   6    0.94    0.14
  -3   2  -6    1.03    0.07
  -4  -2  -6   -0.13    0.08
  -4  -2  -6    0.18    0.11
   4  -2   6   -0.01    0.03
   4  -2   6    0.06    0.06
   4   2   6   -0.01    0.07
  -4   2  -6   -0.02    0.04
   4   2   6   -0.07    0.08
  -4   2  -6    0.01    0.05
  -4   2  -6   -0.02    0.05
  -5  -2  -6    7.77    0.34
  -5  -2  -6    7.53    0.32
   5  -2   6    8.01    0.25
   5  -2   6    7.76    0.26
   5   2   6    7.62    0.36
  -5   2  -6    7.61    0.27
  -5   2  -6    7.51    0.28
   5   2   6    7.68    0.35
  -5   2  -6    7.81    0.24
   6  -2   6    1.07    0.11
  -6  -2  -6    0.87    0.17
   6  -2   6    0.79    0.11
  -6  -2  -6    1.08    0.16
   6   2   6    0.94    0.19
  -6   2  -6    0.94    0.12
   6   2   6    0.82    0.15
  -6   2  -6    1.04    0.10
  -6   2  -6    0.82    0.11
   7  -2   6    2.20    0.17
  -7  -2  -6    2.06    0.21
   7  -2   6    1.97    0.15
  -7  -2  -6    1.87    0.23
   7   2   6    2.20    0.25
  -7   2  -6    2.38    0.15
  -7   2  -6    2.51    0.18
   7   2   6    2.35    0.23
  -8  -2  -6    0.28    0.13
   8  -2   6    0.42    0.11
  -8  -2  -6    0.26    0.14
   8   2   6    0.40    0.15
  -8   2  -6    0.20    0.07
  -8   2  -6    0.22    0.09
   8   2   6    0.15    0.12
   9  -2   6    0.09    0.11
  -9  -2  -6    0.12    0.10
  -9  -2  -6    0.27    0.16
   9   2   6    0.09    0.15
   9   2   6    0.19    0.16
  -9   2  -6    0.05    0.10
 -10  -2  -6   -0.28    0.10
  10  -2   6   -0.02    0.10
 -10  -2  -6    0.03    0.14
  10   2   6   -0.19    0.16
  10   2   6   -0.17    0.12
 -10   2  -6    0.07    0.10
 -11  -2  -6    0.88    0.17
 -11  -2  -6    0.59    0.21
  11  -2   6    0.58    0.16
 -11   2  -6    0.59    0.14
  11   2   6    0.53    0.19
  11   2   6    0.72    0.20
 -12  -2  -6    0.27    0.16
 -12  -2  -6    0.02    0.18
  12  -2   6    0.13    0.14
  12   2   6    0.15    0.17
  12   2   6    0.30    0.22
 -12   2  -6    0.04    0.12
 -13  -2  -6   -0.21    0.13
 -13  -2  -6   -0.12    0.18
  13  -2   6    0.03    0.13
  13   2   6    0.12    0.20
  13   2   6   -0.01    0.17
 -13   2  -6    0.10    0.13
 -14  -2  -6   -0.18    0.19
 -14  -2  -6   -0.30    0.13
  14  -2   6   -0.09    0.14
  14   2   6    0.03    0.19
  14   2   6   -0.06    0.19
 -14   2  -6   -0.03    0.14
 -15  -3   6    0.37    0.20
 -15  -3   6    0.77    0.23
  15   3  -6    0.38    0.20
 -15   3   6    0.58    0.23
 -14  -3   6    0.02    0.14
 -14  -3   6    0.06    0.18
  14   3  -6    0.15    0.17
 -14   3   6   -0.27    0.14
 -13  -3   6   -0.14    0.13
 -13  -3   6   -0.24    0.13
  13   3  -6    0.04    0.14
 -13   3   6   -0.27    0.12
 -12  -3   6    0.11    0.14
 -12  -3   6    0.39    0.17
  12   3  -6   -0.12    0.12
 -12   3   6   -0.02    0.15
 -12   3   6    0.02    0.11
 -11  -3   6    8.24    0.42
 -11  -3   6    7.68    0.40
 -11   3   6    8.50    0.44
 -11   3   6    7.84    0.37
  11   3  -6    8.58    0.42
 -10  -3   6    2.78    0.25
 -10  -3   6    3.05    0.26
  10   3  -6    2.22    0.24
 -10   3   6    3.14    0.30
 -10   3   6    2.60    0.24
  -9  -3   6   10.44    0.41
  -9  -3   6   10.58    0.44
   9   3  -6   10.08    0.40
  -9   3   6    9.70    0.39
  -9   3   6    9.64    0.44
  -8  -3   6   23.39    0.66
  -8  -3   6   22.39    0.68
  -8   3   6   23.61    0.66
   8   3  -6   22.05    0.65
  -8   3   6   21.52    0.70
  -7  -3   6   -0.01    0.08
  -7  -3   6    0.17    0.09
  -7   3   6    0.18    0.10
  -7   3   6    0.17    0.12
   7   3  -6    0.05    0.08
  -6  -3   6    1.27    0.15
  -6  -3   6    1.26    0.14
  -6  -3   6    1.16    0.13
   6   3  -6    1.33    0.14
   6   3  -6    1.10    0.13
  -6   3   6    1.09    0.16
  -6   3   6    1.04    0.14
  -5  -3   6    0.07    0.06
  -5  -3   6    0.09    0.08
  -5  -3   6    0.11    0.08
   5   3  -6    0.09    0.06
   5   3  -6    0.03    0.06
  -5   3   6    0.04    0.07
  -5   3   6    0.15    0.10
  -4  -3   6   -0.02    0.06
  -4  -3   6   -0.01    0.06
  -4  -3   6   -0.03    0.05
   4   3  -6   -0.02    0.05
  -4   3   6    0.01    0.07
  -4   3   6   -0.02    0.09
  -3  -3   6   -0.03    0.05
  -3  -3   6    0.03    0.05
  -3  -3   6    0.03    0.04
  -3   3   6    0.13    0.10
  -3   3   6    0.01    0.07
   3   3  -6   -0.01    0.04
  -2  -3   6    0.02    0.04
  -2  -3   6   -0.02    0.05
  -2  -3   6    0.05    0.04
  -2   3   6    0.00    0.09
  -2   3   6   -0.05    0.07
   2   3  -6   -0.02    0.04
  -1  -3   6   -0.02    0.03
  -1  -3   6   -0.04    0.04
  -1  -3   6    0.00    0.01
  -1  -3   6    0.02    0.02
   1   3  -6    0.00    0.03
  -1   3   6    0.04    0.10
   1   3  -6    0.00    0.03
  -1   3   6    0.05    0.08
   0  -3   6    3.42    0.11
   0  -3  -6    3.54    0.21
   0  -3   6    3.30    0.11
   0   3  -6    3.26    0.08
   0   3   6    3.35    0.21
   0   3  -6    3.21    0.08
   0   3  -6    3.23    0.12
   0   3   6    2.96    0.21
  -1  -3  -6    1.17    0.14
   1  -3   6    1.12    0.05
   1  -3   6    1.05    0.05
  -1   3  -6    1.09    0.06
   1   3   6    1.09    0.13
   1   3   6    1.13    0.17
  -2  -3  -6    0.62    0.11
   2  -3   6    0.58    0.04
   2  -3   6    0.58    0.03
   2   3   6    0.93    0.16
   2   3   6    0.48    0.10
  -2   3  -6    0.60    0.05
  -3  -3  -6    0.27    0.09
   3  -3   6    0.43    0.04
  -3  -3  -6    0.33    0.12
   3   3   6    0.38    0.14
  -3   3  -6    0.38    0.05
  -3   3  -6    0.42    0.05
   3   3   6    0.48    0.12
   4  -3   6    4.66    0.15
  -4  -3  -6    5.24    0.29
  -4  -3  -6    4.82    0.27
   4   3   6    4.17    0.30
  -4   3  -6    4.47    0.16
  -4   3  -6    4.55    0.17
  -4   3  -6    4.79    0.11
  -4   3  -6    4.54    0.11
   4   3   6    4.81    0.28
  -5  -3  -6    0.23    0.13
  -5  -3  -6    0.34    0.11
   5  -3   6    0.27    0.06
  -5   3  -6    0.33    0.04
   5   3   6    0.22    0.13
  -5   3  -6    0.22    0.06
  -5   3  -6    0.33    0.06
   5   3   6    0.30    0.15
   6  -3   6    0.03    0.02
  -6  -3  -6   -0.08    0.11
   6  -3   6    0.02    0.05
  -6  -3  -6    0.05    0.14
   6   3   6   -0.11    0.12
  -6   3  -6    0.05    0.06
   6   3   6   -0.11    0.11
  -7  -3  -6    1.82    0.21
  -7  -3  -6    1.82    0.23
   7  -3   6    1.72    0.14
   7   3   6    1.60    0.26
   7   3   6    2.09    0.25
  -7   3  -6    1.59    0.14
   8  -3   6    1.12    0.13
  -8  -3  -6    1.31    0.18
  -8  -3  -6    1.08    0.20
   8   3   6    1.15    0.19
   8   3   6    1.37    0.23
  -8   3  -6    0.98    0.13
  -9  -3  -6    0.92    0.19
  -9  -3  -6    0.85    0.21
   9  -3   6    0.96    0.13
   9   3   6    1.08    0.25
   9   3   6    0.72    0.20
  -9   3  -6    0.67    0.12
 -10  -3  -6    1.67    0.26
  10  -3   6    1.52    0.17
 -10  -3  -6    1.52    0.21
 -10   3  -6    1.41    0.17
  10   3   6    1.82    0.30
  10   3   6    1.32    0.22
  11  -3   6    0.09    0.11
 -11  -3  -6    0.46    0.20
 -11  -3  -6    0.44    0.17
 -11   3  -6    0.19    0.12
  11   3   6   -0.04    0.15
  11   3   6    0.48    0.23
  12  -3   6    1.01    0.18
 -12  -3  -6    1.22    0.24
 -12  -3  -6    1.00    0.25
  12   3   6    0.87    0.24
  12   3   6    0.59    0.23
 -12   3  -6    0.69    0.15
 -13  -3  -6    0.40    0.22
 -13  -3  -6    0.88    0.22
  13  -3   6    1.02    0.18
  13   3   6    1.16    0.27
 -13   3  -6    0.94    0.19
  13   3   6    0.64    0.25
 -14  -4   6    0.40    0.16
 -14   4   6   -0.09    0.18
 -13  -4   6    0.00    0.15
 -13   4   6   -0.12    0.15
 -12  -4   6    0.03    0.13
 -12   4   6   -0.22    0.13
 -11  -4   6    0.89    0.19
 -11   4   6    0.70    0.20
 -10  -4   6    0.00    0.13
 -10   4   6    0.12    0.14
  -9  -4   6    0.15    0.12
  -9  -4   6    0.13    0.12
  -9   4   6    0.00    0.13
   9   4  -6   -0.12    0.09
  -8  -4   6    0.49    0.13
  -8  -4   6    0.54    0.14
   8   4  -6    0.40    0.11
  -8   4   6    0.35    0.11
  -8   4   6    0.41    0.15
  -7  -4   6    0.25    0.10
  -7  -4   6    0.34    0.12
  -7   4   6    0.14    0.13
  -7   4   6    0.10    0.09
   7   4  -6    0.30    0.10
  -6  -4   6    0.01    0.08
  -6  -4   6    0.05    0.09
   6   4  -6    0.07    0.07
  -6   4   6    0.03    0.09
  -6   4   6   -0.01    0.11
  -5  -4   6    1.35    0.14
  -5  -4   6    1.30    0.13
   5   4  -6    1.21    0.13
  -5   4   6    1.29    0.16
  -5   4   6    1.25    0.18
  -4  -4   6    0.26    0.08
  -4  -4   6    0.19    0.08
  -4   4   6    0.33    0.13
  -4   4   6    0.36    0.11
  -3  -4   6    0.37    0.08
  -3  -4   6    0.32    0.07
  -3  -4   6    0.23    0.05
  -3   4   6    0.33    0.11
  -3   4   6    0.40    0.13
   3   4  -6    0.18    0.06
   2  -4  -6    0.04    0.11
  -2  -4   6    0.03    0.04
  -2  -4   6    0.06    0.05
   2   4  -6    0.04    0.04
  -2   4   6   -0.02    0.11
  -2   4   6   -0.06    0.08
   1  -4  -6    1.46    0.17
  -1  -4   6    1.15    0.07
  -1  -4   6    1.21    0.07
   1   4  -6    1.24    0.08
  -1   4   6    1.04    0.18
  -1   4   6    1.29    0.16
   0  -4  -6    0.22    0.12
   0   4  -6    0.22    0.03
   0   4   6    0.16    0.11
   0   4   6    0.19    0.14
  -1  -4  -6    3.54    0.24
   1   4   6    3.95    0.29
   1   4   6    3.88    0.25
  -2  -4  -6    3.61    0.25
  -2  -4  -6    4.06    0.27
   2   4   6    3.84    0.26
   2   4   6    3.82    0.30
  -3  -4  -6    0.01    0.11
  -3  -4  -6    0.03    0.12
   3   4   6   -0.06    0.11
   3   4   6   -0.07    0.10
  -4  -4  -6    0.37    0.15
  -4  -4  -6    0.08    0.14
   4   4   6    0.29    0.17
   4   4   6    0.21    0.14
  -5  -4  -6   -0.41    0.10
  -5  -4  -6   -0.14    0.12
  -5   4  -6    0.04    0.03
   5   4   6    0.07    0.17
   5   4   6   -0.22    0.11
  -6  -4  -6    3.16    0.27
  -6  -4  -6    3.48    0.30
  -6   4  -6    3.10    0.14
   6   4   6    3.36    0.26
   6   4   6    2.81    0.32
  -7  -4  -6    0.13    0.12
  -7  -4  -6    0.24    0.15
  -7   4  -6    0.15    0.06
   7   4   6    0.22    0.19
   7   4   6    0.11    0.15
  -8  -4  -6    0.52    0.19
  -8  -4  -6    0.92    0.19
  -8   4  -6    1.00    0.11
   8   4   6    0.92    0.19
   8   4   6    0.55    0.19
   9  -4   6    0.35    0.09
  -9  -4  -6    0.31    0.18
  -9  -4  -6    0.40    0.17
   9   4   6    0.60    0.24
  -9   4  -6    0.21    0.09
   9   4   6    0.34    0.18
  10  -4   6    0.00    0.08
 -10  -4  -6   -0.17    0.11
 -10  -4  -6   -0.03    0.17
 -10   4  -6    0.00    0.08
  10   4   6   -0.12    0.18
  10   4   6   -0.21    0.15
  11  -4   6    0.05    0.09
 -11  -4  -6    0.11    0.19
 -11  -4  -6    0.00    0.15
  11   4   6    0.00    0.17
  11   4   6    0.06    0.20
 -11   4  -6   -0.01    0.09
  12  -4   6   -0.04    0.09
 -12  -4  -6   -0.11    0.17
 -12  -4  -6   -0.19    0.18
  12   4   6   -0.02    0.25
  12   4   6    0.24    0.20
 -12   4  -6    0.17    0.12
 -12  -5   6    0.29    0.18
 -12   5   6    0.29    0.17
 -11  -5   6    0.59    0.18
 -11   5   6    0.34    0.18
 -10  -5   6    0.05    0.14
 -10   5   6    0.25    0.16
  -9  -5   6    1.27    0.19
  -9   5   6    1.52    0.24
  -8  -5   6    0.54    0.15
  -8   5   6    0.43    0.18
  -7  -5   6   -0.09    0.10
  -7   5   6   -0.07    0.12
  -6  -5   6    0.22    0.10
  -6   5   6    0.19    0.14
  -5  -5   6    1.52    0.16
  -5   5   6    1.24    0.20
  -4  -5   6    0.02    0.07
  -4   5   6   -0.02    0.13
  -3  -5   6    0.66    0.09
   3  -5  -6    0.51    0.13
  -3   5   6    0.52    0.15
  -3   5   6    0.61    0.14
  -2  -5   6    0.71    0.07
   2  -5  -6    0.56    0.15
  -2   5   6    0.70    0.14
  -2   5   6    1.00    0.18
   1  -5  -6    0.07    0.11
  -1   5   6    0.05    0.11
  -1   5   6   -0.17    0.12
   0  -5  -6    1.40    0.18
   0   5   6    1.30    0.21
   0   5   6    1.35    0.18
  -1  -5  -6    0.19    0.12
  -1  -5  -6    0.06    0.11
   1   5   6    0.09    0.15
   1   5   6    0.02    0.10
  -2  -5  -6    1.37    0.20
  -2  -5  -6    1.24    0.19
   2   5   6    1.46    0.20
   2   5   6    1.28    0.22
  -3  -5  -6    0.02    0.12
  -3  -5  -6   -0.08    0.12
   3   5   6   -0.09    0.11
   3   5   6   -0.12    0.15
  -4  -5  -6    0.19    0.13
  -4  -5  -6    0.03    0.13
   4   5   6   -0.03    0.12
   4   5   6    0.34    0.18
  -5  -5  -6    0.30    0.16
  -5  -5  -6    0.12    0.14
   5   5   6    0.26    0.15
   5   5   6    0.12    0.14
  -6  -5  -6    0.40    0.16
  -6  -5  -6    0.31    0.16
   6   5   6    0.19    0.16
   6   5   6    0.10    0.19
  -7  -5  -6    6.00    0.37
  -7  -5  -6    6.30    0.40
   7   5   6    5.95    0.40
   7   5   6    5.28    0.44
  -8  -5  -6   -0.19    0.14
  -8  -5  -6    0.00    0.16
   8   5   6   -0.05    0.15
   8   5   6    0.29    0.22
  -9  -5  -6   -0.15    0.16
  -9  -5  -6    0.17    0.18
   9   5   6    0.08    0.16
   9   5   6   -0.14    0.16
 -10  -5  -6    0.74    0.23
 -10  -5  -6    0.93    0.23
  10   5   6    0.90    0.23
  10   5   6    0.78    0.30
  -9  -6   6    0.15    0.12
  -9   6   6   -0.34    0.13
  -8  -6   6    0.01    0.12
  -8   6   6   -0.12    0.16
  -7  -6   6   -0.09    0.09
  -7   6   6    0.06    0.15
  -6  -6   6   -0.07    0.09
  -6   6   6   -0.26    0.12
   5  -6  -6   -0.06    0.12
  -5  -6   6   -0.01    0.08
  -5   6   6    0.08    0.15
  -4  -6   6    2.32    0.16
   4  -6  -6    2.28    0.23
  -4   6   6    2.10    0.26
   3  -6  -6    0.39    0.14
  -3  -6   6    0.31    0.07
  -3   6   6    0.29    0.16
   2  -6  -6    0.61    0.15
  -2   6   6    0.52    0.17
   1  -6  -6   -0.04    0.12
  -1   6   6    0.06    0.14
   0  -6  -6   -0.14    0.11
   0   6   6   -0.09    0.14
  -1  -6  -6   -0.06    0.13
   1   6   6   -0.09    0.15
  -2  -6  -6    0.12    0.14
   2   6   6    0.29    0.18
  -3  -6  -6    0.12    0.13
   3   6   6   -0.20    0.16
  -4  -6  -6    0.33    0.16
   4   6   6    0.08    0.18
  -5  -6  -6   -0.18    0.11
   5   6   6   -0.13    0.17
  -6  -6  -6    0.42    0.17
   6   6   6    0.91    0.26
  -7  -6  -6   -0.08    0.16
   7   6   6    0.34    0.23
   5  -7  -6    0.20    0.13
  -5   7   6   -0.20    0.15
   4  -7  -6    0.07    0.12
  -4   7   6    0.02    0.17
   3  -7  -6    1.40    0.20
  -3   7   6    1.56    0.25
   2  -7  -6   -0.12    0.11
  -2   7   6   -0.27    0.14
   1  -7  -6    0.22    0.14
  -1   7   6    0.20    0.18
   0  -7  -6   -0.03    0.12
   0   7   6    0.24    0.18
  -1  -7  -6    0.52    0.16
   1   7   6    0.43    0.19
  -2  -7  -6    0.05    0.15
   2   7   6   -0.14    0.18
  -3  -7  -6    0.26    0.18
   3   7   6    0.16    0.21
 -16   0   7    0.15    0.12
 -16   0   7    0.40    0.22
 -15   0   7    2.90    0.31
 -15   0   7    2.92    0.36
 -14   0   7    0.17    0.16
 -14   0   7    0.03    0.13
 -13   0   7    0.79    0.22
 -13   0   7    0.54    0.17
 -12   0   7    0.30    0.17
 -12   0   7    0.14    0.13
 -11   0   7    2.74    0.22
 -11   0   7    2.89    0.29
 -10   0   7    0.00    0.09
 -10   0   7   -0.02    0.10
  -9   0   7    0.07    0.11
  -9   0   7    0.05    0.10
  -8   0   7   -0.02    0.10
  -8   0   7    0.04    0.07
  -7   0   7    1.02    0.13
  -7   0   7    1.23    0.16
  -6   0   7    0.09    0.10
  -6   0   7    0.01    0.08
  -5   0   7   19.33    0.57
  -5   0   7   20.45    0.55
  -4   0   7   -0.04    0.07
  -4   0   7   -0.05    0.08
  -3   0   7   25.14    0.66
   3   0  -7   24.97    0.65
  -3   0   7   24.58    0.62
  -2   0   7   -0.01    0.07
  -2   0   7   -0.04    0.06
   2   0  -7   -0.01    0.06
  -1   0   7    8.37    0.31
  -1   0   7    8.35    0.28
   1   0  -7    8.83    0.30
   0   0   7   -0.08    0.06
   0   0   7   -0.01    0.05
   0   0  -7   -0.09    0.05
   1   0   7    0.10    0.06
  -1   0  -7    0.18    0.07
   1   0   7    0.08    0.08
  -1   0  -7    0.05    0.06
   2   0   7    0.09    0.08
  -2   0  -7    0.02    0.07
   2   0   7    0.10    0.08
  -2   0  -7   -0.09    0.05
   3   0   7    0.26    0.09
   3   0   7    0.46    0.11
  -3   0  -7    0.42    0.09
  -3   0  -7    0.43    0.10
   4   0   7   -0.05    0.10
   4   0   7   -0.13    0.08
  -4   0  -7   -0.08    0.06
   4   0   7    0.03    0.07
  -4   0  -7   -0.04    0.07
   5   0   7    0.66    0.13
  -5   0  -7    0.57    0.12
   5   0   7    0.65    0.14
  -5   0  -7    0.80    0.11
  -6   0  -7    0.13    0.09
   6   0   7    0.25    0.12
   6   0   7   -0.14    0.09
  -6   0  -7   -0.11    0.09
   7   0   7    1.41    0.18
   7   0   7    1.44    0.21
  -7   0  -7    1.75    0.17
  -7   0  -7    1.23    0.18
   8   0   7    0.40    0.15
   8   0   7    0.34    0.15
   9   0   7    9.96    0.46
  -9   0  -7    9.46    0.38
  -9   0  -7    9.44    0.43
   9   0   7    9.41    0.42
 -10   0  -7    0.11    0.11
  10   0   7   -0.07    0.13
  10   0   7   -0.18    0.14
 -10   0  -7   -0.03    0.13
  11   0   7    0.66    0.20
 -11   0  -7    0.20    0.12
 -11   0  -7    0.48    0.18
  11   0   7    0.32    0.16
 -12   0  -7   -0.01    0.14
  12   0   7   -0.03    0.13
  13   0   7    0.11    0.16
 -13   0  -7   -0.08    0.15
  14   0   7   -0.01    0.18
 -14   0  -7   -0.03    0.16
 -16  -1   7    0.01    0.18
 -16  -1   7   -0.02    0.17
 -16   1   7    0.26    0.20
 -16   1   7   -0.15    0.13
  16   1  -7   -0.05    0.19
 -15  -1   7   -0.06    0.14
 -15  -1   7    0.26    0.20
 -15   1   7    0.03    0.14
 -15   1   7    0.19    0.18
  15   1  -7    0.10    0.15
 -14  -1   7    0.19    0.16
 -14  -1   7    0.07    0.17
 -14   1   7   -0.07    0.12
  14   1  -7   -0.08    0.16
 -14   1   7   -0.08    0.12
 -13  -1   7    0.58    0.20
 -13  -1   7    0.92    0.20
 -13   1   7    0.62    0.17
  13   1  -7    0.60    0.19
 -13   1   7    0.62    0.20
 -12  -1   7    0.14    0.15
 -12  -1   7    0.34    0.14
 -12   1   7    0.03    0.12
  12   1  -7    0.15    0.15
 -12   1   7    0.26    0.17
 -11  -1   7    4.43    0.32
 -11  -1   7    4.04    0.29
 -11   1   7    3.47    0.27
 -11   1   7    3.92    0.32
  11   1  -7    3.55    0.26
 -10  -1   7    0.14    0.13
 -10  -1   7    0.16    0.09
 -10   1   7    0.00    0.10
  10   1  -7   -0.11    0.12
 -10   1   7    0.14    0.14
  -9  -1   7    8.77    0.40
  -9  -1   7    7.81    0.35
  -9   1   7    8.12    0.39
  -9   1   7    7.69    0.35
  -8  -1   7    0.17    0.09
  -8  -1   7    0.30    0.11
  -8   1   7    0.24    0.12
  -8   1   7    0.18    0.10
  -7  -1   7    2.73    0.19
  -7  -1   7    2.84    0.21
  -7   1   7    2.91    0.20
  -7   1   7    2.49    0.21
  -6  -1   7    0.14    0.10
  -6  -1   7    0.07    0.08
  -6   1   7    0.06    0.10
  -6   1   7    0.03    0.06
  -5  -1   7   -0.03    0.07
  -5  -1   7    0.13    0.08
  -5  -1   7    0.10    0.06
  -5   1   7   -0.05    0.07
  -5   1   7    0.06    0.09
   5   1  -7    0.07    0.05
  -4  -1   7    3.63    0.17
  -4  -1   7    3.59    0.18
  -4  -1   7    3.76    0.20
  -4   1   7    3.52    0.20
   4   1  -7    3.80    0.19
  -4   1   7    3.59    0.22
  -3  -1   7    2.45    0.15
  -3  -1   7    2.42    0.16
  -3   1   7    2.37    0.19
   3   1  -7    2.32    0.15
  -3   1   7    2.30    0.15
  -2  -1   7   -0.01    0.07
  -2  -1   7   -0.06    0.06
  -2   1   7   -0.05    0.09
   2   1  -7   -0.07    0.05
  -2   1   7   -0.01    0.06
  -1  -1   7   81.84    1.72
  -1  -1   7   83.53    1.81
  -1   1   7   83.22    1.87
  -1   1   7   81.91    1.76
   1   1  -7   81.49    1.80
   0  -1   7   34.46    0.79
   0  -1   7   34.48    0.83
   0   1  -7   34.29    0.82
   0   1   7   34.90    0.83
   0   1   7   35.42    0.89
   1  -1   7    4.09    0.20
  -1  -1  -7    4.34    0.21
   1  -1   7    4.34    0.19
  -1   1  -7    4.57    0.19
  -1   1  -7    4.19    0.17
   1   1   7    3.82    0.20
   1   1   7    4.13    0.25
   2  -1   7   10.92    0.34
  -2  -1  -7   11.29    0.35
   2  -1   7   10.40    0.32
  -2   1  -7   10.47    0.31
  -2   1  -7   10.22    0.34
   2   1   7   11.11    0.37
   2   1   7   11.16    0.41
  -3  -1  -7    5.45    0.24
   3  -1   7    4.68    0.22
   3  -1   7    5.01    0.21
  -3   1  -7    5.08    0.22
   3   1   7    4.93    0.25
   3   1   7    5.55    0.29
  -3   1  -7    4.98    0.19
   4  -1   7    0.01    0.08
   4  -1   7   -0.01    0.07
  -4  -1  -7   -0.11    0.07
   4   1   7    0.03    0.08
  -4   1  -7    0.02    0.05
   4   1   7    0.03    0.11
  -4   1  -7    0.04    0.06
  -5  -1  -7    3.86    0.25
  -5  -1  -7    3.80    0.21
   5  -1   7    3.82    0.21
   5  -1   7    4.04    0.23
   5  -1   7    3.82    0.19
   5   1   7    3.80    0.24
  -5   1  -7    3.35    0.17
  -5   1  -7    3.68    0.21
   5   1   7    4.38    0.28
  -5   1  -7    4.17    0.21
   6  -1   7    0.08    0.09
   6  -1   7    0.27    0.08
   6  -1   7    0.33    0.11
  -6  -1  -7    0.27    0.10
  -6  -1  -7    0.27    0.13
  -6   1  -7    0.20    0.10
  -6   1  -7    0.32    0.10
   6   1   7    0.25    0.12
  -6   1  -7    0.17    0.08
   6   1   7    0.19    0.14
   7  -1   7    0.50    0.12
   7  -1   7    0.43    0.13
  -7  -1  -7    0.47    0.13
   7  -1   7    0.45    0.10
  -7  -1  -7    0.36    0.15
  -7   1  -7    0.45    0.13
   7   1   7    0.37    0.14
   7   1   7    0.30    0.15
  -7   1  -7    0.42    0.10
  -8  -1  -7    0.61    0.17
  -8  -1  -7    0.42    0.13
   8  -1   7    0.46    0.14
   8  -1   7    0.53    0.14
  -8   1  -7    0.47    0.13
  -8   1  -7    0.57    0.11
   8   1   7    0.43    0.16
   8   1   7    0.52    0.15
  -9  -1  -7   10.14    0.42
   9  -1   7    9.86    0.42
  -9  -1  -7    9.73    0.46
   9  -1   7    9.32    0.42
   9   1   7    9.61    0.46
  -9   1  -7    9.67    0.41
  -9   1  -7    9.14    0.36
   9   1   7    9.64    0.45
 -10  -1  -7    0.29    0.11
 -10  -1  -7    0.41    0.17
  10  -1   7    0.68    0.16
  10   1   7    0.44    0.19
  10   1   7    0.52    0.16
 -10   1  -7    0.33    0.14
  11  -1   7    0.20    0.14
 -11  -1  -7    0.18    0.14
 -11  -1  -7    0.12    0.16
  11   1   7   -0.26    0.15
 -11   1  -7   -0.23    0.11
  11   1   7   -0.18    0.14
  12  -1   7    0.17    0.15
 -12  -1  -7    0.09    0.13
 -12  -1  -7    0.02    0.13
  12   1   7    0.16    0.19
 -12   1  -7    0.00    0.12
  12   1   7    0.19    0.17
 -13  -1  -7   -0.12    0.12
 -13  -1  -7   -0.12    0.16
  13  -1   7    0.14    0.15
 -13   1  -7    0.13    0.16
  13   1   7   -0.15    0.12
  13   1   7    0.04    0.17
 -14  -1  -7    0.41    0.23
  14  -1   7   -0.13    0.16
  14   1   7   -0.03    0.18
 -14   1  -7    0.32    0.19
 -16  -2   7    0.25    0.21
 -16  -2   7    1.16    0.26
  16   2  -7    0.12    0.20
 -16   2   7    0.66    0.24
 -15  -2   7    2.34    0.33
 -15  -2   7    2.40    0.30
 -15   2   7    2.22    0.32
  15   2  -7    2.34    0.31
 -14  -2   7   -0.25    0.14
 -14  -2   7    0.09    0.13
  14   2  -7    0.04    0.13
 -14   2   7    0.15    0.17
 -14   2   7   -0.04    0.12
 -13  -2   7    2.71    0.31
 -13  -2   7    2.26    0.25
 -13   2   7    2.33    0.26
  13   2  -7    2.81    0.30
 -13   2   7    3.00    0.32
 -12  -2   7    0.03    0.10
 -12  -2   7    0.08    0.11
  12   2  -7   -0.07    0.13
 -12   2   7   -0.05    0.14
 -12   2   7    0.07    0.11
 -11  -2   7    0.13    0.14
 -11  -2   7   -0.01    0.09
 -11   2   7    0.10    0.12
 -11   2   7    0.10    0.15
  11   2  -7    0.09    0.12
 -10  -2   7    1.98    0.23
 -10  -2   7    1.80    0.21
  10   2  -7    1.73    0.22
 -10   2   7    1.92    0.22
 -10   2   7    2.09    0.25
  -9  -2   7    2.24    0.22
  -9  -2   7    2.50    0.24
   9   2  -7    2.01    0.20
  -9   2   7    2.11    0.21
  -9   2   7    2.48    0.26
  -8  -2   7    0.27    0.11
  -8  -2   7    0.00    0.09
  -8   2   7    0.02    0.11
   8   2  -7    0.01    0.08
  -8   2   7   -0.05    0.09
  -7  -2   7    9.01    0.34
  -7  -2   7    8.75    0.36
  -7   2   7    8.82    0.39
  -7   2   7    8.85    0.35
  -6  -2   7    0.62    0.11
  -6  -2   7    0.67    0.11
  -6  -2   7    0.73    0.13
  -6   2   7    0.70    0.14
  -6   2   7    0.64    0.12
  -5  -2   7    3.19    0.20
  -5  -2   7    3.43    0.18
  -5  -2   7    3.45    0.18
   5   2  -7    3.07    0.18
  -5   2   7    3.33    0.21
  -5   2   7    3.09    0.20
  -4  -2   7    0.39    0.09
  -4  -2   7    0.40    0.09
  -4  -2   7    0.42    0.08
  -4   2   7    0.43    0.11
   4   2  -7    0.46    0.09
  -4   2   7    0.24    0.10
  -3  -2   7    4.04    0.18
  -3  -2   7    4.57    0.19
  -3  -2   7    4.22    0.20
   3   2  -7    4.28    0.19
  -3   2   7    4.38    0.21
  -3   2   7    4.09    0.25
  -2  -2   7   24.12    0.58
  -2  -2   7   24.38    0.60
  -2  -2   7   24.74    0.58
  -2   2   7   23.66    0.69
  -2   2   7   23.78    0.64
   2   2  -7   24.48    0.61
  -1  -2   7   17.19    0.49
  -1  -2   7   20.57    0.48
   1   2  -7   21.16    0.51
  -1   2   7   20.01    0.56
  -1   2   7   21.30    0.61
   0  -2  -7    1.31    0.14
   0  -2   7    1.22    0.10
   0   2   7    1.14    0.16
   0   2  -7    1.29    0.10
   0   2   7    1.34    0.14
  -1  -2  -7    5.52    0.26
   1  -2   7    5.93    0.20
   1  -2   7    4.55    0.18
   1   2   7    5.59    0.25
   1   2   7    6.36    0.31
  -1   2  -7    5.84    0.18
  -1   2  -7    5.93    0.20
   2  -2   7    0.72    0.09
  -2  -2  -7    1.01    0.14
   2  -2   7    0.70    0.07
   2   2   7    0.90    0.14
   2   2   7    0.47    0.15
  -2   2  -7    0.70    0.08
  -2   2  -7    0.75    0.07
   3  -2   7    2.76    0.14
  -3  -2  -7    2.47    0.19
  -3   2  -7    2.87    0.12
   3   2   7    2.85    0.21
  -3   2  -7    2.76    0.15
   3   2   7    2.57    0.21
  -4  -2  -7    0.71    0.13
   4  -2   7    0.71    0.09
  -4  -2  -7    0.72    0.13
   4   2   7    0.64    0.14
  -4   2  -7    0.85    0.08
   4   2   7    1.03    0.17
  -4   2  -7    0.78    0.10
  -4   2  -7    0.73    0.10
   5  -2   7   17.96    0.51
  -5  -2  -7   19.70    0.62
   5  -2   7   18.94    0.51
  -5  -2  -7   19.14    0.58
   5   2   7   19.36    0.61
  -5   2  -7   18.72    0.52
  -5   2  -7   19.44    0.48
  -5   2  -7   19.83    0.54
   5   2   7   18.71    0.64
   6  -2   7    0.18    0.08
   6  -2   7    0.12    0.08
  -6  -2  -7   -0.01    0.12
   6  -2   7    0.07    0.06
  -6  -2  -7   -0.10    0.08
  -6   2  -7   -0.02    0.06
  -6   2  -7    0.07    0.06
   6   2   7    0.35    0.18
  -6   2  -7    0.07    0.07
   6   2   7    0.09    0.13
   7  -2   7    0.90    0.13
  -7  -2  -7    0.70    0.15
  -7  -2  -7    0.81    0.15
   7   2   7    0.98    0.19
   7   2   7    1.16    0.20
  -7   2  -7    0.85    0.13
  -7   2  -7    1.22    0.12
  -8  -2  -7    0.41    0.17
  -8  -2  -7    0.61    0.14
   8  -2   7    0.31    0.12
  -8   2  -7    0.29    0.11
   8   2   7    0.40    0.15
   8   2   7    0.27    0.16
  -9  -2  -7    0.12    0.13
   9  -2   7    0.02    0.10
  -9  -2  -7    0.18    0.16
   9   2   7    0.45    0.20
   9   2   7    0.06    0.15
  -9   2  -7    0.02    0.10
  10  -2   7    0.05    0.11
 -10  -2  -7    0.06    0.14
 -10  -2  -7   -0.09    0.14
 -10   2  -7   -0.02    0.10
  10   2   7    0.23    0.14
  10   2   7   -0.01    0.18
 -11  -2  -7    0.31    0.15
 -11  -2  -7    0.06    0.16
  11  -2   7    0.40    0.14
  11   2   7    0.40    0.19
  11   2   7    0.33    0.18
 -11   2  -7    0.26    0.14
  12  -2   7    0.07    0.12
 -12  -2  -7    0.10    0.19
 -12  -2  -7    0.10    0.15
  12   2   7   -0.08    0.17
  12   2   7    0.50    0.23
 -12   2  -7    0.15    0.14
  13  -2   7   -0.08    0.12
 -13  -2  -7    0.09    0.16
 -13  -2  -7    0.37    0.22
 -13   2  -7    0.15    0.16
  13   2   7    0.32    0.22
  13   2   7    0.23    0.20
 -15  -3   7    0.76    0.22
 -15  -3   7    1.16    0.26
  15   3  -7    0.58    0.23
 -15   3   7    0.91    0.25
 -14  -3   7    0.03    0.13
 -14  -3   7   -0.29    0.13
 -14   3   7    0.00    0.16
  14   3  -7   -0.30    0.13
 -13  -3   7    0.94    0.22
 -13  -3   7    0.99    0.22
 -13   3   7    1.09    0.24
  13   3  -7    1.09    0.21
 -12  -3   7    0.30    0.17
 -12  -3   7    0.31    0.15
  12   3  -7    0.05    0.12
 -12   3   7    0.17    0.13
 -12   3   7    0.23    0.14
 -11  -3   7    0.39    0.16
 -11  -3   7    0.83    0.18
 -11   3   7    0.79    0.20
 -11   3   7    0.35    0.14
  11   3  -7    0.62    0.17
 -10  -3   7    0.19    0.14
 -10  -3   7   -0.08    0.12
 -10   3   7    0.08    0.10
  10   3  -7    0.19    0.12
 -10   3   7    0.12    0.14
  -9  -3   7   -0.08    0.11
  -9  -3   7    0.06    0.11
  -9   3   7   -0.05    0.10
  -9   3   7   -0.06    0.13
   9   3  -7   -0.03    0.10
  -8  -3   7    5.46    0.29
  -8  -3   7    4.72    0.29
   8   3  -7    4.99    0.28
  -8   3   7    4.63    0.32
  -8   3   7    5.00    0.28
  -7  -3   7    2.67    0.20
  -7  -3   7    2.69    0.20
  -7   3   7    2.60    0.25
   7   3  -7    2.46    0.19
  -7   3   7    2.46    0.22
  -6  -3   7   -0.04    0.06
  -6  -3   7    0.01    0.08
  -6  -3   7    0.05    0.08
   6   3  -7   -0.02    0.07
  -6   3   7   -0.02    0.10
  -6   3   7    0.04    0.09
  -5  -3   7    0.53    0.10
  -5  -3   7    0.27    0.09
  -5  -3   7    0.53    0.10
  -5   3   7    0.43    0.13
   5   3  -7    0.38    0.09
  -5   3   7    0.33    0.10
  -4  -3   7    0.09    0.06
  -4  -3   7    0.10    0.07
  -4  -3   7    0.14    0.06
  -4   3   7    0.08    0.08
  -4   3   7    0.14    0.08
   4   3  -7    0.09    0.06
  -3  -3   7    0.19    0.06
  -3  -3   7    0.24    0.07
  -3  -3   7    0.18    0.06
   3   3  -7    0.19    0.06
  -3   3   7   -0.02    0.09
  -3   3   7    0.11    0.09
  -2  -3   7    0.26    0.06
  -2  -3   7    0.26    0.06
  -2  -3   7    0.27    0.06
  -2   3   7    0.27    0.10
  -2   3   7    0.35    0.12
   2   3  -7    0.30    0.06
  -1  -3   7    0.35    0.04
   1  -3  -7    0.37    0.10
  -1  -3   7    0.45    0.06
  -1  -3   7    0.35    0.04
   1   3  -7    0.37    0.06
  -1   3   7    0.40    0.10
  -1   3   7    0.54    0.13
   0  -3   7    0.41    0.06
   0  -3   7    0.32    0.05
   0  -3  -7    0.40    0.11
   0   3   7    0.54    0.14
   0   3   7    0.33    0.11
   0   3  -7    0.32    0.04
   0   3  -7    0.30    0.03
   0   3  -7    0.40    0.06
   1  -3   7    0.81    0.07
  -1  -3  -7    0.76    0.14
   1  -3   7    0.76    0.06
  -1   3  -7    0.77    0.03
   1   3   7    0.91    0.15
  -1   3  -7    0.77    0.07
  -1   3  -7    0.79    0.03
   1   3   7    1.00    0.17
  -2  -3  -7    1.62    0.18
   2  -3   7    1.79    0.08
   2   3   7    2.13    0.23
   2   3   7    1.84    0.18
  -2   3  -7    1.71    0.09
  -3  -3  -7    2.91    0.20
   3  -3   7    2.75    0.11
  -3   3  -7    2.58    0.07
   3   3   7    2.66    0.23
  -3   3  -7    2.74    0.07
   3   3   7    3.02    0.27
  -3   3  -7    2.53    0.12
  -3   3  -7    2.65    0.12
   4  -3   7    0.07    0.05
  -4  -3  -7    0.03    0.11
  -4  -3  -7    0.16    0.13
   4   3   7    0.19    0.15
   4   3   7    0.26    0.11
  -4   3  -7    0.10    0.05
  -4   3  -7    0.02    0.05
  -4   3  -7    0.05    0.02
  -5  -3  -7    0.66    0.17
   5  -3   7    0.57    0.08
  -5  -3  -7    0.63    0.14
   5   3   7    0.49    0.16
  -5   3  -7    0.54    0.08
   5   3   7    0.49    0.16
   6  -3   7    3.27    0.17
  -6  -3  -7    3.21    0.24
  -6  -3  -7    3.45    0.30
  -6   3  -7    3.20    0.17
   6   3   7    3.39    0.29
   6   3   7    3.53    0.30
  -7  -3  -7    1.82    0.23
  -7  -3  -7    1.98    0.22
   7  -3   7    1.62    0.14
   7   3   7    1.60    0.23
  -7   3  -7    1.55    0.15
   7   3   7    1.68    0.27
   8  -3   7    0.42    0.10
  -8  -3  -7    0.69    0.17
  -8  -3  -7    0.72    0.20
   8   3   7    0.83    0.19
   8   3   7    0.47    0.17
  -8   3  -7    0.63    0.11
   9  -3   7   -0.03    0.08
  -9  -3  -7    0.07    0.14
  -9  -3  -7    0.07    0.13
   9   3   7   -0.20    0.17
  -9   3  -7   -0.03    0.08
   9   3   7    0.16    0.17
  10  -3   7    0.00    0.09
 -10  -3  -7    0.03    0.14
 -10  -3  -7   -0.26    0.14
  10   3   7   -0.42    0.16
  10   3   7   -0.06    0.17
 -10   3  -7    0.02    0.09
 -11  -3  -7    0.88    0.24
  11  -3   7    0.45    0.14
 -11  -3  -7    0.28    0.17
 -11   3  -7    0.37    0.13
  11   3   7    0.59    0.25
  11   3   7    0.69    0.18
 -12  -3  -7    0.22    0.17
 -12  -3  -7   -0.05    0.19
  12  -3   7    0.11    0.12
  12   3   7    0.10    0.18
 -12   3  -7    0.16    0.12
  12   3   7    0.36    0.20
 -14  -4   7    0.93    0.24
 -14   4   7    1.41    0.28
 -13  -4   7   -0.15    0.15
 -13   4   7   -0.08    0.16
 -12  -4   7   -0.07    0.15
 -12   4   7   -0.18    0.15
 -11  -4   7   -0.01    0.14
 -11   4   7    0.49    0.19
 -10  -4   7    0.05    0.14
 -10   4   7   -0.07    0.12
  -9  -4   7    0.21    0.13
  -9   4   7    0.09    0.13
  -8  -4   7    0.06    0.11
  -8   4   7    0.03    0.10
  -8   4   7    0.16    0.14
  -7  -4   7    0.06    0.09
  -7   4   7    0.12    0.11
  -7   4   7    0.06    0.13
  -6  -4   7    0.03    0.09
  -6   4   7    0.02    0.13
  -6   4   7   -0.08    0.10
  -5  -4   7   10.13    0.35
  -5   4   7    9.87    0.43
  -5   4   7    9.79    0.39
  -4  -4   7    0.25    0.08
  -4   4   7    0.06    0.13
  -4   4   7    0.17    0.11
  -3  -4   7    0.65    0.09
  -3  -4   7    0.88    0.10
  -3   4   7    0.89    0.15
  -3   4   7    0.78    0.16
  -2  -4   7    0.14    0.05
  -2  -4   7    0.16    0.05
   2  -4  -7   -0.08    0.11
  -2   4   7   -0.06    0.12
   2   4  -7    0.08    0.05
  -2   4   7   -0.05    0.10
  -1  -4   7    0.72    0.06
  -1  -4   7    0.84    0.07
   1  -4  -7    0.99    0.16
  -1   4   7    0.90    0.15
   1   4  -7    0.79    0.07
  -1   4   7    0.80    0.18
   0  -4  -7    3.25    0.24
   0   4   7    3.46    0.25
   0   4  -7    2.84    0.11
   0   4   7    2.98    0.28
  -1  -4  -7   23.13    0.66
   1   4   7   22.68    0.73
  -1   4  -7   20.42    0.47
   1   4   7   22.56    0.67
  -2  -4  -7    0.95    0.17
   2   4   7    0.58    0.16
   2   4   7    0.54    0.18
  -3  -4  -7    0.24    0.14
  -3  -4  -7    0.16    0.14
   3   4   7    0.19    0.17
   3   4   7   -0.07    0.12
  -4  -4  -7    0.02    0.11
  -4  -4  -7   -0.19    0.12
  -4   4  -7    0.12    0.03
   4   4   7   -0.17    0.15
   4   4   7   -0.18    0.13
  -5  -4  -7    0.12    0.13
  -5  -4  -7    0.11    0.15
  -5   4  -7    0.20    0.04
   5   4   7    0.34    0.16
   5   4   7    0.45    0.20
  -6  -4  -7    0.49    0.14
  -6  -4  -7    0.70    0.19
   6   4   7    0.38    0.15
  -6   4  -7    0.51    0.07
   6   4   7    0.00    0.18
  -7  -4  -7    1.73    0.25
  -7  -4  -7    1.50    0.22
   7   4   7    1.47    0.23
   7   4   7    1.41    0.27
  -7   4  -7    1.27    0.11
   8  -4   7    0.02    0.06
  -8  -4  -7    0.07    0.15
  -8  -4  -7    0.13    0.13
  -8   4  -7   -0.01    0.06
   8   4   7    0.15    0.17
   8   4   7   -0.24    0.13
  -9  -4  -7   -0.29    0.14
  -9  -4  -7    0.24    0.18
   9  -4   7   -0.02    0.07
  -9   4  -7    0.01    0.08
   9   4   7   -0.21    0.19
   9   4   7   -0.05    0.15
 -10  -4  -7    0.12    0.13
  10  -4   7   -0.02    0.07
 -10  -4  -7    0.18    0.18
  10   4   7   -0.25    0.16
 -10   4  -7   -0.02    0.09
  10   4   7    0.04    0.16
 -11  -4  -7    0.05    0.19
 -11  -4  -7   -0.08    0.16
 -11   4  -7    0.01    0.09
  11   4   7    0.08    0.18
  11   4   7    0.26    0.25
 -12  -5   7    0.35    0.20
 -12   5   7    0.28    0.20
 -11  -5   7   -0.01    0.14
 -11   5   7    0.00    0.15
 -10  -5   7    0.31    0.15
 -10   5   7    0.42    0.18
  -9  -5   7    1.74    0.22
  -9   5   7    1.67    0.26
  -8  -5   7    0.14    0.12
  -8   5   7   -0.22    0.12
  -7  -5   7   -0.04    0.09
  -7   5   7   -0.07    0.13
  -6  -5   7    0.19    0.11
  -6   5   7   -0.26    0.12
  -5  -5   7    0.14    0.09
  -5   5   7    0.26    0.15
  -4  -5   7   -0.03    0.07
  -4   5   7    0.02    0.13
   3  -5  -7    0.31    0.13
  -3  -5   7    0.35    0.07
  -3   5   7    0.38    0.14
  -3   5   7    0.48    0.16
   2  -5  -7    0.06    0.12
  -2  -5   7    0.09    0.05
  -2   5   7   -0.07    0.13
  -2   5   7    0.19    0.12
   1  -5  -7   -0.09    0.11
  -1   5   7    0.10    0.12
  -1   5   7    0.04    0.15
   0  -5  -7    0.26    0.14
   0   5   7    0.46    0.15
   0   5   7    0.21    0.15
  -1  -5  -7   -0.06    0.11
  -1  -5  -7    0.16    0.13
   1   5   7   -0.16    0.14
   1   5   7    0.12    0.12
  -2  -5  -7    0.17    0.14
  -2  -5  -7    0.25    0.14
   2   5   7    0.27    0.14
   2   5   7    0.23    0.18
  -3  -5  -7    0.06    0.14
  -3  -5  -7    0.29    0.15
   3   5   7    0.17    0.15
   3   5   7    0.63    0.21
  -4  -5  -7   -0.06    0.14
  -4  -5  -7    0.36    0.16
   4   5   7    0.22    0.14
   4   5   7    0.14    0.18
  -5  -5  -7    0.36    0.16
  -5  -5  -7    0.52    0.18
   5   5   7    0.23    0.19
   5   5   7    0.46    0.18
  -6  -5  -7    0.07    0.15
  -6  -5  -7   -0.11    0.14
   6   5   7    0.23    0.20
   6   5   7   -0.01    0.13
  -7  -5  -7    0.29    0.17
  -7  -5  -7    0.22    0.17
   7   5   7    0.39    0.19
   7   5   7    0.51    0.23
  -8  -5  -7    0.23    0.16
  -8  -5  -7    0.21    0.18
   8   5   7    0.25    0.20
   8   5   7    0.00    0.20
  -9  -5  -7   -0.21    0.15
  -9  -5  -7    0.03    0.17
   9   5   7   -0.02    0.22
   9   5   7   -0.05    0.16
  -9  -6   7    0.31    0.15
  -9   6   7    0.08    0.18
  -8  -6   7    0.11    0.12
  -8   6   7    0.12    0.18
  -7  -6   7    0.23    0.12
  -7   6   7   -0.12    0.17
  -6  -6   7    0.36    0.11
  -6   6   7    0.28    0.17
  -5  -6   7    0.05    0.08
   5  -6  -7   -0.08    0.12
  -5   6   7   -0.11    0.14
   4  -6  -7    0.39    0.15
  -4  -6   7    0.25    0.08
  -4   6   7    0.35    0.17
   3  -6  -7    0.49    0.16
  -3   6   7    0.62    0.19
   2  -6  -7    1.93    0.23
  -2   6   7    2.06    0.27
   1  -6  -7    0.30    0.14
  -1   6   7    0.09    0.17
   0  -6  -7    0.04    0.13
   0   6   7   -0.29    0.14
  -1  -6  -7    0.20    0.15
   1   6   7    0.13    0.17
  -2  -6  -7    0.17    0.15
   2   6   7    0.19    0.18
  -3  -6  -7    0.15    0.15
   3   6   7   -0.10    0.16
  -4  -6  -7    0.22    0.16
   4   6   7    0.39    0.22
  -5  -6  -7    0.10    0.15
   5   6   7    0.27    0.21
  -6  -6  -7    0.51    0.18
   6   6   7    0.23    0.22
  -7  -6  -7    0.08    0.18
   7   6   7    0.05    0.22
   3  -7  -7    1.91    0.23
  -3   7   7    1.76    0.28
   2  -7  -7    0.73    0.16
  -2   7   7    0.63    0.22
   1  -7  -7    0.37    0.16
  -1   7   7   -0.13    0.17
   0  -7  -7   -0.24    0.13
   0   7   7   -0.11    0.19
  -1  -7  -7   -0.11    0.14
   1   7   7    0.00    0.19
 -16   0   8    1.72    0.31
 -16   0   8    2.00    0.28
 -15   0   8    0.10    0.15
 -15   0   8    0.28    0.21
 -14   0   8    1.56    0.27
 -14   0   8    1.31    0.22
 -13   0   8   -0.03    0.12
 -13   0   8   -0.10    0.15
 -12   0   8    0.08    0.12
 -12   0   8   -0.06    0.15
 -11   0   8    0.10    0.12
 -11   0   8    0.01    0.11
 -10   0   8    1.21    0.18
 -10   0   8    0.97    0.17
  -9   0   8   -0.04    0.12
  -9   0   8   -0.11    0.10
  -8   0   8   18.53    0.57
  -8   0   8   18.72    0.62
  -7   0   8    0.08    0.11
  -7   0   8    0.08    0.09
  -6   0   8    0.53    0.12
  -6   0   8    0.58    0.13
  -5   0   8   -0.06    0.09
  -5   0   8   -0.04    0.06
  -4   0   8    1.97    0.16
  -4   0   8    2.08    0.16
  -3   0   8   -0.09    0.07
  -3   0   8   -0.01    0.06
   2   0  -8    1.27    0.13
  -2   0   8    1.20    0.14
  -2   0   8    1.29    0.13
  -1   0   8    0.05    0.09
  -1   0   8    0.02    0.07
   1   0  -8    0.00    0.07
   0   0  -8   12.88    0.40
   0   0   8   12.51    0.41
   0   0   8   12.28    0.38
   1   0   8   -0.10    0.07
  -1   0  -8   -0.02    0.07
   1   0   8    0.00    0.09
  -1   0  -8   -0.01    0.05
   2   0   8   35.53    0.87
   2   0   8   35.80    0.93
  -2   0  -8   37.82    0.93
  -2   0  -8   35.80    0.85
   3   0   8   -0.07    0.09
  -3   0  -8    0.04    0.07
   3   0   8    0.02    0.10
   4   0   8    0.41    0.13
   4   0   8    0.52    0.12
  -4   0  -8    0.43    0.10
  -5   0  -8   -0.20    0.08
  -5   0  -8   -0.05    0.08
   5   0   8   -0.02    0.10
   5   0   8   -0.08    0.07
   6   0   8    2.61    0.20
  -6   0  -8    2.05    0.21
  -6   0  -8    2.33    0.20
   6   0   8    2.34    0.24
  -7   0  -8   -0.02    0.09
   7   0   8   -0.04    0.13
   7   0   8   -0.01    0.12
  -7   0  -8   -0.23    0.09
   8   0   8    0.64    0.17
  -8   0  -8    0.46    0.16
   8   0   8    0.31    0.14
  -8   0  -8    0.54    0.13
   9   0   8    0.13    0.11
   9   0   8   -0.24    0.13
  -9   0  -8    0.28    0.12
  -9   0  -8    0.20    0.14
  10   0   8    1.93    0.26
 -10   0  -8    1.62    0.20
 -10   0  -8    1.63    0.23
  10   0   8    1.78    0.24
 -11   0  -8    0.12    0.15
 -11   0  -8    0.15    0.11
  11   0   8   -0.01    0.15
 -12   0  -8    0.83    0.21
  12   0   8    0.65    0.20
  13   0   8    0.25    0.18
 -13   0  -8    0.11    0.17
 -16  -1   8    0.34    0.21
 -16  -1   8   -0.03    0.17
 -16   1   8    0.18    0.17
 -16   1   8    0.24    0.18
 -15  -1   8    0.15    0.14
 -15  -1   8    0.14    0.20
 -15   1   8   -0.16    0.12
 -15   1   8   -0.05    0.13
 -14  -1   8    0.94    0.21
 -14  -1   8    1.12    0.26
 -14   1   8    1.27    0.26
 -14   1   8    0.86    0.20
 -13  -1   8    0.03    0.14
 -13  -1   8   -0.04    0.15
 -13   1   8    0.07    0.14
 -13   1   8   -0.15    0.15
 -12  -1   8    2.19    0.24
 -12  -1   8    2.33    0.28
 -12   1   8    2.34    0.24
 -12   1   8    2.32    0.29
 -11  -1   8    0.02    0.12
 -11  -1   8    0.26    0.14
 -11   1   8   -0.04    0.10
 -11   1   8   -0.04    0.10
 -10  -1   8    3.21    0.23
 -10  -1   8    3.67    0.29
 -10   1   8    3.49    0.30
 -10   1   8    3.20    0.23
  -9  -1   8    0.05    0.08
  -9  -1   8    0.16    0.11
  -9   1   8    0.27    0.12
  -9   1   8    0.29    0.15
  -8  -1   8    1.38    0.19
  -8  -1   8    1.34    0.17
  -8   1   8    1.26    0.16
  -8   1   8    1.40    0.20
  -7  -1   8    6.43    0.28
  -7  -1   8    6.91    0.33
  -7   1   8    6.51    0.30
  -7   1   8    6.29    0.31
  -6  -1   8    0.01    0.08
  -6  -1   8    0.07    0.09
  -6   1   8    0.01    0.08
  -6   1   8   -0.02    0.07
  -5  -1   8    1.89    0.16
  -5  -1   8    2.17    0.19
  -5   1   8    1.80    0.15
  -5   1   8    1.73    0.20
  -4  -1   8    0.19    0.07
  -4  -1   8    0.09    0.07
  -4  -1   8    0.20    0.09
  -4   1   8    0.18    0.08
  -4   1   8    0.16    0.11
   4   1  -8    0.16    0.08
  -3  -1   8   27.82    0.72
  -3  -1   8   28.23    0.68
  -3   1   8   26.22    0.70
   3   1  -8   27.39    0.71
  -3   1   8   28.14    0.76
  -2  -1   8   26.31    0.64
  -2  -1   8   26.43    0.68
  -2   1   8   25.21    0.71
   2   1  -8   25.75    0.67
  -2   1   8   25.89    0.67
  -1  -1   8   91.00    1.91
  -1  -1   8   93.77    2.02
  -1   1   8   89.42    2.06
  -1   1   8   90.27    1.96
   1   1  -8   92.28    2.01
   0  -1   8    3.47    0.19
   0  -1   8    3.21    0.17
   0   1   8    3.25    0.19
   0   1   8    3.03    0.23
   0   1  -8    3.67    0.18
  -1  -1  -8    1.52    0.15
   1  -1   8    1.19    0.12
   1  -1   8    1.10    0.13
  -1   1  -8    1.16    0.12
   1   1   8    1.12    0.15
   1   1   8    1.26    0.14
  -1   1  -8    1.06    0.11
  -2  -1  -8    0.85    0.12
   2  -1   8    0.87    0.12
   2  -1   8    0.80    0.12
   2   1   8    1.04    0.13
  -2   1  -8    1.07    0.11
   2   1   8    1.02    0.15
  -2   1  -8    0.94    0.11
  -3  -1  -8    7.91    0.31
   3  -1   8    8.64    0.30
   3  -1   8    8.34    0.31
  -3   1  -8    7.81    0.30
  -3   1  -8    7.86    0.27
   3   1   8    8.29    0.35
   3   1   8    7.77    0.33
   4  -1   8    0.04    0.08
   4  -1   8    0.08    0.08
  -4  -1  -8    0.12    0.07
  -4   1  -8    0.06    0.07
   4   1   8    0.07    0.08
   4   1   8   -0.04    0.11
  -4   1  -8   -0.01    0.06
   5  -1   8    1.51    0.17
   5  -1   8    1.34    0.15
  -5  -1  -8    1.42    0.19
  -5  -1  -8    1.46    0.16
   5   1   8    1.05    0.19
   5   1   8    1.36    0.17
  -5   1  -8    1.37    0.13
  -5   1  -8    1.39    0.15
  -5   1  -8    1.52    0.17
   6  -1   8    1.10    0.13
   6  -1   8    1.16    0.16
  -6  -1  -8    1.07    0.16
   6  -1   8    1.21    0.16
  -6  -1  -8    1.07    0.16
  -6   1  -8    0.98    0.13
   6   1   8    1.01    0.20
  -6   1  -8    1.13    0.16
   6   1   8    1.08    0.18
  -6   1  -8    1.16    0.15
  -7  -1  -8    0.37    0.15
   7  -1   8    0.25    0.13
   7  -1   8    0.40    0.13
  -7  -1  -8    0.32    0.13
   7   1   8    0.27    0.16
   7   1   8    0.36    0.13
  -7   1  -8    0.22    0.12
  -7   1  -8    0.41    0.10
   8  -1   8    1.56    0.20
  -8  -1  -8    1.15    0.20
   8  -1   8    1.20    0.19
  -8  -1  -8    1.51    0.19
  -8   1  -8    1.09    0.17
   8   1   8    1.40    0.21
   8   1   8    1.25    0.21
  -8   1  -8    1.35    0.15
   9  -1   8    0.32    0.14
  -9  -1  -8    0.23    0.12
  -9  -1  -8    0.15    0.15
  -9   1  -8    0.18    0.12
   9   1   8    0.21    0.14
   9   1   8    0.43    0.16
  10  -1   8    0.51    0.16
 -10  -1  -8    0.87    0.18
 -10  -1  -8    0.29    0.13
 -10   1  -8    0.47    0.15
  10   1   8    0.53    0.18
  10   1   8    0.85    0.23
 -11  -1  -8    0.19    0.17
  11  -1   8    0.08    0.14
 -11  -1  -8    0.22    0.14
 -11   1  -8    0.22    0.15
  11   1   8    0.45    0.19
  11   1   8    0.35    0.19
  12  -1   8   -0.11    0.14
 -12  -1  -8   -0.37    0.13
 -12  -1  -8   -0.10    0.13
  12   1   8    0.03    0.18
  12   1   8   -0.27    0.16
 -12   1  -8    0.17    0.15
 -13  -1  -8    0.13    0.20
  13  -1   8   -0.10    0.14
  13   1   8    0.02    0.17
 -13   1  -8   -0.04    0.16
 -15  -2   8    0.23    0.20
 -15  -2   8    0.39    0.16
 -15   2   8    0.33    0.21
  15   2  -8    0.61    0.22
 -15   2   8    0.50    0.19
 -14  -2   8    0.41    0.18
 -14  -2   8    0.56    0.21
  14   2  -8    0.27    0.18
 -14   2   8    0.42    0.21
 -14   2   8    0.40    0.17
 -13  -2   8    0.06    0.16
 -13  -2   8   -0.01    0.14
  13   2  -8   -0.21    0.14
 -13   2   8    0.03    0.10
 -13   2   8   -0.01    0.13
 -12  -2   8   -0.07    0.13
 -12  -2   8   -0.14    0.12
 -12   2   8    0.07    0.16
  12   2  -8   -0.06    0.13
 -12   2   8   -0.17    0.11
 -11  -2   8    0.15    0.16
 -11  -2   8    0.00    0.12
  11   2  -8    0.09    0.13
 -11   2   8   -0.01    0.14
 -11   2   8    0.05    0.12
 -10  -2   8    0.96    0.18
 -10  -2   8    1.04    0.20
 -10   2   8    1.06    0.20
 -10   2   8    0.83    0.15
  -9  -2   8    2.30    0.20
  -9  -2   8    2.21    0.24
  -9   2   8    2.14    0.22
  -9   2   8    2.25    0.26
  -8  -2   8    3.38    0.24
  -8  -2   8    2.96    0.22
  -8   2   8    3.61    0.28
  -8   2   8    3.17    0.24
  -7  -2   8    0.30    0.11
  -7  -2   8    0.27    0.11
  -7   2   8    0.30    0.11
  -7   2   8    0.39    0.14
  -6  -2   8    4.06    0.22
  -6  -2   8    4.20    0.24
  -6   2   8    4.24    0.27
  -6   2   8    4.15    0.25
  -5  -2   8    0.05    0.06
  -5  -2   8    0.16    0.08
  -5  -2   8    0.08    0.08
  -5   2   8    0.13    0.11
   5   2  -8    0.21    0.08
  -5   2   8    0.23    0.10
  -4  -2   8    4.32    0.20
  -4  -2   8    4.20    0.21
  -4  -2   8    4.25    0.20
  -4   2   8    4.07    0.23
  -4   2   8    4.43    0.27
   4   2  -8    4.37    0.21
  -3  -2   8    3.19    0.18
  -3  -2   8    3.51    0.17
  -3  -2   8    3.56    0.18
  -3   2   8    3.58    0.22
  -3   2   8    3.58    0.25
   3   2  -8    3.24    0.17
  -2  -2   8    5.90    0.23
  -2  -2   8    6.00    0.22
  -2  -2   8    5.86    0.22
  -2   2   8    5.69    0.29
  -2   2   8    5.89    0.28
   2   2  -8    6.07    0.24
  -1  -2   8   20.33    0.50
  -1  -2   8   20.34    0.52
  -1   2   8   18.80    0.56
   1   2  -8   19.99    0.53
  -1   2   8   20.91    0.64
   0  -2  -8   17.03    0.51
   0  -2   8   17.69    0.45
   0   2  -8   17.53    0.47
   0   2   8   17.57    0.53
   0   2   8   17.77    0.58
  -1  -2  -8    2.20    0.19
   1  -2   8    1.91    0.13
   1   2   8    1.94    0.21
  -1   2  -8    1.96    0.13
   1   2   8    1.77    0.18
  -1   2  -8    2.23    0.12
  -2  -2  -8    2.44    0.18
   2  -2   8    2.79    0.15
  -2   2  -8    2.71    0.13
   2   2   8    3.00    0.25
  -2   2  -8    2.67    0.15
   2   2   8    2.47    0.19
  -3  -2  -8    0.72    0.12
   3  -2   8    0.72    0.10
  -3   2  -8    0.90    0.08
  -3   2  -8    0.79    0.10
   3   2   8    0.64    0.17
   3   2   8    0.90    0.14
   4  -2   8   -0.02    0.05
   4  -2   8   -0.06    0.07
  -4  -2  -8    0.01    0.08
   4   2   8    0.12    0.14
  -4   2  -8   -0.10    0.04
   4   2   8   -0.19    0.10
  -4   2  -8   -0.02    0.07
  -4   2  -8    0.06    0.06
  -5  -2  -8    0.04    0.13
   5  -2   8    0.23    0.08
  -5  -2  -8    0.16    0.12
   5  -2   8    0.19    0.08
   5   2   8   -0.08    0.12
   5   2   8    0.10    0.15
  -5   2  -8    0.24    0.08
  -5   2  -8    0.18    0.06
  -5   2  -8    0.16    0.08
  -6  -2  -8    0.02    0.09
   6  -2   8   -0.03    0.07
   6  -2   8    0.01    0.09
  -6  -2  -8    0.24    0.15
   6   2   8    0.02    0.13
  -6   2  -8   -0.04    0.08
  -6   2  -8    0.00    0.06
   6   2   8   -0.19    0.14
  -7  -2  -8    0.09    0.10
  -7  -2  -8   -0.07    0.14
   7  -2   8    0.33    0.11
   7   2   8    0.12    0.15
   7   2   8    0.23    0.14
  -7   2  -8    0.19    0.10
   8  -2   8    0.00    0.10
  -8  -2  -8    0.22    0.11
  -8  -2  -8   -0.02    0.15
   8   2   8   -0.08    0.11
   8   2   8    0.11    0.15
  -8   2  -8    0.04    0.09
   9  -2   8   -0.11    0.10
  -9  -2  -8    0.07    0.12
  -9  -2  -8    0.15    0.14
   9   2   8    0.28    0.19
   9   2   8    0.31    0.17
  -9   2  -8    0.04    0.10
 -10  -2  -8    0.06    0.16
 -10  -2  -8    0.28    0.16
  10  -2   8   -0.04    0.10
 -10   2  -8    0.02    0.12
  10   2   8   -0.05    0.16
  10   2   8    0.07    0.20
 -11  -2  -8    0.28    0.16
  11  -2   8    0.17    0.13
 -11  -2  -8    0.09    0.11
 -11   2  -8    0.19    0.14
  11   2   8    0.22    0.20
  11   2   8    0.29    0.19
  12  -2   8    0.19    0.14
 -12  -2  -8    0.20    0.19
 -12  -2  -8    0.39    0.16
  12   2   8   -0.10    0.18
 -12   2  -8    0.06    0.13
  12   2   8    0.40    0.22
 -13  -2  -8    0.00    0.21
  13  -2   8    0.25    0.15
 -13  -2  -8   -0.02    0.16
 -13   2  -8   -0.02    0.14
  13   2   8    0.04    0.18
  13   2   8    0.11    0.19
 -15  -3   8    0.39    0.21
 -15   3   8    0.35    0.22
  15   3  -8    0.03    0.20
 -14  -3   8    0.64    0.21
 -14  -3   8    0.39    0.18
 -14   3   8    0.60    0.22
  14   3  -8    0.45    0.20
 -13  -3   8    0.64    0.19
 -13  -3   8    0.78    0.20
 -13   3   8    0.47    0.21
  13   3  -8    0.13    0.16
 -12  -3   8    1.92    0.25
 -12  -3   8    1.69    0.25
  12   3  -8    2.03    0.25
 -12   3   8    1.61    0.23
 -12   3   8    2.01    0.29
 -11  -3   8    0.73    0.18
 -11  -3   8    1.00    0.19
  11   3  -8    1.00    0.19
 -11   3   8    0.73    0.21
 -11   3   8    1.11    0.19
 -10  -3   8    0.00    0.12
 -10  -3   8    0.13    0.13
 -10   3   8    0.22    0.16
 -10   3   8    0.20    0.12
  10   3  -8    0.30    0.14
  -9  -3   8   -0.14    0.10
  -9  -3   8   -0.02    0.10
  -9   3   8    0.04    0.11
  -9   3   8    0.08    0.15
  -8  -3   8    0.16    0.11
  -8  -3   8    0.25    0.12
  -8   3   8    0.32    0.16
  -8   3   8    0.17    0.12
  -7  -3   8    0.00    0.09
  -7  -3   8    0.13    0.10
  -7   3   8   -0.08    0.09
  -7   3   8   -0.01    0.12
  -6  -3   8    0.03    0.08
  -6  -3   8    0.02    0.06
  -6  -3   8    0.04    0.09
  -6   3   8    0.13    0.10
  -6   3   8   -0.20    0.07
   6   3  -8    0.00    0.08
  -5  -3   8    0.46    0.10
  -5  -3   8    0.39    0.09
  -5  -3   8    0.51    0.11
  -5   3   8    0.64    0.14
   5   3  -8    0.59    0.10
  -5   3   8    0.63    0.15
  -4  -3   8    6.52    0.25
  -4  -3   8    6.89    0.26
  -4  -3   8    6.86    0.27
   4   3  -8    7.14    0.27
  -4   3   8    6.84    0.30
  -4   3   8    7.24    0.35
  -3  -3   8    0.38    0.08
  -3  -3   8    0.25    0.07
  -3  -3   8    0.50    0.09
   3   3  -8    0.38    0.08
  -3   3   8    0.22    0.11
  -3   3   8    0.35    0.13
  -2  -3   8   10.38    0.30
  -2  -3   8   11.13    0.31
  -2  -3   8   10.56    0.31
  -2   3   8   11.56    0.45
   2   3  -8   10.54    0.33
  -2   3   8   11.15    0.41
  -1  -3   8    0.16    0.04
  -1  -3   8    0.00    0.02
  -1  -3   8    0.02    0.05
   1  -3  -8    0.03    0.10
  -1   3   8   -0.05    0.09
  -1   3   8    0.11    0.12
   1   3  -8    0.05    0.05
   0  -3  -8    9.50    0.37
   0  -3   8    9.72    0.27
   0  -3   8    9.79    0.27
   0   3  -8    9.94    0.25
   0   3   8    9.38    0.37
   0   3  -8    9.94    0.29
   0   3   8   10.47    0.44
   1  -3   8    0.06    0.05
  -1  -3  -8    0.20    0.09
   1   3   8    0.05    0.13
  -1   3  -8    0.00    0.03
  -1   3  -8    0.02    0.04
   1   3   8   -0.01    0.11
   2  -3   8    5.24    0.18
  -2  -3  -8    4.98    0.28
  -2   3  -8    5.43    0.19
   2   3   8    5.76    0.31
   2   3   8    5.47    0.34
  -2   3  -8    5.45    0.14
   3  -3   8    0.11    0.05
  -3  -3  -8   -0.01    0.11
   3   3   8    0.07    0.10
   3   3   8    0.17    0.15
  -3   3  -8    0.08    0.05
  -4  -3  -8    0.18    0.10
  -4  -3  -8    0.32    0.12
   4  -3   8    0.39    0.07
   4   3   8    0.51    0.16
   4   3   8    0.28    0.17
  -4   3  -8    0.36    0.07
   5  -3   8    0.26    0.07
  -5  -3  -8    0.15    0.15
  -5  -3  -8    0.32    0.12
   5   3   8    0.45    0.16
   5   3   8    0.39    0.18
  -5   3  -8    0.22    0.07
  -6  -3  -8    0.14    0.12
   6  -3   8    0.08    0.07
  -6  -3  -8    0.16    0.13
   6   3   8    0.30    0.19
  -6   3  -8    0.14    0.08
   6   3   8    0.28    0.16
  -7  -3  -8    0.30    0.13
  -7  -3  -8    0.29    0.17
   7  -3   8    0.07    0.08
   7   3   8    0.27    0.20
   7   3   8   -0.02    0.13
  -7   3  -8    0.06    0.08
  -8  -3  -8    1.15    0.20
   8  -3   8    0.92    0.13
  -8  -3  -8    1.04    0.23
   8   3   8    0.92    0.20
   8   3   8    0.88    0.25
  -8   3  -8    0.78    0.12
  -9  -3  -8    0.41    0.19
   9  -3   8    0.00    0.08
  -9  -3  -8    0.14    0.15
   9   3   8   -0.08    0.17
  -9   3  -8    0.17    0.10
   9   3   8    0.02    0.15
 -10  -3  -8    0.17    0.12
 -10  -3  -8    0.19    0.18
  10  -3   8   -0.07    0.09
  10   3   8    0.11    0.22
  10   3   8   -0.23    0.15
 -10   3  -8    0.03    0.10
 -11  -3  -8    0.37    0.18
  11  -3   8    0.53    0.14
 -11  -3  -8    0.77    0.24
 -11   3  -8    0.48    0.15
  11   3   8    0.51    0.21
  11   3   8    0.30    0.19
 -12  -3  -8    0.06    0.16
 -12  -3  -8    0.12    0.20
  12  -3   8    0.27    0.13
  12   3   8    0.06    0.21
  12   3   8    0.05    0.19
 -12   3  -8    0.07    0.13
 -13  -4   8    0.03    0.16
 -13   4   8   -0.44    0.15
 -12  -4   8    0.36    0.17
 -12   4   8    0.16    0.19
 -11  -4   8    0.58    0.18
 -11   4   8    0.55    0.20
 -10  -4   8    0.19    0.14
 -10   4   8    0.32    0.18
  -9  -4   8    0.13    0.12
  -9   4   8    0.02    0.15
  -9   4   8    0.13    0.12
  -8  -4   8    1.06    0.17
  -8   4   8    1.24    0.18
  -8   4   8    0.97    0.21
  -7  -4   8    0.19    0.10
  -7   4   8    0.09    0.12
  -7   4   8    0.17    0.15
  -6  -4   8    0.77    0.13
  -6   4   8    0.71    0.17
  -6   4   8    0.68    0.14
  -5  -4   8    3.24    0.20
  -5   4   8    3.44    0.29
  -5   4   8    3.38    0.25
  -4  -4   8    0.22    0.09
  -4   4   8    0.30    0.13
  -4   4   8    0.16    0.14
  -3  -4   8    0.50    0.09
  -3   4   8    0.57    0.17
  -3   4   8    0.48    0.14
  -2  -4   8    0.04    0.05
   2  -4  -8   -0.27    0.11
  -2  -4   8   -0.01    0.04
  -2   4   8   -0.15    0.13
  -2   4   8   -0.15    0.10
  -1  -4   8    0.27    0.05
  -1  -4   8    0.27    0.05
   1  -4  -8    0.18    0.13
  -1   4   8    0.12    0.13
  -1   4   8    0.11    0.15
   0  -4   8    1.64    0.06
   0  -4  -8    1.84    0.21
   0  -4   8    1.60    0.06
   0   4   8    1.93    0.21
   0   4   8    1.70    0.23
  -1  -4  -8    5.92    0.30
   1   4   8    6.60    0.34
  -1   4  -8    5.95    0.17
   1   4   8    6.65    0.37
  -2  -4  -8    0.05    0.13
   2   4   8   -0.04    0.13
  -2   4  -8    0.01    0.02
   2   4   8    0.08    0.17
  -3  -4  -8    1.37    0.20
  -3  -4  -8    1.61    0.22
  -3   4  -8    1.79    0.07
   3   4   8    1.37    0.21
   3   4   8    1.72    0.26
  -4  -4  -8    0.45    0.16
  -4  -4  -8    0.56    0.16
   4   4   8    0.46    0.16
  -4   4  -8    0.52    0.05
   4   4   8    0.28    0.16
  -5  -4  -8   -0.20    0.13
  -5  -4  -8   -0.15    0.13
  -5   4  -8   -0.04    0.04
   5   4   8    0.24    0.14
   5   4   8    0.05    0.14
  -6  -4  -8    0.28    0.17
  -6  -4  -8    0.53    0.18
   6   4   8    1.14    0.25
   6   4   8    0.43    0.17
  -6   4  -8    0.34    0.06
  -7  -4  -8    0.91    0.23
  -7  -4  -8    1.05    0.20
   7   4   8    1.20    0.23
   7   4   8    1.15    0.26
  -7   4  -8    0.95    0.10
  -8  -4  -8   -0.11    0.15
  -8  -4  -8   -0.10    0.15
   8   4   8   -0.04    0.15
  -8   4  -8   -0.02    0.07
   8   4   8    0.53    0.24
  -9  -4  -8    0.48    0.18
  -9  -4  -8    0.05    0.17
   9   4   8   -0.12    0.19
  -9   4  -8    0.18    0.08
   9   4   8    0.14    0.18
 -10  -4  -8   -0.08    0.17
 -10  -4  -8   -0.10    0.15
  10   4   8    0.13    0.19
 -10   4  -8    0.04    0.08
  10   4   8    0.07    0.23
 -11  -5   8    0.05    0.14
 -11   5   8    0.22    0.19
 -10  -5   8    0.02    0.14
 -10   5   8    0.05    0.17
  -9  -5   8    0.32    0.14
  -9   5   8    0.34    0.18
  -8  -5   8   -0.05    0.11
  -8   5   8    0.09    0.16
  -7  -5   8    0.05    0.10
  -7   5   8   -0.32    0.13
  -6  -5   8    0.15    0.10
  -6   5   8   -0.12    0.14
  -5  -5   8    0.33    0.10
  -5   5   8    0.61    0.19
  -4  -5   8    0.03    0.07
  -4   5   8   -0.10    0.13
  -3  -5   8    0.10    0.06
   3  -5  -8   -0.03    0.12
  -3   5   8   -0.10    0.10
  -3   5   8    0.07    0.15
   2  -5  -8    0.12    0.14
  -2  -5   8    0.45    0.06
  -2   5   8    0.50    0.18
  -2   5   8    0.51    0.15
   1  -5  -8   -0.01    0.13
  -1   5   8   -0.19    0.11
  -1   5   8   -0.09    0.15
   0  -5  -8    0.19    0.14
   0   5   8    0.43    0.14
   0   5   8    0.40    0.19
  -1  -5  -8    1.36    0.20
   1   5   8    0.99    0.23
   1   5   8    1.14    0.20
  -2  -5  -8    1.00    0.20
  -2  -5  -8    1.15    0.20
   2   5   8    0.70    0.21
   2   5   8    0.80    0.18
  -3  -5  -8   -0.03    0.14
  -3  -5  -8   -0.15    0.12
   3   5   8   -0.15    0.16
   3   5   8    0.28    0.16
  -4  -5  -8    0.72    0.19
  -4  -5  -8    0.65    0.18
   4   5   8    0.41    0.17
   4   5   8    0.83    0.24
  -5  -5  -8    0.29    0.17
  -5  -5  -8   -0.05    0.15
   5   5   8    0.13    0.21
   5   5   8    0.29    0.16
  -6  -5  -8    0.49    0.18
  -6  -5  -8    0.26    0.16
   6   5   8    0.03    0.15
   6   5   8    0.26    0.17
  -7  -5  -8    0.18    0.17
  -7  -5  -8    0.21    0.16
   7   5   8    0.22    0.19
   7   5   8    0.25    0.23
  -8  -5  -8    0.01    0.13
  -8  -5  -8    0.36    0.19
   8   5   8    0.41    0.20
   8   5   8    0.17    0.20
  -9  -5  -8    0.02    0.17
  -9  -5  -8   -0.07    0.15
   9   5   8   -0.04    0.19
   9   5   8   -0.07    0.26
  -9  -6   8    0.19    0.13
  -9   6   8    0.05    0.19
  -8  -6   8    0.08    0.11
  -8   6   8   -0.07    0.16
  -7  -6   8   -0.05    0.09
  -7   6   8   -0.05    0.16
   6  -6  -8   -0.12    0.13
  -6  -6   8    0.09    0.09
  -6   6   8   -0.19    0.15
  -5  -6   8    0.08    0.08
   5  -6  -8    0.13    0.14
  -5   6   8    0.39    0.18
   4  -6  -8    0.73    0.18
  -4   6   8    1.07    0.23
   3  -6  -8    0.67    0.17
  -3   6   8    0.50    0.20
   2  -6  -8    0.01    0.13
  -2   6   8    0.27    0.18
   1  -6  -8   -0.11    0.14
  -1   6   8   -0.09    0.15
   0  -6  -8    1.61    0.22
   0   6   8    1.46    0.27
  -1  -6  -8    0.07    0.14
   1   6   8    0.29    0.19
  -2  -6  -8    0.04    0.14
   2   6   8   -0.13    0.16
  -3  -6  -8   -0.08    0.13
   3   6   8   -0.03    0.19
  -4  -6  -8    0.74    0.20
   4   6   8    0.83    0.23
  -5  -6  -8    0.50    0.19
   5   6   8    0.49    0.25
  -6  -6  -8    0.93    0.23
   6   6   8    0.45    0.25
 -16   0   9   -0.03    0.16
 -16   0   9    0.15    0.21
 -15   0   9    0.02    0.19
 -15   0   9   -0.07    0.15
 -14   0   9   -0.04    0.12
 -14   0   9    0.06    0.15
 -13   0   9    0.74    0.17
 -13   0   9    0.59    0.22
 -12   0   9    0.06    0.14
 -12   0   9    0.07    0.12
 -11   0   9    1.32    0.22
 -11   0   9    1.23    0.20
 -10   0   9    0.10    0.11
 -10   0   9   -0.19    0.11
  -9   0   9    0.10    0.12
  -9   0   9    0.22    0.14
  -8   0   9    0.14    0.11
  -8   0   9    0.11    0.13
  -7   0   9   11.34    0.45
  -7   0   9   11.45    0.42
  -6   0   9   -0.08    0.10
  -6   0   9   -0.04    0.07
  -5   0   9    0.54    0.12
  -5   0   9    0.63    0.12
  -4   0   9    0.00    0.10
  -4   0   9   -0.04    0.09
  -3   0   9    0.75    0.11
  -3   0   9    0.51    0.13
  -2   0   9   -0.02    0.08
  -2   0   9   -0.08    0.06
  -1   0   9    6.17    0.26
  -1   0   9    5.32    0.28
   0   0   9    0.17    0.09
   0   0   9    0.04    0.11
  -1   0  -9    9.88    0.34
   1   0   9    9.72    0.35
   1   0   9    9.81    0.38
  -2   0  -9    0.02    0.07
   2   0   9    0.18    0.11
   2   0   9    0.03    0.07
   3   0   9    1.57    0.17
  -3   0  -9    1.61    0.15
   3   0   9    1.75    0.19
   4   0   9   -0.06    0.10
  -4   0  -9   -0.02    0.08
   4   0   9   -0.13    0.09
   5   0   9    0.67    0.17
  -5   0  -9    0.90    0.17
   5   0   9    0.61    0.13
  -5   0  -9    0.60    0.12
  -6   0  -9   -0.16    0.12
   6   0   9   -0.07    0.11
   6   0   9   -0.11    0.12
  -6   0  -9   -0.31    0.08
  -7   0  -9    0.21    0.14
  -7   0  -9    0.08    0.11
   7   0   9    0.06    0.13
   7   0   9    0.04    0.13
  -8   0  -9    0.11    0.14
   8   0   9    0.38    0.15
   8   0   9    0.18    0.15
  -8   0  -9    0.11    0.11
   9   0   9    8.98    0.44
   9   0   9    8.83    0.46
  -9   0  -9    8.18    0.43
  -9   0  -9    8.37    0.38
 -10   0  -9    0.16    0.14
 -10   0  -9   -0.12    0.10
  10   0   9   -0.09    0.14
 -11   0  -9    1.62    0.25
  11   0   9    2.13    0.27
  12   0   9    0.02    0.15
 -12   0  -9   -0.20    0.14
 -13   0  -9   -0.04    0.18
  13   0   9    0.20    0.19
 -16  -1   9    0.05    0.17
 -16  -1   9    0.14    0.16
 -16   1   9   -0.33    0.09
 -16   1   9    0.07    0.16
 -15  -1   9    0.88    0.20
 -15  -1   9    0.80    0.22
 -15   1   9    0.83    0.20
 -15   1   9    1.11    0.26
 -14  -1   9    0.25    0.19
 -14  -1   9    0.39    0.14
 -14   1   9    0.29    0.17
 -14   1   9    0.37    0.21
 -13  -1   9    2.31    0.27
 -13  -1   9    2.36    0.31
 -13   1   9    2.66    0.28
 -13   1   9    2.32    0.29
 -12  -1   9   -0.04    0.13
 -12  -1   9   -0.07    0.11
 -12   1   9    0.23    0.14
 -12   1   9    0.15    0.17
 -11  -1   9   -0.16    0.13
 -11  -1   9    0.05    0.10
 -11   1   9   -0.22    0.14
 -11   1   9    0.02    0.13
 -10  -1   9    1.70    0.23
 -10  -1   9    1.68    0.20
 -10   1   9    1.54    0.22
 -10   1   9    1.41    0.20
  -9  -1   9    0.06    0.09
  -9  -1   9   -0.04    0.11
  -9   1   9    0.13    0.12
  -9   1   9    0.10    0.14
  -8  -1   9    5.60    0.30
  -8  -1   9    5.28    0.30
  -8   1   9    6.00    0.35
  -8   1   9    6.03    0.31
  -7  -1   9   14.98    0.48
  -7  -1   9   14.53    0.51
  -7   1   9   14.88    0.50
  -7   1   9   13.47    0.51
  -6  -1   9    0.17    0.09
  -6  -1   9    0.03    0.10
  -6   1   9   -0.07    0.10
  -6   1   9    0.04    0.11
  -5  -1   9    1.66    0.16
  -5  -1   9    1.72    0.18
  -5   1   9    1.98    0.19
  -5   1   9    1.46    0.17
  -4  -1   9    2.72    0.19
  -4  -1   9    2.94    0.20
  -4  -1   9    3.46    0.19
  -4   1   9    2.75    0.21
  -4   1   9    2.99    0.19
  -3  -1   9    7.51    0.28
  -3  -1   9    7.34    0.30
  -3   1   9    6.76    0.29
  -3   1   9    7.02    0.32
   3   1  -9    7.42    0.29
  -2  -1   9    1.50    0.16
  -2  -1   9    1.50    0.14
  -2   1   9    1.41    0.19
  -2   1   9    1.54    0.17
   2   1  -9    1.48    0.14
  -1  -1   9    4.50    0.22
  -1  -1   9    4.83    0.24
   1   1  -9    4.40    0.21
  -1   1   9    5.05    0.29
  -1   1   9    4.28    0.22
   0  -1   9    2.74    0.17
   0  -1   9    2.38    0.18
   0   1   9    2.61    0.20
   0   1  -9    2.66    0.17
   0   1   9    2.67    0.23
   1  -1   9    0.35    0.09
   1  -1   9    0.33    0.10
  -1  -1  -9    0.34    0.09
  -1   1  -9    0.32    0.08
  -1   1  -9    0.24    0.09
   1   1   9    0.36    0.12
   1   1   9    0.59    0.14
   2  -1   9    0.25    0.09
  -2  -1  -9    0.17    0.10
   2  -1   9    0.22    0.10
  -2   1  -9    0.32    0.08
  -2   1  -9    0.26    0.09
   2   1   9    0.42    0.13
   2   1   9    0.13    0.08
  -3  -1  -9    3.58    0.22
   3  -1   9    3.63    0.20
   3  -1   9    3.47    0.22
   3   1   9    3.70    0.24
  -3   1  -9    3.21    0.18
   3   1   9    3.98    0.28
  -3   1  -9    3.73    0.21
  -4  -1  -9    0.72    0.14
   4  -1   9    0.73    0.13
   4  -1   9    0.98    0.15
   4   1   9    0.89    0.16
   4   1   9    0.66    0.15
  -4   1  -9    0.74    0.11
  -4   1  -9    0.65    0.13
  -5  -1  -9    2.51    0.22
   5  -1   9    2.55    0.21
  -5  -1  -9    1.98    0.22
   5  -1   9    2.69    0.21
  -5   1  -9    2.52    0.17
  -5   1  -9    2.38    0.20
   5   1   9    2.84    0.27
   5   1   9    2.75    0.25
  -5   1  -9    2.36    0.20
   6  -1   9    0.42    0.13
  -6  -1  -9    0.58    0.14
  -6  -1  -9    0.54    0.14
   6  -1   9    0.37    0.15
  -6   1  -9    0.54    0.11
   6   1   9    0.52    0.16
  -6   1  -9    0.28    0.12
   6   1   9    0.26    0.17
   7  -1   9    2.04    0.21
   7  -1   9    1.74    0.21
  -7  -1  -9    2.31    0.23
  -7  -1  -9    2.15    0.25
   7   1   9    1.93    0.22
  -7   1  -9    2.27    0.18
  -7   1  -9    2.01    0.21
   7   1   9    2.01    0.25
   8  -1   9    3.84    0.29
  -8  -1  -9    4.19    0.29
  -8  -1  -9    3.76    0.32
  -8   1  -9    4.13    0.28
   8   1   9    3.89    0.34
   8   1   9    3.64    0.31
   9  -1   9    0.40    0.15
  -9  -1  -9    0.18    0.13
  -9  -1  -9    0.14    0.16
   9   1   9    0.32    0.16
  -9   1  -9    0.29    0.14
   9   1   9   -0.04    0.14
 -10  -1  -9    0.52    0.14
 -10  -1  -9    0.75    0.19
  10  -1   9    0.62    0.18
  10   1   9    0.60    0.19
 -10   1  -9    0.51    0.16
  10   1   9    0.47    0.20
  11  -1   9    0.22    0.16
 -11  -1  -9    0.16    0.15
 -11  -1  -9    0.04    0.16
  11   1   9    0.38    0.20
 -11   1  -9    0.45    0.17
  11   1   9    0.09    0.19
 -12  -1  -9    0.41    0.20
  12  -1   9    0.60    0.19
 -12   1  -9    0.01    0.15
  12   1   9    0.34    0.18
 -15  -2   9    0.30    0.18
 -15  -2   9    0.29    0.18
 -15   2   9    0.10    0.21
 -15   2   9    0.21    0.13
 -14  -2   9    0.01    0.13
 -14  -2   9    0.05    0.12
 -14   2   9    0.14    0.15
 -14   2   9   -0.23    0.17
 -13  -2   9   -0.13    0.15
 -13  -2   9    0.05    0.12
 -13   2   9    0.01    0.17
 -13   2   9    0.11    0.10
 -12  -2   9    0.54    0.19
 -12  -2   9    0.30    0.17
 -12   2   9    0.47    0.19
 -12   2   9    0.50    0.17
 -11  -2   9    0.13    0.16
 -11  -2   9    0.11    0.14
 -11   2   9    0.09    0.13
 -11   2   9    0.29    0.18
 -10  -2   9    4.09    0.32
 -10  -2   9    4.62    0.30
 -10   2   9    3.83    0.34
 -10   2   9    4.23    0.30
  -9  -2   9   18.58    0.65
  -9  -2   9   19.81    0.62
  -9   2   9   18.80    0.63
  -9   2   9   20.33    0.70
  -8  -2   9    1.61    0.19
  -8  -2   9    1.51    0.20
  -8   2   9    1.52    0.20
  -8   2   9    1.55    0.23
  -7  -2   9    0.89    0.15
  -7  -2   9    0.79    0.14
  -7   2   9    0.83    0.18
  -7   2   9    0.98    0.15
  -6  -2   9    0.13    0.09
  -6  -2   9    0.01    0.09
  -6   2   9   -0.07    0.11
  -6   2   9   -0.10    0.10
  -5  -2   9    1.12    0.14
  -5  -2   9    1.01    0.13
  -5  -2   9    1.04    0.14
  -5   2   9    1.26    0.19
  -5   2   9    1.16    0.16
   5   2  -9    1.00    0.13
  -4  -2   9    0.02    0.07
  -4  -2   9    0.00    0.06
  -4  -2   9   -0.02    0.07
  -4   2   9   -0.04    0.11
   4   2  -9    0.00    0.06
  -4   2   9    0.01    0.08
  -3  -2   9    3.94    0.19
  -3  -2   9    3.74    0.20
  -3  -2   9    3.71    0.19
  -3   2   9    3.71    0.24
  -3   2   9    4.02    0.27
   3   2  -9    3.97    0.20
  -2  -2   9    7.03    0.27
  -2  -2   9    7.34    0.26
  -2   2   9    7.95    0.33
  -2   2   9    7.30    0.36
   2   2  -9    7.43    0.28
  -1  -2   9    6.72    0.25
  -1  -2   9    6.53    0.25
  -1   2   9    6.87    0.32
  -1   2   9    7.02    0.35
   1   2  -9    6.70    0.26
   0  -2   9    0.13    0.07
   0  -2   9    0.28    0.08
   0  -2  -9    0.19    0.11
   0   2  -9    0.37    0.08
   0   2   9    0.29    0.12
   0   2   9    0.19    0.12
  -1  -2  -9    1.21    0.16
   1  -2   9    1.10    0.11
   1  -2   9    1.10    0.12
  -1   2  -9    0.91    0.09
  -1   2  -9    0.85    0.10
   1   2   9    1.11    0.17
   1   2   9    1.47    0.19
  -2  -2  -9   -0.09    0.10
   2  -2   9   -0.07    0.07
   2  -2   9   -0.09    0.05
   2   2   9   -0.11    0.11
  -2   2  -9   -0.06    0.05
  -2   2  -9   -0.07    0.05
   2   2   9   -0.12    0.12
  -3  -2  -9    0.54    0.14
   3  -2   9    0.45    0.10
   3  -2   9    0.62    0.10
  -3   2  -9    0.62    0.10
  -3   2  -9    0.51    0.08
   3   2   9    0.59    0.15
   3   2   9    0.47    0.17
  -4  -2  -9    0.69    0.15
   4  -2   9    0.77    0.12
   4  -2   9    0.80    0.11
   4   2   9    0.38    0.13
  -4   2  -9    0.81    0.10
   4   2   9    0.87    0.18
  -5  -2  -9    0.07    0.09
   5  -2   9   -0.01    0.08
  -5  -2  -9   -0.05    0.13
   5  -2   9    0.17    0.08
   5   2   9   -0.02    0.15
   5   2   9   -0.05    0.13
  -5   2  -9    0.03    0.06
  -5   2  -9   -0.02    0.07
  -6  -2  -9    0.10    0.13
  -6  -2  -9    0.01    0.15
   6  -2   9    0.26    0.11
  -6   2  -9    0.24    0.10
   6   2   9    0.24    0.16
   6   2   9    0.04    0.16
  -7  -2  -9    0.22    0.14
  -7  -2  -9    0.35    0.16
   7  -2   9    0.08    0.10
   7   2   9    0.01    0.14
   7   2   9    0.30    0.19
  -7   2  -9    0.27    0.10
   8  -2   9    0.14    0.11
  -8  -2  -9   -0.05    0.12
  -8  -2  -9    0.05    0.16
  -8   2  -9    0.28    0.12
   8   2   9    0.32    0.17
   8   2   9    0.36    0.20
  -9  -2  -9    1.37    0.19
  -9  -2  -9    1.63    0.25
   9  -2   9    1.52    0.19
   9   2   9    1.01    0.24
  -9   2  -9    1.19    0.18
   9   2   9    1.85    0.29
 -10  -2  -9    0.24    0.16
 -10  -2  -9   -0.07    0.17
  10  -2   9    0.01    0.13
 -10   2  -9   -0.02    0.12
  10   2   9    0.22    0.19
  10   2   9    0.05    0.14
 -11  -2  -9    0.69    0.21
  11  -2   9    0.33    0.14
 -11  -2  -9    0.28    0.17
  11   2   9    0.13    0.19
  11   2   9    0.80    0.25
 -11   2  -9    0.25    0.14
  12  -2   9    1.06    0.19
 -12  -2  -9    1.20    0.28
 -12  -2  -9    1.26    0.23
 -12   2  -9    0.69    0.18
  12   2   9    0.56    0.23
  12   2   9    0.77    0.25
 -14  -3   9   -0.11    0.15
 -14   3   9   -0.38    0.18
 -13  -3   9    0.01    0.16
 -13  -3   9    0.17    0.16
 -13   3   9   -0.05    0.18
 -12  -3   9    0.22    0.16
 -12  -3   9    0.29    0.16
 -12   3   9    0.08    0.13
 -12   3   9    0.18    0.17
 -11  -3   9    6.03    0.36
 -11  -3   9    5.41    0.36
 -11   3   9    5.76    0.41
 -11   3   9    5.54    0.34
 -10  -3   9    3.57    0.29
 -10  -3   9    3.82    0.29
 -10   3   9    4.45    0.36
 -10   3   9    4.04    0.30
  -9  -3   9    0.50    0.15
  -9  -3   9    0.65    0.16
  -9   3   9    0.46    0.18
  -9   3   9    0.44    0.15
  -8  -3   9    0.85    0.15
  -8  -3   9    1.02    0.16
  -8   3   9    1.01    0.18
  -8   3   9    0.63    0.19
  -7  -3   9    0.05    0.10
  -7  -3   9    0.24    0.11
  -7   3   9    0.21    0.13
  -7   3   9    0.11    0.15
  -6  -3   9    1.60    0.18
  -6  -3   9    1.82    0.18
  -6   3   9    1.59    0.19
  -6   3   9    1.75    0.23
  -5  -3   9    0.00    0.09
  -5  -3   9    0.08    0.07
  -5  -3   9   -0.03    0.07
  -5   3   9   -0.08    0.11
  -5   3   9    0.11    0.09
  -4  -3   9   -0.04    0.05
  -4  -3   9   -0.03    0.07
  -4  -3   9    0.00    0.08
  -4   3   9    0.04    0.09
  -4   3   9    0.10    0.13
   4   3  -9   -0.16    0.05
  -3  -3   9    0.19    0.09
  -3  -3   9    0.24    0.07
  -3  -3   9    0.16    0.06
   3   3  -9    0.17    0.07
  -3   3   9    0.29    0.13
  -3   3   9    0.22    0.14
  -2  -3   9    0.09    0.07
  -2  -3   9    0.02    0.05
  -2  -3   9    0.09    0.06
  -2   3   9   -0.06    0.10
  -2   3   9   -0.02    0.13
   2   3  -9    0.07    0.06
  -1  -3   9    0.23    0.06
  -1  -3   9    0.34    0.08
   1  -3  -9    0.21    0.13
  -1  -3   9    0.24    0.06
   1   3  -9    0.29    0.07
  -1   3   9    0.10    0.13
  -1   3   9    0.15    0.14
   0  -3   9    2.39    0.14
   0  -3   9    2.53    0.10
   0  -3  -9    2.59    0.23
   0   3  -9    2.48    0.11
   0   3  -9    2.61    0.14
   0   3   9    2.23    0.21
   0   3   9    2.51    0.25
  -1  -3  -9    1.00    0.15
   1  -3   9    0.92    0.09
  -1   3  -9    0.99    0.10
   1   3   9    1.18    0.18
   1   3   9    0.81    0.19
  -1   3  -9    1.01    0.08
   2  -3   9    2.64    0.14
  -2  -3  -9    2.91    0.25
   2   3   9    2.59    0.28
   2   3   9    2.68    0.22
   3  -3   9    0.42    0.08
  -3  -3  -9    0.41    0.12
   3   3   9    0.56    0.16
   3   3   9    0.48    0.16
   4  -3   9    2.38    0.15
  -4  -3  -9    2.45    0.27
  -4  -3  -9    2.79    0.26
   4   3   9    2.44    0.26
  -4   3  -9    2.22    0.15
   4   3   9    2.68    0.31
   5  -3   9    0.01    0.07
  -5  -3  -9   -0.04    0.14
  -5  -3  -9    0.15    0.14
   5   3   9    0.17    0.15
  -5   3  -9    0.03    0.07
   5   3   9   -0.13    0.17
  -6  -3  -9   -0.08    0.11
   6  -3   9    0.09    0.08
  -6  -3  -9    0.09    0.14
   6   3   9    0.06    0.18
  -6   3  -9   -0.07    0.07
   6   3   9    0.19    0.16
   7  -3   9    0.81    0.12
  -7  -3  -9    0.99    0.21
  -7  -3  -9    0.73    0.19
  -7   3  -9    0.61    0.12
   7   3   9    0.65    0.23
   7   3   9    1.03    0.22
   8  -3   9    0.11    0.09
  -8  -3  -9    0.09    0.12
  -8  -3  -9   -0.15    0.17
   8   3   9   -0.12    0.19
  -8   3  -9    0.06    0.09
   8   3   9    0.06    0.13
  -9  -3  -9   -0.04    0.14
   9  -3   9   -0.09    0.08
  -9  -3  -9   -0.06    0.15
   9   3   9   -0.04    0.17
  -9   3  -9   -0.19    0.07
   9   3   9    0.10    0.21
  10  -3   9    0.42    0.13
 -10  -3  -9    0.70    0.20
 -10  -3  -9    0.77    0.23
  10   3   9    0.67    0.25
  10   3   9    0.63    0.19
 -10   3  -9    0.68    0.15
 -11  -3  -9    0.23    0.19
 -11  -3  -9    0.40    0.21
  11  -3   9   -0.15    0.10
  11   3   9    0.34    0.21
  11   3   9    0.10    0.23
 -11   3  -9    0.33    0.13
 -13  -4   9   -0.01    0.17
 -13   4   9   -0.04    0.19
 -12  -4   9    1.00    0.21
 -12   4   9    0.81    0.24
 -11  -4   9    3.24    0.30
 -11   4   9    2.64    0.33
 -10  -4   9    0.76    0.18
 -10   4   9    0.24    0.19
  -9  -4   9    0.08    0.11
  -9   4   9   -0.32    0.14
  -9   4   9    0.04    0.12
  -8  -4   9    0.15    0.12
  -8   4   9   -0.19    0.15
  -8   4   9    0.01    0.12
  -7  -4   9    0.00    0.09
  -7   4   9   -0.11    0.11
  -7   4   9   -0.05    0.14
  -6  -4   9    1.97    0.19
  -6   4   9    2.17    0.23
  -6   4   9    1.96    0.26
  -5  -4   9    0.17    0.10
  -5   4   9    0.09    0.13
  -5   4   9    0.08    0.16
  -4  -4   9    0.07    0.08
  -4   4   9   -0.05    0.14
  -4   4   9   -0.09    0.11
  -3  -4   9    0.07    0.08
  -3   4   9    0.26    0.13
  -3   4   9    0.20    0.16
  -2  -4   9    0.04    0.06
   2  -4  -9   -0.07    0.12
  -2   4   9   -0.02    0.12
  -2   4   9   -0.05    0.14
  -1  -4   9    0.30    0.06
   1  -4  -9    0.22    0.15
  -1   4   9    0.06    0.13
  -1   4   9    0.44    0.18
   0  -4  -9    1.46    0.21
   0  -4   9    1.28    0.08
   0   4   9    1.42    0.21
   0   4   9    1.63    0.25
  -1  -4  -9    9.82    0.42
   1   4   9    9.57    0.43
   1   4   9    9.10    0.45
  -2  -4  -9    0.14    0.11
   2   4   9    0.19    0.18
   2   4   9   -0.17    0.12
  -3  -4  -9    0.18    0.16
  -3  -4  -9    0.04    0.11
  -3   4  -9    0.05    0.04
   3   4   9   -0.15    0.16
   3   4   9   -0.14    0.12
  -4  -4  -9   -0.07    0.10
  -4  -4  -9   -0.10    0.10
   4   4   9    0.12    0.14
  -4   4  -9   -0.04    0.03
   4   4   9   -0.01    0.17
  -5  -4  -9    0.03    0.14
  -5  -4  -9    0.26    0.18
   5   4   9    0.35    0.17
  -5   4  -9    0.10    0.05
   5   4   9    0.19    0.20
  -6  -4  -9    0.17    0.16
  -6  -4  -9   -0.03    0.16
  -6   4  -9   -0.03    0.05
   6   4   9    0.22    0.21
   6   4   9   -0.07    0.10
  -7  -4  -9    0.58    0.19
  -7  -4  -9    0.66    0.21
   7   4   9    0.77    0.22
  -7   4  -9    0.64    0.09
   7   4   9    0.45    0.20
  -8  -4  -9    0.11    0.17
  -8  -4  -9   -0.21    0.11
  -8   4  -9    0.06    0.07
   8   4   9   -0.17    0.11
   8   4   9   -0.15    0.20
  -9  -4  -9    0.43    0.16
  -9  -4  -9    0.07    0.18
   9   4   9    0.52    0.24
  -9   4  -9    0.25    0.09
   9   4   9    0.56    0.22
 -10  -4  -9    0.15    0.19
 -10  -4  -9    0.24    0.20
  10   4   9    0.13    0.19
  10   4   9    0.30    0.25
 -11  -5   9    0.03    0.14
 -11   5   9   -0.03    0.20
 -10  -5   9    0.06    0.15
 -10   5   9    0.09    0.16
  -9  -5   9    0.32    0.14
  -9   5   9    0.17    0.18
  -8  -5   9    0.13    0.12
  -8   5   9    0.02    0.16
  -7  -5   9   -0.08    0.10
  -7   5   9   -0.13    0.15
  -6  -5   9    0.00    0.10
  -6   5   9   -0.01    0.15
  -5  -5   9    2.25    0.19
  -5   5   9    2.46    0.30
  -4  -5   9    0.65    0.10
  -4   5   9    0.87    0.20
  -3  -5   9    0.03    0.06
   3  -5  -9   -0.04    0.13
  -3   5   9    0.01    0.12
  -3   5   9    0.04    0.16
  -2  -5   9    0.00    0.04
   2  -5  -9   -0.10    0.13
  -2   5   9   -0.18    0.10
  -2   5   9   -0.03    0.15
   1  -5  -9    0.01    0.14
  -1   5   9    0.20    0.12
  -1   5   9   -0.01    0.17
   0  -5  -9    0.02    0.13
   0   5   9   -0.02    0.16
   0   5   9    0.07    0.13
  -1  -5  -9    0.56    0.16
   1   5   9    0.36    0.19
   1   5   9    0.40    0.16
  -2  -5  -9    0.00    0.14
  -2  -5  -9    0.06    0.14
   2   5   9   -0.28    0.17
   2   5   9   -0.02    0.13
  -3  -5  -9   -0.01    0.14
  -3  -5  -9    0.12    0.15
   3   5   9    0.24    0.15
   3   5   9   -0.01    0.18
  -4  -5  -9    0.47    0.18
  -4  -5  -9    0.35    0.18
   4   5   9    0.41    0.22
   4   5   9    0.27    0.17
  -5  -5  -9    0.63    0.19
  -5  -5  -9    0.39    0.17
   5   5   9    0.30    0.17
   5   5   9    0.22    0.16
  -6  -5  -9    0.74    0.20
  -6  -5  -9    0.07    0.17
   6   5   9    0.16    0.16
   6   5   9    0.27    0.23
  -7  -5  -9    1.00    0.23
  -7  -5  -9    1.17    0.24
   7   5   9    1.37    0.26
   7   5   9    1.07    0.26
  -8  -5  -9    0.56    0.21
  -8  -5  -9    0.70    0.21
   8   5   9    0.64    0.30
   8   5   9    0.19    0.20
  -8  -6   9    0.48    0.13
  -8   6   9   -0.01    0.19
  -7  -6   9    0.17    0.11
  -7   6   9    0.04    0.19
   6  -6  -9   -0.32    0.12
  -6  -6   9   -0.20    0.08
  -6   6   9    0.00    0.17
   5  -6  -9    0.01    0.14
  -5   6   9    0.14    0.17
   4  -6  -9    0.01    0.15
  -4   6   9    0.11    0.18
   3  -6  -9    0.06    0.15
  -3   6   9    0.12    0.16
   2  -6  -9    0.20    0.16
  -2   6   9    0.08    0.18
   1  -6  -9    0.02    0.15
  -1   6   9   -0.19    0.16
   0  -6  -9    1.18    0.21
   0   6   9    1.47    0.28
  -1  -6  -9   -0.08    0.13
   1   6   9    0.06    0.18
  -2  -6  -9    0.18    0.15
   2   6   9   -0.02    0.19
  -3  -6  -9    0.10    0.16
   3   6   9   -0.26    0.15
  -4  -6  -9    0.16    0.17
   4   6   9    0.31    0.23
  -5  -6  -9   -0.02    0.17
   5   6   9    0.02    0.22
 -16   0  10   -0.14    0.19
 -16   0  10    0.16    0.18
 -15   0  10    0.03    0.15
 -15   0  10    0.12    0.15
 -14   0  10    0.27    0.14
 -14   0  10    0.33    0.21
 -13   0  10    0.00    0.17
 -13   0  10   -0.11    0.14
 -12   0  10    4.44    0.31
 -12   0  10    4.55    0.38
 -11   0  10   -0.03    0.15
 -11   0  10    0.14    0.14
 -10   0  10    4.60    0.29
 -10   0  10    4.45    0.34
  -9   0  10   -0.02    0.13
  -9   0  10    0.08    0.12
  -8   0  10    2.17    0.21
  -8   0  10    2.28    0.25
  -7   0  10   -0.01    0.10
  -7   0  10    0.18    0.12
  -6   0  10    5.42    0.31
  -6   0  10    5.13    0.28
  -5   0  10   -0.10    0.07
  -5   0  10   -0.01    0.10
  -4   0  10    1.83    0.19
  -4   0  10    2.09    0.19
  -3   0  10    0.01    0.09
  -3   0  10    0.01    0.10
  -2   0  10    1.75    0.18
  -2   0  10    1.70    0.17
  -1   0  10   -0.04    0.09
  -1   0  10    0.02    0.09
   0   0  10    0.19    0.10
   0   0  10    0.13    0.11
   1   0  10    0.05    0.11
   1   0  10    0.21    0.10
  -1   0 -10   -0.01    0.07
  -2   0 -10    6.73    0.28
   2   0  10    7.00    0.33
   2   0  10    6.75    0.31
   3   0  10   -0.12    0.09
  -3   0 -10   -0.18    0.07
   3   0  10   -0.02    0.11
   4   0  10    0.87    0.17
   4   0  10    0.65    0.15
  -4   0 -10    0.91    0.14
  -5   0 -10   -0.05    0.09
   5   0  10   -0.09    0.11
   5   0  10   -0.18    0.11
  -6   0 -10    0.22    0.15
  -6   0 -10    0.32    0.13
   6   0  10    0.22    0.15
   6   0  10    0.36    0.15
   7   0  10   -0.05    0.13
  -7   0 -10   -0.06    0.10
   7   0  10   -0.06    0.13
  -7   0 -10   -0.09    0.12
  -8   0 -10   19.55    0.68
   8   0  10   20.14    0.67
  -8   0 -10   19.09    0.61
   8   0  10   19.72    0.71
   9   0  10    0.52    0.16
   9   0  10    0.24    0.16
  -9   0 -10    0.07    0.12
  -9   0 -10    0.16    0.15
 -10   0 -10    0.27    0.15
  10   0  10    0.33    0.17
  11   0  10   -0.09    0.15
 -11   0 -10    0.01    0.16
  12   0  10    0.04    0.20
 -12   0 -10    0.00    0.17
 -15  -1  10   -0.14    0.15
 -15  -1  10    0.02    0.18
 -15   1  10   -0.01    0.19
 -15   1  10   -0.02    0.11
 -14  -1  10    0.16    0.19
 -14  -1  10   -0.05    0.16
 -14   1  10    0.05    0.15
 -14   1  10    0.12    0.20
 -13  -1  10    0.86    0.21
 -13  -1  10    1.06    0.22
 -13   1  10    1.20    0.22
 -13   1  10    0.80    0.23
 -12  -1  10    0.61    0.20
 -12  -1  10    0.54    0.15
 -12   1  10    0.40    0.16
 -12   1  10    0.61    0.21
 -11  -1  10    0.07    0.14
 -11  -1  10    0.19    0.16
 -11   1  10    0.09    0.14
 -11   1  10   -0.04    0.16
 -10  -1  10    2.05    0.26
 -10  -1  10    2.52    0.26
 -10   1  10    2.26    0.24
 -10   1  10    2.07    0.27
  -9  -1  10    1.41    0.21
  -9  -1  10    1.13    0.17
  -9   1  10    1.11    0.19
  -9   1  10    1.41    0.23
  -8  -1  10    4.03    0.28
  -8  -1  10    4.62    0.30
  -8   1  10    4.94    0.34
  -8   1  10    4.40    0.27
  -7  -1  10    1.02    0.16
  -7  -1  10    1.10    0.17
  -7   1  10    1.33    0.19
  -7   1  10    1.23    0.20
  -6  -1  10    2.31    0.21
  -6  -1  10    2.07    0.21
  -6   1  10    1.89    0.20
  -6   1  10    1.95    0.23
  -5  -1  10    0.28    0.12
  -5  -1  10    0.38    0.11
  -5   1  10    0.31    0.14
  -5   1  10    0.19    0.09
  -4  -1  10    0.12    0.10
  -4  -1  10    0.14    0.08
  -4   1  10   -0.01    0.11
  -4   1  10   -0.03    0.09
  -3  -1  10    0.44    0.12
  -3  -1  10    0.46    0.11
  -3   1  10    0.32    0.10
  -3   1  10    0.41    0.13
  -2  -1  10    1.20    0.15
  -2  -1  10    1.13    0.14
  -2   1  10    1.24    0.18
  -2   1  10    1.16    0.15
   2   1 -10    1.30    0.14
  -1  -1  10    0.07    0.09
  -1  -1  10    0.03    0.09
  -1   1  10    0.04    0.08
  -1   1  10    0.14    0.10
   1   1 -10    0.14    0.08
   0  -1  10    0.39    0.10
   0  -1  10    0.25    0.09
   0  -1 -10    0.23    0.11
   0   1 -10    0.18    0.08
   0   1  10   -0.01    0.11
   0   1  10    0.13    0.11
  -1  -1 -10    0.12    0.10
   1  -1  10    0.12    0.09
   1  -1  10    0.11    0.09
  -1   1 -10    0.07    0.08
   1   1  10    0.09    0.11
   1   1  10    0.02    0.09
  -1   1 -10    0.03    0.07
   2  -1  10    1.61    0.17
   2  -1  10    1.13    0.14
  -2  -1 -10    1.37    0.15
   2   1  10    1.25    0.16
  -2   1 -10    1.52    0.16
  -2   1 -10    1.32    0.13
   2   1  10    1.01    0.18
   3  -1  10    2.29    0.20
  -3  -1 -10    2.71    0.19
   3  -1  10    2.62    0.21
   3   1  10    2.31    0.25
   3   1  10    2.24    0.21
  -3   1 -10    2.28    0.20
  -3   1 -10    2.99    0.18
  -4  -1 -10    2.50    0.20
   4  -1  10    2.58    0.22
   4  -1  10    2.82    0.23
   4   1  10    2.66    0.27
  -4   1 -10    2.89    0.19
   4   1  10    2.59    0.24
  -4   1 -10    2.52    0.21
   5  -1  10    0.98    0.26
  -5  -1 -10    0.56    0.14
   5  -1  10    0.46    0.14
   5   1  10    0.34    0.15
  -5   1 -10    0.37    0.13
   5   1  10    0.34    0.18
  -5   1 -10    0.65    0.12
   6  -1  10    0.00    0.11
   6  -1  10    0.20    0.12
  -6  -1 -10    0.14    0.15
  -6  -1 -10    0.02    0.12
  -6   1 -10    0.11    0.09
   6   1  10    0.13    0.14
   6   1  10    0.23    0.14
  -6   1 -10    0.03    0.11
  -7  -1 -10    0.89    0.17
   7  -1  10    1.04    0.17
  -7  -1 -10    0.79    0.19
   7   1  10    1.16    0.22
  -7   1 -10    1.11    0.18
   7   1  10    0.98    0.22
  -8  -1 -10    2.10    0.27
  -8  -1 -10    2.10    0.23
   8  -1  10    2.29    0.24
   8   1  10    2.91    0.32
   8   1  10    2.46    0.28
  -8   1 -10    1.91    0.23
   9  -1  10    0.21    0.16
  -9  -1 -10    0.28    0.14
  -9  -1 -10    0.36    0.18
   9   1  10    0.43    0.19
  -9   1 -10    0.40    0.16
   9   1  10    0.19    0.19
 -10  -1 -10    1.14    0.21
 -10  -1 -10    0.78    0.19
  10  -1  10    1.31    0.21
  10   1  10    0.98    0.25
  10   1  10    1.26    0.23
 -10   1 -10    1.03    0.20
  11  -1  10    0.16    0.15
 -11  -1 -10    0.06    0.18
 -11  -1 -10    0.15    0.14
  11   1  10    0.26    0.20
 -11   1 -10   -0.08    0.14
 -12  -1 -10    0.17    0.19
  12  -1  10    0.15    0.17
  12   1  10   -0.06    0.17
 -12   1 -10   -0.04    0.15
 -15  -2  10    0.21    0.21
 -15  -2  10    0.09    0.19
 -15   2  10    0.19    0.18
 -15   2  10   -0.24    0.19
 -14  -2  10    0.48    0.21
 -14  -2  10    0.36    0.18
 -14   2  10    0.46    0.19
 -14   2  10    0.37    0.21
 -13  -2  10   -0.15    0.13
 -13  -2  10    0.29    0.18
 -13   2  10    0.11    0.19
 -13   2  10    0.00    0.13
 -12  -2  10    0.22    0.15
 -12  -2  10    0.21    0.17
 -12   2  10    0.25    0.16
 -12   2  10    0.31    0.20
 -11  -2  10   -0.09    0.13
 -11  -2  10    0.12    0.14
 -11   2  10    0.12    0.17
 -11   2  10   -0.01    0.13
 -10  -2  10    0.01    0.13
 -10  -2  10   -0.07    0.12
 -10   2  10   -0.16    0.12
 -10   2  10    0.05    0.13
  -9  -2  10   10.69    0.44
  -9  -2  10   10.51    0.46
  -9   2  10   10.83    0.52
  -9   2  10   10.17    0.45
  -8  -2  10    1.71    0.21
  -8  -2  10    1.63    0.20
  -8   2  10    1.72    0.22
  -8   2  10    1.96    0.26
  -7  -2  10    0.49    0.13
  -7  -2  10    0.03    0.11
  -7   2  10    0.22    0.11
  -7   2  10    0.21    0.12
  -6  -2  10    0.22    0.11
  -6  -2  10    0.24    0.11
  -6   2  10    0.37    0.16
  -6   2  10    0.40    0.14
  -5  -2  10   -0.05    0.08
  -5  -2  10    0.03    0.06
  -5  -2  10   -0.06    0.09
  -5   2  10   -0.13    0.10
  -5   2  10   -0.14    0.12
  -4  -2  10    0.08    0.07
  -4  -2  10    0.13    0.09
  -4  -2  10    0.14    0.09
   4   2 -10    0.01    0.07
  -4   2  10   -0.17    0.10
  -4   2  10   -0.16    0.11
  -3  -2  10    0.12    0.09
  -3  -2  10    0.13    0.09
  -3  -2  10    0.26    0.08
  -3   2  10    0.28    0.11
   3   2 -10    0.21    0.08
  -3   2  10    0.26    0.14
  -2  -2  10    7.18    0.27
  -2  -2  10    7.03    0.28
   2   2 -10    6.63    0.27
  -2   2  10    6.93    0.33
  -2   2  10    7.17    0.38
  -1  -2  10    5.01    0.23
  -1  -2  10    4.81    0.23
   1   2 -10    4.51    0.22
  -1   2  10    5.29    0.33
  -1   2  10    4.99    0.29
   0  -2  10    3.41    0.19
   0  -2 -10    3.91    0.23
   0  -2  10    3.54    0.19
   0   2 -10    3.90    0.18
   0   2  10    3.49    0.24
   0   2  10    3.94    0.30
   0   2 -10    3.50    0.19
   1  -2  10    0.36    0.09
  -1  -2 -10    0.38    0.11
   1  -2  10    0.47    0.10
   1   2  10    0.39    0.14
   1   2  10    0.16    0.16
  -1   2 -10    0.31    0.08
  -1   2 -10    0.31    0.08
   2  -2  10    1.07    0.12
   2  -2  10    0.83    0.12
  -2  -2 -10    0.85    0.15
  -2   2 -10    1.03    0.12
   2   2  10    0.58    0.16
   2   2  10    1.21    0.21
  -2   2 -10    0.91    0.10
  -3  -2 -10    0.04    0.11
   3  -2  10   -0.01    0.07
   3  -2  10    0.05    0.08
   3   2  10    0.12    0.16
  -3   2 -10    0.02    0.06
   3   2  10    0.07    0.12
  -4  -2 -10    0.00    0.09
   4  -2  10    0.15    0.10
   4   2  10    0.04    0.12
   4   2  10    0.07    0.13
  -5  -2 -10    3.02    0.29
  -5  -2 -10    2.31    0.24
   5  -2  10    3.35    0.22
  -5   2 -10    3.32    0.22
   5   2  10    2.96    0.25
   5   2  10    2.78    0.31
   6  -2  10    1.12    0.15
  -6  -2 -10    1.09    0.19
  -6  -2 -10    0.94    0.18
   6   2  10    1.20    0.21
   6   2  10    1.26    0.24
  -6   2 -10    1.04    0.15
  -7  -2 -10    0.11    0.13
   7  -2  10    0.05    0.11
  -7  -2 -10    0.12    0.12
   7   2  10   -0.03    0.17
   7   2  10   -0.02    0.12
  -7   2 -10    0.07    0.11
  -8  -2 -10    0.27    0.16
   8  -2  10    0.52    0.14
  -8  -2 -10    0.41    0.19
   8   2  10    0.23    0.19
   8   2  10    0.53    0.16
  -8   2 -10    0.42    0.13
  -9  -2 -10    0.54    0.20
  -9  -2 -10    0.64    0.19
   9  -2  10    0.28    0.13
   9   2  10    0.30    0.21
  -9   2 -10    0.29    0.14
   9   2  10    0.33    0.19
 -10  -2 -10    0.45    0.20
  10  -2  10    0.10    0.12
 -10  -2 -10    0.20    0.13
  10   2  10    0.38    0.22
  10   2  10    0.09    0.18
 -10   2 -10    0.12    0.13
 -11  -2 -10   -0.09    0.18
  11  -2  10    0.04    0.12
 -11  -2 -10    0.04    0.16
 -11   2 -10    0.04    0.13
  11   2  10    0.20    0.20
  11   2  10    0.17    0.20
 -14  -3  10   -0.25    0.13
 -14   3  10    0.12    0.22
 -13  -3  10    0.37    0.17
 -13   3  10    0.15    0.19
 -12  -3  10    0.11    0.15
 -12   3  10    0.36    0.21
 -12   3  10    0.00    0.14
 -11  -3  10    2.61    0.28
 -11   3  10    2.85    0.29
 -11   3  10    3.13    0.35
 -10  -3  10    0.58    0.17
 -10  -3  10    0.37    0.15
 -10   3  10    0.38    0.16
 -10   3  10    0.64    0.18
  -9  -3  10    1.08    0.18
  -9  -3  10    1.01    0.18
  -9   3  10    1.02    0.19
  -9   3  10    1.00    0.24
  -8  -3  10    4.59    0.29
  -8  -3  10    5.35    0.30
  -8   3  10    5.19    0.38
  -8   3  10    4.85    0.32
  -7  -3  10   -0.04    0.10
  -7  -3  10    0.05    0.10
  -7   3  10   -0.06    0.11
  -7   3  10    0.00    0.09
  -6  -3  10    2.33    0.20
  -6  -3  10    2.55    0.22
  -6   3  10    2.68    0.25
  -6   3  10    2.22    0.27
  -5  -3  10    0.24    0.11
  -5  -3  10    0.28    0.10
  -5   3  10    0.30    0.16
  -5   3  10   -0.09    0.11
  -4  -3  10   -0.16    0.08
  -4  -3  10    0.17    0.09
  -4   3  10   -0.06    0.15
  -4   3  10    0.05    0.12
  -3  -3  10    1.09    0.12
  -3  -3  10    1.13    0.13
  -3   3  10    1.29    0.19
  -3   3  10    1.39    0.20
  -2  -3  10    1.41    0.13
  -2   3  10    0.92    0.20
  -2   3  10    1.36    0.20
  -1  -3  10    0.31    0.07
  -1  -3  10    0.38    0.09
   1  -3 -10    0.60    0.15
  -1   3  10    0.39    0.14
  -1   3  10    0.33    0.14
   0  -3 -10    0.09    0.13
   0  -3  10    0.03    0.07
   0   3  10    0.29    0.17
   0   3  10   -0.01    0.11
  -1  -3 -10    0.45    0.14
   1  -3  10    0.36    0.09
   1   3  10    0.44    0.15
   1   3  10    0.38    0.16
  -2  -3 -10   -0.04    0.13
   2  -3  10    0.09    0.07
   2   3  10    0.09    0.13
   2   3  10    0.13    0.18
   3  -3  10    0.53    0.09
  -3  -3 -10    0.37    0.15
   3   3  10    0.61    0.15
   3   3  10    0.45    0.17
   4  -3  10    2.90    0.17
  -4  -3 -10    3.01    0.24
  -4   3 -10    2.92    0.18
   4   3  10    2.83    0.32
   4   3  10    2.79    0.27
  -5  -3 -10    0.61    0.19
  -5  -3 -10    0.14    0.11
   5  -3  10    0.39    0.09
  -5   3 -10    0.21    0.09
   5   3  10    0.44    0.15
   5   3  10    0.59    0.21
  -6  -3 -10    0.04    0.16
  -6  -3 -10   -0.04    0.11
   6  -3  10    0.05    0.08
   6   3  10    0.09    0.19
   6   3  10   -0.05    0.11
  -6   3 -10   -0.01    0.08
   7  -3  10    0.72    0.12
  -7  -3 -10    0.66    0.19
  -7  -3 -10    0.91    0.20
  -7   3 -10    0.76    0.13
   7   3  10    0.81    0.21
   7   3  10    1.26    0.28
  -8  -3 -10    0.07    0.16
  -8  -3 -10   -0.10    0.17
   8  -3  10   -0.06    0.09
  -8   3 -10   -0.16    0.08
   8   3  10    0.23    0.18
   8   3  10   -0.04    0.18
  -9  -3 -10   -0.08    0.12
   9  -3  10   -0.03    0.09
  -9  -3 -10    0.14    0.13
   9   3  10   -0.01    0.17
  -9   3 -10    0.00    0.11
   9   3  10   -0.01    0.20
 -10  -3 -10    0.14    0.17
  10  -3  10    0.11    0.11
 -10  -3 -10   -0.04    0.19
  10   3  10    0.09    0.20
 -10   3 -10    0.22    0.12
  10   3  10    0.32    0.24
 -13  -4  10    0.16    0.18
 -13   4  10    0.57    0.25
 -12  -4  10    0.52    0.19
 -12   4  10    0.19    0.20
 -11  -4  10    0.73    0.18
 -11   4  10    0.71    0.23
 -10  -4  10    2.52    0.26
 -10   4  10    2.29    0.32
  -9  -4  10   -0.08    0.13
  -9   4  10   -0.12    0.17
  -9   4  10   -0.09    0.12
  -8  -4  10   -0.07    0.11
  -8   4  10   -0.10    0.15
  -8   4  10    0.12    0.14
  -7  -4  10    0.04    0.10
  -7   4  10   -0.06    0.16
  -7   4  10   -0.09    0.13
  -6  -4  10    0.36    0.12
  -6   4  10    0.20    0.14
  -6   4  10    0.06    0.13
  -5  -4  10    0.55    0.12
  -5   4  10    0.35    0.18
  -5   4  10    0.65    0.16
  -4  -4  10    0.52    0.11
  -4   4  10    0.51    0.14
  -4   4  10    0.67    0.20
  -3  -4  10   -0.05    0.07
  -3   4  10    0.11    0.16
  -3   4  10   -0.12    0.12
  -2  -4  10    0.04    0.06
   2  -4 -10   -0.02    0.14
  -2   4  10   -0.14    0.15
  -2   4  10   -0.14    0.12
  -1  -4  10    0.15    0.06
   1  -4 -10    0.04    0.15
  -1   4  10    0.14    0.16
  -1   4  10    0.10    0.14
   0  -4  10    0.03    0.05
   0  -4 -10   -0.14    0.13
   0   4  10    0.09    0.13
   0   4  10   -0.17    0.12
  -1  -4 -10    0.88    0.18
   1  -4  10    0.47    0.05
   1   4  10    0.71    0.18
   1   4  10    0.91    0.19
  -2  -4 -10    0.99    0.20
   2   4  10    1.31    0.21
   2   4  10    0.64    0.22
  -3  -4 -10    0.18    0.14
   3   4  10   -0.01    0.18
   3   4  10   -0.20    0.13
  -3   4 -10    0.13    0.05
  -4  -4 -10   -0.05    0.15
  -4  -4 -10    0.05    0.14
   4   4  10    0.07    0.15
   4   4  10   -0.11    0.17
  -4   4 -10   -0.02    0.04
  -5  -4 -10    0.09    0.16
  -5  -4 -10    0.03    0.13
   5   4  10    0.08    0.16
   5   4  10   -0.05    0.19
  -5   4 -10   -0.04    0.05
  -6  -4 -10   -0.07    0.11
  -6  -4 -10   -0.04    0.17
   6   4  10   -0.03    0.15
  -6   4 -10    0.08    0.06
   6   4  10   -0.11    0.16
  -7  -4 -10    0.25    0.18
  -7  -4 -10    0.04    0.17
  -7   4 -10    0.02    0.07
   7   4  10   -0.08    0.12
   7   4  10    0.28    0.24
  -8  -4 -10    0.09    0.19
  -8  -4 -10    0.08    0.16
   8   4  10   -0.03    0.18
   8   4  10   -0.06    0.21
  -9  -4 -10    0.11    0.17
  -9  -4 -10   -0.20    0.16
   9   4  10   -0.11    0.21
   9   4  10    0.23    0.20
 -10  -5  10    0.07    0.13
 -10   5  10    0.00    0.18
  -9  -5  10    0.02    0.12
  -9   5  10   -0.35    0.14
  -8  -5  10    0.20    0.13
  -8   5  10    0.02    0.16
  -7  -5  10    0.21    0.12
  -7   5  10   -0.26    0.16
  -6  -5  10    0.06    0.10
  -6   5  10    0.08    0.18
  -5  -5  10    1.12    0.14
  -5   5  10    1.06    0.23
   4  -5 -10    0.36    0.16
  -4  -5  10    0.08    0.08
  -4   5  10   -0.14    0.16
   3  -5 -10    0.01    0.13
  -3  -5  10    0.09    0.06
  -3   5  10    0.16    0.18
  -3   5  10    0.20    0.15
   2  -5 -10   -0.26    0.13
  -2   5  10    0.07    0.13
  -2   5  10    0.19    0.18
   1  -5 -10   -0.02    0.14
  -1   5  10   -0.01    0.13
  -1   5  10    0.00    0.13
   0  -5 -10    0.58    0.17
   0   5  10    0.51    0.21
   0   5  10    0.49    0.17
  -1  -5 -10    1.15    0.21
   1   5  10    1.06    0.21
   1   5  10    1.01    0.25
  -2  -5 -10   -0.12    0.15
  -2  -5 -10    0.30    0.17
   2   5  10    0.04    0.20
   2   5  10    0.02    0.15
  -3  -5 -10    0.00    0.15
  -3  -5 -10   -0.06    0.15
   3   5  10    0.09    0.16
   3   5  10   -0.17    0.17
  -4  -5 -10    0.07    0.17
  -4  -5 -10    0.25    0.17
   4   5  10    0.04    0.15
   4   5  10   -0.19    0.15
  -5  -5 -10    0.59    0.20
  -5  -5 -10    0.25    0.18
   5   5  10    0.33    0.18
   5   5  10    0.70    0.25
  -6  -5 -10    0.05    0.17
  -6  -5 -10    0.28    0.16
   6   5  10    0.12    0.23
   6   5  10    0.18    0.20
  -7  -5 -10    0.42    0.18
  -7  -5 -10    0.67    0.22
   7   5  10    0.78    0.30
   7   5  10    1.21    0.25
  -7  -6  10    0.24    0.12
  -7   6  10    0.05    0.20
   6  -6 -10    0.08    0.16
  -6  -6  10    0.04    0.09
  -6   6  10    0.27    0.21
   5  -6 -10    0.03    0.16
  -5   6  10   -0.09    0.17
   4  -6 -10    0.11    0.15
  -4   6  10   -0.01    0.19
   3  -6 -10    0.18    0.16
  -3   6  10    0.29    0.21
   2  -6 -10    0.41    0.17
  -2   6  10    0.17    0.19
   1  -6 -10    0.46    0.18
  -1   6  10    0.04    0.20
   0  -6 -10    0.08    0.15
   0   6  10    0.15    0.20
  -1  -6 -10    0.21    0.18
   1   6  10    0.04    0.19
  -2  -6 -10   -0.17    0.14
   2   6  10    0.09    0.21
  -3  -6 -10    0.04    0.17
   3   6  10    0.17    0.23
 -15   0  11    2.02    0.33
 -15   0  11    1.42    0.26
 -14   0  11   -0.08    0.15
 -14   0  11   -0.22    0.17
 -13   0  11    0.01    0.17
 -13   0  11   -0.28    0.13
 -12   0  11    0.01    0.13
 -12   0  11    0.00    0.15
 -11   0  11    0.74    0.18
 -11   0  11    0.58    0.20
 -10   0  11    0.13    0.16
 -10   0  11   -0.04    0.13
  -9   0  11   -0.12    0.08
  -9   0  11   -0.08    0.14
  -8   0  11   -0.10    0.13
  -8   0  11    0.13    0.13
  -7   0  11    0.19    0.14
  -7   0  11    0.24    0.12
  -6   0  11   -0.06    0.11
  -6   0  11    0.13    0.12
  -5   0  11   -0.14    0.10
  -5   0  11   -0.05    0.11
  -4   0  11   -0.02    0.10
  -4   0  11    0.19    0.12
  -3   0  11    3.73    0.26
  -3   0  11    4.21    0.25
  -2   0  11    0.13    0.10
  -2   0  11    0.00    0.10
  -1   0  11    6.49    0.33
  -1   0  11    5.94    0.28
   0   0  11   -0.18    0.09
   0   0  11   -0.19    0.11
   0   0 -11    0.10    0.08
  -1   0 -11    1.13    0.15
   1   0  11    1.38    0.19
   1   0  11    1.32    0.16
   2   0  11   -0.26    0.10
   2   0  11   -0.08    0.11
  -2   0 -11   -0.12    0.09
  -3   0 -11    1.16    0.16
   3   0  11    1.07    0.19
   3   0  11    1.08    0.18
   4   0  11   -0.18    0.10
  -4   0 -11   -0.12    0.09
   4   0  11   -0.14    0.12
  -5   0 -11    0.95    0.16
   5   0  11    1.15    0.21
   5   0  11    0.95    0.19
   6   0  11   -0.09    0.13
  -6   0 -11   -0.04    0.11
   6   0  11   -0.07    0.13
  -6   0 -11    0.05    0.14
  -7   0 -11    1.53    0.19
   7   0  11    1.59    0.23
  -7   0 -11    1.17    0.21
   7   0  11    1.33    0.23
  -8   0 -11    0.64    0.19
   8   0  11    0.26    0.15
  -8   0 -11    0.33    0.13
  -9   0 -11    2.61    0.30
   9   0  11    2.35    0.28
  10   0  11    0.04    0.16
 -10   0 -11   -0.01    0.16
 -11   0 -11    0.06    0.15
  11   0  11    0.11    0.18
 -15  -1  11    0.13    0.18
 -15  -1  11    0.09    0.21
 -15   1  11   -0.12    0.14
 -15   1  11   -0.31    0.19
 -14  -1  11   -0.01    0.17
 -14  -1  11    0.42    0.17
 -14   1  11    0.22    0.18
 -14   1  11    0.21    0.17
 -13  -1  11   -0.02    0.11
 -13  -1  11   -0.07    0.17
 -13   1  11   -0.08    0.13
 -13   1  11   -0.31    0.16
 -12  -1  11    0.17    0.18
 -12  -1  11    0.06    0.16
 -12   1  11   -0.16    0.13
 -12   1  11    0.02    0.18
 -11  -1  11    0.50    0.19
 -11  -1  11    0.47    0.18
 -11   1  11    0.49    0.18
 -11   1  11    0.51    0.20
 -10  -1  11    0.67    0.18
 -10  -1  11    0.76    0.19
 -10   1  11    0.44    0.16
 -10   1  11    0.52    0.15
  -9  -1  11    2.30    0.24
  -9  -1  11    2.14    0.25
  -9   1  11    2.25    0.28
  -9   1  11    2.22    0.25
  -8  -1  11    0.44    0.16
  -8  -1  11    0.50    0.15
  -8   1  11    0.55    0.16
  -8   1  11    0.40    0.16
  -7  -1  11    1.45    0.19
  -7  -1  11    1.51    0.20
  -7   1  11    1.66    0.21
  -7   1  11    1.68    0.24
  -6  -1  11    0.80    0.15
  -6  -1  11    0.71    0.15
  -6   1  11    0.82    0.15
  -6   1  11    0.77    0.16
  -5  -1  11    0.27    0.11
  -5  -1  11    0.12    0.11
  -5   1  11    0.14    0.12
  -5   1  11    0.18    0.10
  -4  -1  11    0.11    0.11
  -4  -1  11    0.16    0.10
  -4   1  11    0.03    0.13
  -4   1  11    0.17    0.09
  -3  -1  11    0.93    0.14
  -3  -1  11    1.15    0.16
  -3   1  11    0.83    0.16
  -3   1  11    1.15    0.19
  -2  -1  11    0.08    0.10
  -2  -1  11    0.05    0.09
  -2   1  11    0.04    0.11
  -2   1  11   -0.03    0.08
  -1  -1  11    6.32    0.29
  -1  -1  11    6.79    0.31
  -1   1  11    6.52    0.32
  -1   1  11    7.04    0.36
   0  -1  11    0.54    0.12
   0  -1 -11    0.61    0.12
   0  -1  11    0.50    0.13
   0   1  11    0.46    0.14
   0   1  11    0.37    0.15
   0   1 -11    0.38    0.11
   0   1 -11    0.67    0.11
   1  -1  11    4.31    0.24
   1  -1  11    4.72    0.26
  -1  -1 -11    3.99    0.26
  -1   1 -11    4.19    0.22
   1   1  11    4.23    0.28
  -1   1 -11    4.17    0.24
   1   1  11    4.34    0.31
   2  -1  11    3.59    0.24
  -2  -1 -11    3.17    0.24
   2  -1  11    3.20    0.24
  -2   1 -11    3.03    0.20
   2   1  11    3.21    0.29
   2   1  11    3.07    0.25
  -3  -1 -11    0.62    0.13
   3  -1  11    0.70    0.15
   3  -1  11    0.57    0.14
   3   1  11    0.64    0.18
   3   1  11    0.55    0.14
  -3   1 -11    0.65    0.11
  -4  -1 -11    0.13    0.12
   4  -1  11    0.10    0.12
   4  -1  11    0.33    0.14
   4   1  11    0.04    0.15
   4   1  11   -0.09    0.13
  -4   1 -11    0.31    0.10
  -5  -1 -11    0.93    0.17
   5  -1  11    1.07    0.18
   5  -1  11    0.94    0.17
  -5   1 -11    0.83    0.13
   5   1  11    0.80    0.20
   5   1  11    0.65    0.19
  -6  -1 -11   -0.10    0.14
  -6  -1 -11    0.05    0.12
   6  -1  11    0.10    0.12
   6   1  11   -0.34    0.15
   6   1  11   -0.01    0.15
  -6   1 -11    0.08    0.12
   7  -1  11    0.14    0.13
  -7  -1 -11    0.09    0.16
  -7  -1 -11    0.19    0.10
   7   1  11   -0.05    0.12
   7   1  11    0.47    0.18
  -7   1 -11    0.22    0.13
   8  -1  11    1.07    0.20
  -8  -1 -11    0.71    0.20
  -8  -1 -11    0.84    0.17
  -8   1 -11    0.78    0.17
   8   1  11    0.58    0.19
   8   1  11    0.62    0.19
   9  -1  11    1.03    0.20
  -9  -1 -11    0.65    0.17
  -9  -1 -11    0.50    0.20
  -9   1 -11    0.55    0.18
   9   1  11    1.00    0.23
   9   1  11    0.56    0.20
  10  -1  11    0.26    0.16
 -10  -1 -11    0.21    0.18
 -10  -1 -11    0.31    0.16
  10   1  11    0.07    0.18
 -10   1 -11    0.13    0.15
  11  -1  11    0.31    0.16
 -11  -1 -11    0.00    0.17
 -11   1 -11    0.15    0.15
  11   1  11   -0.19    0.12
 -14  -2  11   -0.02    0.17
 -14  -2  11    0.02    0.14
 -14   2  11   -0.11    0.19
 -14   2  11    0.09    0.13
 -13  -2  11    0.99    0.23
 -13  -2  11    0.21    0.14
 -13   2  11    0.81    0.25
 -13   2  11    0.67    0.20
 -12  -2  11   -0.16    0.14
 -12  -2  11   -0.23    0.14
 -12   2  11   -0.22    0.13
 -12   2  11    0.13    0.20
 -11  -2  11    0.02    0.14
 -11  -2  11   -0.28    0.12
 -11   2  11   -0.22    0.13
 -11   2  11    0.11    0.18
 -10  -2  11    0.57    0.17
 -10  -2  11    0.34    0.16
 -10   2  11    0.33    0.16
 -10   2  11    0.48    0.20
  -9  -2  11    3.68    0.29
  -9  -2  11    4.23    0.31
  -9   2  11    3.63    0.31
  -9   2  11    3.88    0.31
  -8  -2  11    0.34    0.15
  -8  -2  11    0.53    0.15
  -8   2  11    0.38    0.16
  -8   2  11    0.53    0.17
  -7  -2  11    0.87    0.16
  -7  -2  11    0.95    0.16
  -7   2  11    0.49    0.19
  -7   2  11    0.67    0.17
  -6  -2  11    0.05    0.09
  -6  -2  11    0.10    0.12
  -6   2  11    0.20    0.14
  -6   2  11    0.07    0.11
  -5  -2  11    2.46    0.21
  -5  -2  11    2.15    0.21
  -5   2  11    2.21    0.22
  -5   2  11    2.19    0.26
  -4  -2  11    0.10    0.11
  -4  -2  11    0.18    0.08
  -4  -2  11    0.03    0.10
  -4   2  11    0.03    0.10
  -4   2  11   -0.06    0.09
  -3  -2  11    5.34    0.25
  -3  -2  11    4.60    0.26
  -3  -2  11    4.57    0.23
  -3   2  11    5.33    0.31
   3   2 -11    4.67    0.25
  -3   2  11    4.86    0.34
  -2  -2  11   10.85    0.37
  -2  -2  11   11.25    0.40
  -2   2  11   11.22    0.45
  -2   2  11   11.13    0.47
   2   2 -11   10.50    0.39
  -1  -2  11    6.56    0.28
  -1  -2  11    6.37    0.28
  -1   2  11    5.91    0.31
  -1   2  11    6.64    0.38
   1   2 -11    5.98    0.28
   0  -2 -11    0.14    0.12
   0  -2  11    0.21    0.10
   0  -2  11   -0.04    0.08
   0   2  11    0.10    0.14
   0   2 -11    0.10    0.07
   0   2  11    0.05    0.15
   1  -2  11    0.05    0.08
   1  -2  11    0.09    0.09
  -1  -2 -11   -0.06    0.12
  -1   2 -11   -0.06    0.06
   1   2  11    0.01    0.10
   1   2  11    0.12    0.13
   2  -2  11    0.22    0.10
  -2  -2 -11    0.34    0.12
   2  -2  11    0.18    0.09
   2   2  11    0.03    0.15
   2   2  11    0.43    0.16
  -2   2 -11    0.19    0.07
  -3  -2 -11    0.43    0.15
   3  -2  11    0.09    0.10
   3   2  11    0.06    0.11
   3   2  11    0.16    0.17
  -4  -2 -11    0.30    0.12
   4  -2  11    0.18    0.11
   4   2  11    0.20    0.15
   4   2  11    0.38    0.15
  -5  -2 -11    0.84    0.20
   5  -2  11    0.60    0.14
  -5  -2 -11    0.88    0.17
  -5   2 -11    0.64    0.13
   5   2  11    0.88    0.19
   5   2  11    0.85    0.22
   6  -2  11    0.47    0.13
  -6  -2 -11    0.66    0.17
  -6  -2 -11    0.48    0.19
   6   2  11    0.35    0.21
  -6   2 -11    0.22    0.12
   6   2  11    0.34    0.17
  -7  -2 -11    1.14    0.24
   7  -2  11    1.19    0.18
  -7  -2 -11    1.03    0.20
   7   2  11    1.10    0.26
  -7   2 -11    1.36    0.18
   7   2  11    0.53    0.20
  -8  -2 -11    0.72    0.19
   8  -2  11    0.56    0.14
  -8  -2 -11    0.73    0.19
   8   2  11    1.12    0.25
   8   2  11    0.71    0.24
  -8   2 -11    0.57    0.14
  -9  -2 -11    0.15    0.19
  -9  -2 -11    0.19    0.15
   9  -2  11   -0.13    0.11
   9   2  11    0.07    0.17
   9   2  11    0.04    0.19
  -9   2 -11    0.06    0.13
 -10  -2 -11    0.03    0.16
 -10  -2 -11    0.12    0.19
  10  -2  11    0.17    0.13
  10   2  11    0.06    0.20
 -10   2 -11   -0.17    0.11
  10   2  11   -0.13    0.16
  11  -2  11    0.04    0.14
 -11  -2 -11   -0.07    0.11
  11   2  11   -0.13    0.20
  11   2  11   -0.19    0.20
 -13  -3  11    0.19    0.18
 -13   3  11    0.38    0.20
 -13   3  11    0.49    0.22
 -12  -3  11    0.04    0.15
 -12   3  11   -0.10    0.17
 -12   3  11   -0.08    0.15
 -11  -3  11    0.24    0.16
 -11   3  11   -0.08    0.14
 -11   3  11    0.21    0.20
 -10  -3  11   -0.04    0.14
 -10   3  11    0.01    0.13
 -10   3  11   -0.16    0.13
  -9  -3  11    0.31    0.14
  -9   3  11    0.23    0.16
  -9   3  11    0.14    0.18
  -8  -3  11    0.24    0.13
  -8   3  11    0.50    0.21
  -8   3  11    0.36    0.17
  -7  -3  11    0.99    0.17
  -7   3  11    0.81    0.19
  -7   3  11    0.91    0.19
  -6  -3  11    0.42    0.13
  -6   3  11    0.68    0.21
  -6   3  11    0.18    0.14
  -5  -3  11    0.23    0.12
  -5   3  11    0.33    0.17
  -5   3  11    0.37    0.16
  -4  -3  11    0.16    0.11
  -4   3  11    0.25    0.15
  -4   3  11    0.06    0.12
  -3  -3  11    0.38    0.11
  -3   3  11    0.47    0.19
  -3   3  11    0.76    0.17
  -2  -3  11    2.69    0.18
  -2   3  11    2.53    0.26
  -2   3  11    2.48    0.29
   1  -3 -11    0.52    0.13
  -1  -3  11    0.28    0.10
  -1   3  11    0.46    0.16
  -1   3  11    0.19    0.17
   0  -3  11   11.99    0.37
   0  -3 -11   11.92    0.48
   0   3  11   12.31    0.50
   0   3  11   11.53    0.52
  -1  -3 -11    0.19    0.14
   1  -3  11    0.03    0.08
   1   3  11    0.18    0.15
   1   3  11    0.10    0.17
  -2  -3 -11    1.62    0.22
   2  -3  11    1.52    0.14
   2   3  11    1.88    0.24
   2   3  11    1.54    0.26
   3  -3  11    1.72    0.15
  -3  -3 -11    2.00    0.24
   3   3  11    2.00    0.25
   3   3  11    1.77    0.25
   4  -3  11    0.70    0.11
  -4  -3 -11    0.91    0.18
  -4   3 -11    0.73    0.12
   4   3  11    0.47    0.17
   4   3  11    0.77    0.23
  -5  -3 -11    0.08    0.13
  -5  -3 -11    0.09    0.14
   5  -3  11   -0.04    0.08
  -5   3 -11    0.05    0.09
   5   3  11    0.03    0.19
   5   3  11    0.24    0.17
   6  -3  11    1.26    0.15
  -6  -3 -11    0.97    0.21
  -6  -3 -11    1.38    0.25
   6   3  11    0.94    0.25
   6   3  11    0.80    0.21
  -6   3 -11    1.06    0.15
   7  -3  11    0.52    0.12
  -7  -3 -11    0.35    0.17
  -7  -3 -11    0.51    0.21
   7   3  11    0.30    0.18
  -7   3 -11    0.38    0.12
   7   3  11    0.42    0.19
   8  -3  11   -0.03    0.09
  -8  -3 -11    0.03    0.14
  -8  -3 -11    0.07    0.13
   8   3  11    0.07    0.18
   8   3  11   -0.06    0.19
  -8   3 -11   -0.14    0.09
   9  -3  11   -0.01    0.09
  -9  -3 -11    0.09    0.16
  -9  -3 -11    0.11    0.20
   9   3  11    0.05    0.19
  -9   3 -11    0.16    0.12
   9   3  11    0.01    0.21
 -10  -3 -11    0.18    0.22
 -10  -3 -11   -0.16    0.14
  10  -3  11    0.12    0.11
  10   3  11   -0.15    0.13
 -10   3 -11    0.14    0.13
  10   3  11   -0.19    0.21
 -12  -4  11   -0.08    0.16
 -12   4  11    0.18    0.21
 -11  -4  11    0.04    0.14
 -11   4  11    0.28    0.22
 -10  -4  11    0.37    0.16
 -10   4  11    0.48    0.21
  -9  -4  11    0.31    0.14
  -9   4  11    0.16    0.15
  -9   4  11    0.16    0.19
  -8  -4  11   -0.06    0.12
  -8   4  11   -0.13    0.17
  -8   4  11   -0.14    0.13
  -7  -4  11    0.03    0.11
  -7   4  11    0.04    0.14
  -7   4  11   -0.13    0.12
  -6  -4  11    0.01    0.10
  -6   4  11    0.03    0.17
  -6   4  11   -0.04    0.14
  -5  -4  11    1.80    0.18
  -5   4  11    1.85    0.28
  -5   4  11    1.61    0.22
  -4  -4  11    0.26    0.10
  -4   4  11    0.34    0.16
  -4   4  11    0.68    0.22
  -3  -4  11    0.54    0.11
  -3   4  11    0.39    0.17
  -3   4  11    0.58    0.21
   2  -4 -11   -0.01    0.14
  -2  -4  11   -0.01    0.07
  -2   4  11   -0.06    0.12
  -2   4  11   -0.02    0.17
  -1  -4  11    0.35    0.08
   1  -4 -11    0.67    0.16
  -1   4  11    0.63    0.22
  -1   4  11    0.49    0.15
   0  -4  11    0.63    0.08
   0  -4 -11    0.90    0.17
   0   4  11    0.96    0.23
   0   4  11    0.83    0.20
  -1  -4 -11    3.02    0.25
   1  -4  11    2.93    0.13
   1   4  11    3.15    0.35
   1   4  11    2.79    0.29
   2  -4  11    0.02    0.04
  -2  -4 -11    0.11    0.14
   2   4  11   -0.20    0.17
   2   4  11    0.00    0.14
  -3  -4 -11    0.03    0.14
   3   4  11    0.10    0.19
  -3   4 -11   -0.10    0.04
   3   4  11   -0.02    0.14
  -4  -4 -11    0.38    0.18
  -4  -4 -11    0.25    0.17
   4   4  11    0.28    0.20
  -4   4 -11    0.16    0.06
   4   4  11    0.41    0.19
  -5  -4 -11    0.10    0.18
  -5  -4 -11    0.30    0.14
   5   4  11    0.33    0.18
   5   4  11    0.24    0.18
  -5   4 -11    0.34    0.08
  -6  -4 -11    0.12    0.18
  -6  -4 -11    0.04    0.16
   6   4  11   -0.05    0.12
   6   4  11   -0.03    0.21
  -7  -4 -11    0.24    0.19
  -7  -4 -11    0.14    0.19
   7   4  11    0.07    0.23
   7   4  11    0.72    0.23
  -8  -4 -11   -0.13    0.17
  -8  -4 -11   -0.01    0.18
   8   4  11   -0.26    0.14
   8   4  11    0.07    0.18
 -10  -5  11   -0.16    0.12
 -10   5  11    0.19    0.22
  -9  -5  11    0.39    0.15
  -9   5  11    0.20    0.21
  -8  -5  11    0.12    0.12
  -8   5  11    0.01    0.21
  -7  -5  11    0.08    0.11
  -7   5  11    0.03    0.20
  -6  -5  11    0.35    0.12
  -6   5  11    0.48    0.23
  -5  -5  11    0.11    0.10
  -5   5  11   -0.02    0.17
  -4  -5  11   -0.09    0.07
   4  -5 -11   -0.02    0.14
  -4   5  11   -0.14    0.17
  -3  -5  11   -0.01    0.06
   3  -5 -11   -0.07    0.15
  -3   5  11   -0.25    0.12
  -3   5  11   -0.10    0.13
   2  -5 -11   -0.14    0.10
  -2   5  11    0.10    0.14
  -2   5  11    0.17    0.19
   1  -5 -11    0.43    0.18
  -1   5  11    0.39    0.16
  -1   5  11    0.80    0.23
   0  -5 -11    1.35    0.22
   0   5  11    1.19    0.23
   0   5  11    1.40    0.26
  -1  -5 -11   -0.04    0.15
   1   5  11    0.08    0.15
   1   5  11    0.09    0.20
  -2  -5 -11   -0.13    0.15
  -2  -5 -11    0.20    0.17
   2   5  11    0.02    0.20
   2   5  11    0.07    0.16
  -3  -5 -11    0.54    0.18
  -3  -5 -11    0.30    0.18
   3   5  11    0.30    0.18
   3   5  11    0.50    0.24
  -4  -5 -11    0.60    0.21
  -4  -5 -11    0.28    0.18
   4   5  11    0.34    0.22
   4   5  11    0.57    0.20
  -5  -5 -11   -0.24    0.15
  -5  -5 -11    0.40    0.19
   5   5  11    0.22    0.20
   5   5  11    0.27    0.24
  -6  -5 -11    0.02    0.18
  -6  -5 -11    0.27    0.21
   6   5  11   -0.09    0.22
   6   5  11    0.03    0.14
   5  -6 -11    0.25    0.19
  -5   6  11   -0.07    0.21
   4  -6 -11    0.12    0.18
  -4   6  11    0.08    0.21
   3  -6 -11    0.15    0.18
  -3   6  11    0.00    0.18
   2  -6 -11    0.30    0.18
  -2   6  11    0.45    0.24
   1  -6 -11   -0.19    0.16
  -1   6  11    0.01    0.20
   0  -6 -11    0.40    0.20
   0   6  11    0.02    0.22
  -1  -6 -11    0.10    0.17
   1   6  11   -0.08    0.21
   2   6  11   -0.31    0.20
 -15   0  12   -0.18    0.15
 -15   0  12    0.29    0.23
 -14   0  12    0.36    0.18
 -14   0  12    0.25    0.17
 -13   0  12   -0.02    0.19
 -13   0  12   -0.11    0.14
 -12   0  12   -0.23    0.17
 -12   0  12   -0.10    0.14
 -11   0  12   -0.46    0.12
 -11   0  12   -0.11    0.14
 -10   0  12   -0.05    0.15
 -10   0  12    0.10    0.13
  -9   0  12    0.01    0.14
  -9   0  12    0.04    0.12
  -8   0  12    0.59    0.15
  -8   0  12    0.69    0.17
  -7   0  12   -0.12    0.13
  -7   0  12   -0.11    0.12
  -6   0  12    1.01    0.19
  -6   0  12    0.99    0.17
  -5   0  12   -0.07    0.12
  -5   0  12    0.05    0.13
  -4   0  12   12.04    0.44
  -4   0  12   11.54    0.46
  -3   0  12    0.11    0.12
  -3   0  12   -0.25    0.10
  -2   0  12    7.74    0.35
  -2   0  12    7.58    0.37
  -1   0  12    0.05    0.11
  -1   0  12    0.06    0.12
   0   0 -12    0.21    0.11
   0   0  12    0.20    0.13
   0   0  12    0.06    0.12
   1   0  12    0.10    0.13
  -1   0 -12   -0.03    0.10
   1   0  12   -0.03    0.12
   2   0  12    9.84    0.42
   2   0  12   11.16    0.47
  -2   0 -12   10.53    0.40
   3   0  12   -0.08    0.12
   3   0  12   -0.15    0.11
  -3   0 -12   -0.09    0.10
   4   0  12    0.25    0.16
   4   0  12    0.48    0.16
  -4   0 -12    0.48    0.13
   5   0  12   -0.40    0.13
  -5   0 -12   -0.12    0.10
   5   0  12   -0.20    0.13
  -6   0 -12   -0.07    0.15
   6   0  12    0.21    0.16
  -6   0 -12    0.05    0.11
   6   0  12    0.05    0.17
   7   0  12    0.08    0.15
  -7   0 -12    0.00    0.15
   8   0  12    0.37    0.17
  -8   0 -12    0.35    0.16
   9   0  12   -0.05    0.16
  -9   0 -12    0.26    0.16
 -10   0 -12   -0.16    0.15
  10   0  12   -0.17    0.17
 -15  -1  12    0.00    0.18
 -15   1  12   -0.16    0.21
 -14  -1  12   -0.19    0.17
 -14  -1  12   -0.13    0.19
 -14   1  12    0.15    0.16
 -14   1  12    0.01    0.16
 -13  -1  12   -0.03    0.16
 -13  -1  12   -0.15    0.15
 -13   1  12    0.36    0.15
 -13   1  12    0.10    0.20
 -12  -1  12    0.27    0.15
 -12  -1  12    0.46    0.16
 -12   1  12    0.19    0.19
 -12   1  12    0.48    0.18
 -11  -1  12    0.60    0.20
 -11  -1  12    0.23    0.13
 -11   1  12   -0.10    0.14
 -11   1  12    0.13    0.15
 -10  -1  12    2.76    0.30
 -10  -1  12    3.04    0.29
 -10   1  12    2.97    0.33
 -10   1  12    3.15    0.31
  -9  -1  12    1.11    0.21
  -9  -1  12    1.13    0.20
  -9   1  12    1.24    0.24
  -9   1  12    1.31    0.22
  -8  -1  12    0.30    0.15
  -8  -1  12    0.20    0.14
  -8   1  12    0.15    0.16
  -8   1  12    0.13    0.15
  -7  -1  12    3.71    0.28
  -7  -1  12    3.98    0.29
  -7   1  12    3.81    0.30
  -7   1  12    4.16    0.34
  -6  -1  12    0.23    0.12
  -6  -1  12    0.19    0.13
  -6   1  12    0.13    0.15
  -6   1  12    0.02    0.13
  -5  -1  12    0.03    0.11
  -5  -1  12   -0.05    0.10
  -5   1  12   -0.06    0.09
  -5   1  12   -0.16    0.13
  -4  -1  12    1.12    0.18
  -4  -1  12    0.96    0.16
  -4   1  12    1.28    0.22
  -4   1  12    1.13    0.17
  -3  -1  12    3.91    0.26
  -3  -1  12    3.40    0.24
  -3   1  12    3.45    0.27
  -3   1  12    3.63    0.27
  -2  -1  12    1.81    0.19
  -2  -1  12    1.73    0.20
  -2   1  12    1.88    0.24
  -2   1  12    2.15    0.23
  -1  -1  12    1.79    0.19
  -1  -1  12    1.61    0.18
  -1   1  12    1.90    0.22
  -1   1  12    2.05    0.24
   0  -1 -12   -0.01    0.08
   0  -1  12    0.15    0.12
   0  -1  12    0.03    0.11
   0   1  12    0.01    0.10
   0   1 -12   -0.04    0.08
   0   1  12    0.07    0.14
  -1  -1 -12    0.06    0.12
   1  -1  12   -0.03    0.11
   1  -1  12    0.17    0.11
  -1   1 -12    0.09    0.09
   1   1  12   -0.11    0.12
   1   1  12    0.05    0.14
  -2  -1 -12    0.11    0.12
   2  -1  12    0.05    0.11
   2  -1  12   -0.04    0.10
   2   1  12   -0.04    0.13
  -2   1 -12    0.06    0.09
   2   1  12   -0.15    0.14
   3  -1  12    0.37    0.14
  -3  -1 -12    0.38    0.14
   3  -1  12    0.61    0.15
  -3   1 -12    0.61    0.12
   3   1  12    0.45    0.16
   3   1  12    0.72    0.17
  -4  -1 -12    0.16    0.13
   4  -1  12   -0.05    0.11
   4  -1  12    0.08    0.12
  -4   1 -12    0.12    0.09
   4   1  12   -0.17    0.13
   4   1  12   -0.10    0.15
   5  -1  12   -0.05    0.12
  -5  -1 -12   -0.14    0.11
   5   1  12    0.06    0.12
   5   1  12   -0.10    0.15
  -6  -1 -12   -0.11    0.12
   6  -1  12    0.01    0.13
  -6  -1 -12    0.24    0.17
   6   1  12   -0.03    0.16
  -6   1 -12    0.19    0.13
   6   1  12    0.04    0.15
  -7  -1 -12   -0.13    0.15
  -7  -1 -12    0.31    0.14
   7  -1  12    0.51    0.16
   7   1  12    0.30    0.18
  -7   1 -12    0.16    0.14
   7   1  12    0.37    0.19
   8  -1  12    0.34    0.16
  -8  -1 -12   -0.12    0.15
  -8  -1 -12    0.28    0.16
  -8   1 -12    0.15    0.14
   8   1  12    0.17    0.18
   8   1  12    0.40    0.19
   9  -1  12    0.61    0.18
  -9  -1 -12    0.50    0.18
  -9  -1 -12    0.64    0.21
  -9   1 -12    0.39    0.17
   9   1  12    0.21    0.18
  10  -1  12    0.41    0.17
 -10  -1 -12    0.30    0.20
  10   1  12    0.11    0.17
 -10   1 -12    0.43    0.18
 -14  -2  12    0.19    0.21
 -14  -2  12    0.44    0.17
 -14   2  12    0.71    0.27
 -14   2  12    0.69    0.22
 -13  -2  12   -0.01    0.16
 -13  -2  12   -0.07    0.17
 -13   2  12   -0.10    0.16
 -13   2  12    0.12    0.20
 -12  -2  12   -0.21    0.13
 -12  -2  12   -0.24    0.12
 -12   2  12   -0.10    0.16
 -12   2  12   -0.08    0.19
 -11  -2  12   -0.03    0.14
 -11  -2  12   -0.12    0.13
 -11   2  12   -0.02    0.13
 -11   2  12   -0.15    0.14
 -10  -2  12   -0.02    0.13
 -10  -2  12   -0.12    0.12
 -10   2  12    0.16    0.19
 -10   2  12   -0.06    0.10
  -9  -2  12    1.30    0.20
  -9  -2  12    0.81    0.18
  -9   2  12    1.09    0.22
  -9   2  12    1.21    0.24
  -8  -2  12    1.49    0.21
  -8  -2  12    1.19    0.20
  -8   2  12    0.91    0.20
  -8   2  12    1.15    0.24
  -7  -2  12    0.26    0.12
  -7  -2  12    0.31    0.14
  -7   2  12    0.36    0.18
  -7   2  12    0.46    0.17
  -6  -2  12    0.09    0.11
  -6  -2  12    0.06    0.11
  -6   2  12    0.18    0.14
  -6   2  12    0.09    0.11
  -5  -2  12    0.04    0.10
  -5  -2  12   -0.04    0.10
  -5   2  12   -0.09    0.15
  -5   2  12    0.13    0.14
  -4  -2  12    0.07    0.11
  -4  -2  12   -0.34    0.09
  -4   2  12   -0.06    0.13
  -4   2  12   -0.03    0.16
  -3  -2  12    0.07    0.10
  -3  -2  12   -0.06    0.10
  -3   2  12    0.17    0.14
  -3   2  12   -0.06    0.11
  -2  -2  12    6.25    0.30
  -2  -2  12    6.07    0.30
  -2   2  12    6.14    0.39
  -2   2  12    6.43    0.36
   1  -2 -12   12.41    0.47
  -1  -2  12   13.64    0.44
  -1  -2  12   13.27    0.45
  -1   2  12   12.97    0.56
  -1   2  12   12.67    0.49
   0  -2  12    2.83    0.21
   0  -2  12    2.90    0.21
   0  -2 -12    3.66    0.28
   0   2  12    3.53    0.33
   0   2  12    3.27    0.28
   0   2 -12    3.31    0.19
  -1  -2 -12    1.78    0.21
   1  -2  12    2.10    0.19
   1   2  12    2.09    0.27
   1   2  12    2.04    0.25
   2  -2  12    0.10    0.09
  -2  -2 -12   -0.25    0.10
   2   2  12    0.04    0.16
   2   2  12   -0.08    0.10
   3  -2  12   -0.23    0.08
  -3  -2 -12    0.14    0.13
   3   2  12    0.02    0.14
   3   2  12    0.18    0.17
  -4  -2 -12    0.66    0.14
   4  -2  12    0.79    0.14
   4   2  12    0.95    0.21
   4   2  12    0.49    0.18
  -5  -2 -12   -0.13    0.14
   5  -2  12    0.01    0.11
  -5  -2 -12   -0.07    0.09
   5   2  12    0.31    0.19
   5   2  12    0.05    0.18
  -5   2 -12   -0.11    0.09
  -6  -2 -12    0.65    0.17
  -6  -2 -12    0.45    0.17
   6  -2  12    0.63    0.15
   6   2  12    0.35    0.22
   6   2  12    0.35    0.20
  -6   2 -12    0.54    0.14
   7  -2  12    0.05    0.13
  -7  -2 -12    0.29    0.16
  -7  -2 -12    0.43    0.15
   7   2  12   -0.07    0.20
  -7   2 -12    0.26    0.13
   7   2  12    0.41    0.21
   8  -2  12   -0.21    0.10
  -8  -2 -12    0.10    0.15
  -8  -2 -12    0.46    0.21
  -8   2 -12   -0.01    0.12
   8   2  12    0.15    0.15
   8   2  12   -0.35    0.17
  -9  -2 -12   -0.16    0.17
   9  -2  12   -0.22    0.11
  -9  -2 -12   -0.23    0.14
   9   2  12    0.28    0.17
   9   2  12    0.30    0.21
  -9   2 -12    0.09    0.13
  10  -2  12    0.29    0.15
 -10  -2 -12   -0.16    0.14
 -10  -2 -12    0.09    0.21
 -10   2 -12   -0.04    0.14
  10   2  12   -0.09    0.20
  10   2  12    0.23    0.22
 -13  -3  12    0.28    0.19
 -13   3  12    0.49    0.22
 -13   3  12    0.09    0.18
 -12  -3  12    0.28    0.18
 -12   3  12    0.37    0.19
 -12   3  12    0.46    0.20
 -11  -3  12    0.30    0.17
 -11   3  12    0.49    0.23
 -11   3  12    0.21    0.14
 -10  -3  12    0.11    0.14
 -10   3  12   -0.11    0.18
 -10   3  12    0.14    0.15
  -9  -3  12    0.08    0.14
  -9   3  12    0.21    0.20
  -9   3  12    0.13    0.12
  -8  -3  12    0.10    0.13
  -8   3  12   -0.02    0.17
  -8   3  12    0.06    0.11
  -7  -3  12    0.18    0.12
  -7   3  12    0.11    0.18
  -7   3  12    0.19    0.12
  -6  -3  12    0.23    0.13
  -6   3  12   -0.12    0.14
  -6   3  12    0.02    0.13
  -5  -3  12    0.28    0.11
  -5   3  12    0.20    0.16
  -5   3  12    0.43    0.20
  -4  -3  12   -0.28    0.07
  -4   3  12   -0.23    0.15
  -4   3  12   -0.03    0.14
  -3  -3  12    0.28    0.11
  -3   3  12    0.28    0.13
  -3   3  12    0.09    0.17
  -2  -3  12    6.40    0.28
  -2   3  12    5.83    0.34
  -2   3  12    6.16    0.42
  -1  -3  12    1.53    0.16
   1  -3 -12    1.44    0.21
  -1   3  12    1.42    0.20
  -1   3  12    1.38    0.25
   0  -3 -12    5.21    0.34
   0  -3  12    5.64    0.26
   0   3  12    5.31    0.33
   0   3  12    5.61    0.41
  -1  -3 -12    0.38    0.16
   1  -3  12    0.35    0.10
   1   3  12    0.47    0.14
   1   3  12    0.34    0.17
  -2  -3 -12    1.78    0.23
   2  -3  12    1.64    0.15
   2   3  12    1.75    0.25
   2   3  12    1.45    0.24
  -3  -3 -12    0.04    0.13
   3  -3  12    0.10    0.09
   3   3  12    0.05    0.16
   3   3  12    0.04    0.19
   4  -3  12    0.22    0.09
  -4  -3 -12    0.12    0.15
  -4   3 -12    0.13    0.09
   4   3  12   -0.03    0.19
   4   3  12    0.06    0.17
  -5  -3 -12   -0.18    0.16
  -5  -3 -12    0.18    0.15
   5  -3  12    0.02    0.09
   5   3  12   -0.19    0.18
   5   3  12    0.03    0.16
  -5   3 -12    0.05    0.09
   6  -3  12   -0.04    0.09
  -6  -3 -12    0.14    0.17
  -6  -3 -12   -0.16    0.17
   6   3  12    0.26    0.21
  -6   3 -12   -0.04    0.09
   6   3  12   -0.18    0.16
   7  -3  12    0.15    0.10
  -7  -3 -12    0.05    0.13
  -7  -3 -12    0.35    0.18
   7   3  12    0.29    0.19
  -7   3 -12    0.01    0.10
   7   3  12    0.20    0.18
   8  -3  12    0.14    0.11
  -8  -3 -12    0.44    0.20
  -8  -3 -12   -0.07    0.18
   8   3  12   -0.05    0.21
  -8   3 -12    0.06    0.11
   8   3  12   -0.17    0.18
  -9  -3 -12   -0.16    0.15
   9  -3  12    0.34    0.12
  -9  -3 -12   -0.19    0.15
   9   3  12    0.02    0.16
  -9   3 -12   -0.12    0.10
   9   3  12    0.34    0.23
 -11  -4  12    0.83    0.20
 -11   4  12    1.12    0.28
 -10  -4  12   -0.01    0.13
 -10   4  12    0.39    0.22
  -9  -4  12    0.07    0.14
  -9   4  12    0.25    0.17
  -9   4  12   -0.14    0.18
  -8  -4  12   -0.06    0.11
  -8   4  12    0.16    0.19
  -8   4  12   -0.05    0.16
  -7  -4  12   -0.05    0.12
  -7   4  12   -0.01    0.15
  -7   4  12   -0.08    0.19
  -6  -4  12    0.38    0.14
  -6   4  12    0.68    0.20
  -6   4  12    0.76    0.24
  -5  -4  12    1.88    0.19
  -5   4  12    2.16    0.25
  -5   4  12    1.85    0.29
  -4  -4  12    0.00    0.10
  -4   4  12    0.15    0.15
  -4   4  12    0.10    0.19
  -3  -4  12   -0.03    0.08
   3  -4 -12   -0.12    0.12
  -3   4  12   -0.08    0.10
  -3   4  12   -0.01    0.18
  -2  -4  12   -0.02    0.08
   2  -4 -12    0.07    0.15
  -2   4  12   -0.02    0.17
  -2   4  12   -0.01    0.15
  -1  -4  12   -0.02    0.07
   1  -4 -12    0.15    0.16
  -1   4  12   -0.26    0.13
  -1   4  12    0.30    0.16
   0  -4  12    0.17    0.07
   0  -4 -12    0.26    0.16
   0   4  12    0.34    0.15
   0   4  12    0.04    0.18
  -1  -4 -12    1.58    0.24
   1  -4  12    1.78    0.12
   1   4  12    1.64    0.29
   1   4  12    1.15    0.22
  -2  -4 -12    0.26    0.16
   2   4  12    0.00    0.20
   2   4  12    0.09    0.16
  -3  -4 -12   -0.06    0.15
   3   4  12    0.08    0.21
  -3   4 -12    0.10    0.07
   3   4  12    0.01    0.12
  -4  -4 -12   -0.06    0.17
  -4  -4 -12   -0.06    0.15
  -4   4 -12    0.01    0.08
   4   4  12   -0.06    0.20
   4   4  12   -0.23    0.16
  -5  -4 -12    0.01    0.15
  -5  -4 -12    0.12    0.14
   5   4  12    0.13    0.16
   5   4  12    0.07    0.18
  -6  -4 -12    0.00    0.18
  -6  -4 -12    0.27    0.18
   6   4  12    0.08    0.18
   6   4  12    0.12    0.23
  -7  -4 -12   -0.04    0.12
  -7  -4 -12    0.27    0.19
   7   4  12    0.57    0.26
   7   4  12    0.14    0.16
  -9  -5  12   -0.10    0.11
  -9   5  12   -0.40    0.19
  -8  -5  12   -0.13    0.11
  -8   5  12   -0.42    0.18
  -7  -5  12    0.22    0.12
  -7   5  12    0.10    0.21
  -6  -5  12    0.17    0.11
  -6   5  12    0.36    0.22
  -5  -5  12    0.02    0.10
  -5   5  12   -0.03    0.18
   4  -5 -12    0.20    0.17
  -4  -5  12    0.11    0.08
  -4   5  12    0.31    0.21
   3  -5 -12   -0.12    0.14
  -3   5  12   -0.14    0.14
  -3   5  12   -0.27    0.17
   2  -5 -12   -0.16    0.16
  -2   5  12    0.16    0.17
  -2   5  12   -0.09    0.18
   1  -5 -12    0.43    0.18
  -1   5  12    0.46    0.15
  -1   5  12    0.33    0.21
   0  -5 -12   -0.02    0.15
   0   5  12   -0.10    0.15
   0   5  12    0.05    0.20
  -1  -5 -12   -0.13    0.14
   1   5  12   -0.19    0.14
   1   5  12    0.14    0.17
  -2  -5 -12   -0.40    0.13
   2   5  12   -0.12    0.16
   2   5  12   -0.10    0.20
  -3  -5 -12   -0.01    0.16
  -3  -5 -12    0.04    0.17
   3   5  12    0.18    0.18
   3   5  12    0.02    0.20
  -4  -5 -12    0.62    0.21
  -4  -5 -12    0.07    0.18
   4   5  12    0.28    0.17
   4   5  12    0.20    0.23
   5   5  12   -0.10    0.23
 -14   0  13   -0.15    0.16
 -14   0  13   -0.06    0.19
 -13   0  13    0.05    0.13
 -13   0  13    0.27    0.17
 -12   0  13    0.01    0.13
 -12   0  13   -0.19    0.14
 -11   0  13    0.30    0.20
 -11   0  13    0.40    0.18
 -10   0  13    0.12    0.17
 -10   0  13    0.05    0.15
  -9   0  13    3.00    0.32
  -9   0  13    2.78    0.30
  -8   0  13    0.07    0.14
  -8   0  13   -0.06    0.14
  -7   0  13    0.12    0.12
  -7   0  13    0.26    0.15
  -6   0  13   -0.09    0.12
  -6   0  13    0.04    0.15
  -5   0  13    0.25    0.12
  -5   0  13    0.19    0.15
  -4   0  13   -0.09    0.12
  -4   0  13    0.00    0.09
  -3   0  13    1.44    0.21
  -3   0  13    1.39    0.20
  -2   0  13    0.02    0.10
  -2   0  13    0.12    0.13
  -1   0  13    0.02    0.13
  -1   0  13   -0.06    0.11
   0   0  13   -0.13    0.12
   0   0  13   -0.12    0.13
   0   0 -13   -0.04    0.10
   1   0  13    1.18    0.20
  -1   0 -13    1.18    0.17
   1   0  13    1.05    0.19
   2   0  13    0.06    0.12
   2   0  13    0.16    0.14
  -2   0 -13    0.21    0.11
  -3   0 -13    1.51    0.19
   3   0  13    1.24    0.21
   3   0  13    1.73    0.23
   4   0  13   -0.10    0.13
  -4   0 -13   -0.11    0.10
   4   0  13   -0.12    0.13
   5   0  13   -0.08    0.15
  -5   0 -13   -0.14    0.11
   5   0  13   -0.20    0.14
   6   0  13    0.06    0.14
  -6   0 -13    0.07    0.15
  -7   0 -13    0.09    0.17
   7   0  13    0.09    0.16
  -8   0 -13    0.29    0.18
   8   0  13    0.10    0.16
  -9   0 -13    0.98    0.23
   9   0  13    1.20    0.25
  10   0  13   -0.05    0.18
 -14  -1  13    0.06    0.15
 -14  -1  13    0.19    0.18
 -14   1  13   -0.05    0.17
 -14   1  13   -0.11    0.20
 -13  -1  13    1.04    0.24
 -13  -1  13    1.22    0.25
 -13   1  13    1.02    0.24
 -13   1  13    0.78    0.20
 -12  -1  13   -0.08    0.16
 -12  -1  13   -0.27    0.15
 -12   1  13   -0.17    0.16
 -12   1  13   -0.04    0.13
 -11  -1  13   -0.02    0.15
 -11  -1  13    0.12    0.17
 -11   1  13   -0.15    0.12
 -11   1  13    0.19    0.19
 -10  -1  13    6.32    0.38
 -10  -1  13    5.24    0.39
 -10   1  13    5.18    0.37
 -10   1  13    4.53    0.40
  -9  -1  13   -0.06    0.14
  -9  -1  13    0.11    0.15
  -9   1  13    0.30    0.19
  -9   1  13   -0.03    0.11
  -8  -1  13    2.24    0.27
  -8  -1  13    2.26    0.26
  -8   1  13    2.33    0.30
  -8   1  13    2.61    0.28
  -7  -1  13    1.26    0.20
  -7  -1  13    1.30    0.21
  -7   1  13    1.54    0.22
  -7   1  13    1.36    0.22
  -6  -1  13   -0.15    0.11
  -6  -1  13    0.00    0.13
  -6   1  13    0.10    0.15
  -6   1  13    0.30    0.17
  -5  -1  13   -0.16    0.10
  -5  -1  13   -0.07    0.11
  -5   1  13   -0.06    0.13
  -5   1  13   -0.04    0.15
  -4  -1  13    0.85    0.17
  -4  -1  13    0.92    0.16
  -4   1  13    0.82    0.19
  -4   1  13    0.59    0.19
  -3  -1  13    3.08    0.26
  -3  -1  13    3.54    0.25
  -3   1  13    3.24    0.31
  -3   1  13    2.68    0.27
  -2  -1  13    0.08    0.12
  -2  -1  13    0.06    0.11
  -2   1  13   -0.05    0.14
  -2   1  13    0.10    0.11
  -1  -1  13    0.66    0.16
  -1  -1  13    0.66    0.15
  -1   1  13    0.76    0.18
  -1   1  13    0.50    0.17
   0  -1  13   -0.13    0.10
   0  -1 -13    0.07    0.09
   0  -1  13   -0.01    0.11
   0   1  13   -0.01    0.10
   0   1 -13   -0.10    0.08
   0   1  13    0.14    0.16
  -1  -1 -13   -0.05    0.13
   1  -1  13   -0.05    0.11
   1  -1  13   -0.04    0.12
   1   1  13   -0.14    0.12
  -1   1 -13   -0.09    0.08
   1   1  13   -0.22    0.13
   2  -1  13   -0.04    0.12
  -2  -1 -13    0.02    0.11
   2  -1  13    0.08    0.12
   2   1  13   -0.02    0.15
   2   1  13    0.01    0.10
  -2   1 -13    0.03    0.09
   3  -1  13    0.20    0.13
  -3  -1 -13    0.05    0.12
   3   1  13    0.42    0.17
   3   1  13    0.22    0.18
  -4  -1 -13    0.00    0.10
   4  -1  13    0.33    0.14
   4   1  13    0.36    0.17
   4   1  13    0.15    0.16
  -5  -1 -13    0.21    0.13
   5  -1  13    0.15    0.13
   5   1  13    0.18    0.13
   5   1  13    0.03    0.17
   6  -1  13    0.10    0.14
  -6  -1 -13   -0.24    0.12
  -6  -1 -13    0.25    0.17
   6   1  13   -0.07    0.15
   6   1  13    0.26    0.17
  -6   1 -13    0.17    0.14
  -7  -1 -13    0.31    0.19
  -7  -1 -13    0.64    0.18
   7  -1  13    0.56    0.17
   7   1  13    0.95    0.24
   7   1  13    0.57    0.20
  -7   1 -13    0.58    0.18
  -8  -1 -13    4.24    0.37
   8  -1  13    3.70    0.31
   8   1  13    3.20    0.33
  -8   1 -13    3.84    0.34
  -9  -1 -13    0.07    0.18
   9  -1  13   -0.04    0.15
   9   1  13    0.39    0.19
  -9   1 -13   -0.06    0.14
 -13  -2  13   -0.08    0.16
 -13   2  13   -0.06    0.17
 -13   2  13   -0.18    0.19
 -12  -2  13   -0.05    0.16
 -12   2  13    0.05    0.20
 -12   2  13    0.14    0.17
 -11  -2  13    0.13    0.16
 -11  -2  13   -0.04    0.16
 -11   2  13    0.10    0.16
 -11   2  13    0.17    0.16
 -10  -2  13    0.13    0.15
 -10  -2  13    0.06    0.16
 -10   2  13    0.24    0.15
 -10   2  13    0.29    0.20
  -9  -2  13    4.95    0.34
  -9  -2  13    4.75    0.34
  -9   2  13    5.23    0.43
  -9   2  13    4.85    0.37
  -8  -2  13    2.64    0.27
  -8  -2  13    2.73    0.28
  -8   2  13    2.18    0.31
  -8   2  13    2.46    0.29
  -7  -2  13    0.00    0.13
  -7  -2  13   -0.04    0.11
  -7   2  13    0.29    0.17
  -7   2  13   -0.15    0.16
  -6  -2  13    0.05    0.12
  -6  -2  13    0.13    0.11
  -6   2  13    0.00    0.13
  -6   2  13   -0.09    0.14
  -5  -2  13   -0.12    0.09
  -5  -2  13   -0.07    0.11
  -5   2  13   -0.17    0.15
  -5   2  13   -0.10    0.13
  -4  -2  13   -0.12    0.09
  -4  -2  13   -0.09    0.10
  -4   2  13    0.11    0.17
  -4   2  13   -0.04    0.11
  -3  -2  13    0.75    0.15
  -3  -2  13    0.54    0.14
  -3   2  13    0.63    0.18
  -3   2  13    0.68    0.21
  -2  -2  13    0.48    0.13
  -2   2  13    0.68    0.18
  -2   2  13    0.55    0.20
  -1  -2  13    0.13    0.12
   1  -2 -13    0.15    0.11
  -1   2  13    0.47    0.17
  -1   2  13    0.24    0.17
   0  -2  13   -0.04    0.11
   0  -2 -13   -0.04    0.13
   0   2  13   -0.14    0.09
   0   2  13    0.16    0.17
  -1  -2 -13    0.98    0.19
   1  -2  13    1.09    0.17
   1   2  13    1.22    0.24
   1   2  13    1.18    0.20
   2  -2  13   -0.22    0.10
  -2  -2 -13    0.04    0.13
   2   2  13   -0.25    0.13
   2   2  13   -0.25    0.15
  -3  -2 -13    0.08    0.11
   3  -2  13   -0.03    0.11
   3   2  13    0.04    0.13
   3   2  13   -0.13    0.14
   4  -2  13    0.27    0.12
  -4  -2 -13    0.05    0.10
   4   2  13   -0.20    0.14
   4   2  13    0.15    0.20
  -5  -2 -13    0.34    0.15
  -5  -2 -13   -0.11    0.12
   5  -2  13   -0.11    0.11
   5   2  13   -0.02    0.17
  -5   2 -13    0.12    0.12
   5   2  13   -0.28    0.17
   6  -2  13    0.15    0.13
  -6  -2 -13    0.39    0.14
  -6  -2 -13    0.24    0.15
  -6   2 -13    0.39    0.15
   6   2  13    0.42    0.20
   6   2  13    0.38    0.23
  -7  -2 -13    0.58    0.19
  -7  -2 -13    0.43    0.21
   7  -2  13    0.33    0.14
   7   2  13    0.28    0.19
   7   2  13    0.43    0.22
  -7   2 -13    0.20    0.13
  -8  -2 -13   -0.07    0.15
  -8  -2 -13   -0.32    0.16
   8  -2  13    0.06    0.13
  -8   2 -13   -0.02    0.13
   8   2  13    0.11    0.19
   8   2  13    0.29    0.21
  -9  -2 -13    0.19    0.18
  -9  -2 -13    0.05    0.19
   9  -2  13    0.11    0.14
  -9   2 -13   -0.13    0.13
   9   2  13    0.43    0.24
   9   2  13   -0.16    0.17
 -12  -3  13    0.18    0.18
 -12   3  13    0.19    0.22
 -12   3  13   -0.21    0.16
 -11  -3  13    2.22    0.28
 -11   3  13    2.06    0.28
 -11   3  13    2.39    0.35
 -10  -3  13    0.07    0.15
 -10   3  13    0.12    0.19
 -10   3  13    0.16    0.14
  -9  -3  13    0.43    0.17
  -9   3  13   -0.04    0.15
  -9   3  13    0.42    0.23
  -8  -3  13    0.38    0.15
  -8   3  13   -0.04    0.15
  -8   3  13    0.12    0.19
  -7  -3  13    0.19    0.13
  -7   3  13   -0.25    0.16
  -7   3  13   -0.02    0.15
  -6  -3  13    0.58    0.15
  -6   3  13    0.54    0.19
  -6   3  13    0.73    0.23
  -5  -3  13   -0.08    0.11
  -5   3  13    0.03    0.18
  -5   3  13   -0.17    0.10
  -4  -3  13    0.02    0.10
  -4   3  13   -0.16    0.12
  -4   3  13   -0.17    0.13
  -3  -3  13   -0.14    0.10
  -3   3  13   -0.27    0.16
  -3   3  13    0.27    0.14
  -2  -3  13    0.07    0.11
   2  -3 -13    0.02    0.16
  -2   3  13   -0.17    0.14
  -2   3  13    0.30    0.20
  -1  -3  13    0.31    0.12
   1  -3 -13    0.33    0.17
  -1   3  13    0.70    0.22
  -1   3  13    0.59    0.19
   0  -3 -13    3.01    0.30
   0  -3  13    3.80    0.23
   0   3  13    2.89    0.31
   0   3  13    2.77    0.34
   1  -3  13    0.40    0.11
  -1  -3 -13    0.31    0.16
   1   3  13    0.37    0.17
   1   3  13   -0.06    0.19
  -2  -3 -13    1.08    0.21
   2  -3  13    0.90    0.14
   2   3  13    0.92    0.19
   2   3  13    0.76    0.24
   3  -3  13   -0.01    0.09
  -3  -3 -13   -0.01    0.11
   3   3  13   -0.02    0.12
   3   3  13   -0.29    0.17
  -4  -3 -13    0.30    0.14
   4  -3  13    0.13    0.10
   4   3  13    0.40    0.20
  -4   3 -13    0.11    0.10
   4   3  13    0.18    0.22
  -5  -3 -13    0.22    0.16
  -5  -3 -13    0.35    0.20
   5  -3  13    0.26    0.11
  -5   3 -13    0.25    0.11
   5   3  13    0.33    0.20
   5   3  13    0.00    0.21
  -6  -3 -13    0.01    0.18
   6  -3  13    0.25    0.11
  -6  -3 -13    0.08    0.17
   6   3  13    0.10    0.22
   6   3  13   -0.12    0.16
  -6   3 -13    0.21    0.11
  -7  -3 -13   -0.08    0.12
  -7  -3 -13   -0.17    0.18
   7  -3  13   -0.09    0.10
   7   3  13    0.31    0.21
   7   3  13   -0.12    0.16
  -7   3 -13    0.07    0.11
  -8  -3 -13    0.12    0.18
   8  -3  13    0.06    0.10
  -8  -3 -13   -0.08    0.22
   8   3  13   -0.09    0.20
  -8   3 -13    0.03    0.11
   8   3  13    0.06    0.22
 -10  -4  13    0.19    0.15
 -10   4  13   -0.03    0.21
  -9  -4  13   -0.02    0.13
  -9   4  13   -0.23    0.14
  -9   4  13    0.10    0.16
  -8  -4  13   -0.12    0.12
  -8   4  13   -0.28    0.17
  -8   4  13   -0.04    0.15
  -7  -4  13   -0.14    0.11
  -7   4  13   -0.08    0.15
  -7   4  13   -0.39    0.17
  -6  -4  13    1.39    0.19
  -6   4  13    0.61    0.19
  -6   4  13    0.89    0.22
  -5  -4  13    0.04    0.11
  -5   4  13    0.21    0.14
  -5   4  13    0.07    0.20
  -4  -4  13    0.00    0.10
  -4   4  13    0.07    0.18
  -4   4  13    0.12    0.17
  -3  -4  13    0.02    0.10
   3  -4 -13    0.05    0.13
  -3   4  13    0.06    0.19
  -3   4  13   -0.18    0.14
   2  -4 -13    0.14    0.16
  -2  -4  13   -0.03    0.08
  -2   4  13   -0.01    0.14
  -2   4  13   -0.16    0.14
  -1  -4  13   -0.07    0.08
   1  -4 -13    0.08    0.15
  -1   4  13   -0.15    0.15
  -1   4  13    0.23    0.20
   0  -4 -13    0.54    0.19
   0  -4  13    0.40    0.09
   0   4  13    0.16    0.21
   0   4  13    0.13    0.16
   1  -4  13    0.73    0.10
  -1  -4 -13    0.45    0.19
   1   4  13    0.56    0.24
   1   4  13    0.38    0.19
  -2  -4 -13   -0.11    0.11
   2   4  13   -0.05    0.15
   2   4  13   -0.06    0.16
  -3  -4 -13    0.32    0.18
   3   4  13    0.59    0.26
  -3   4 -13    0.54    0.11
   3   4  13    0.40    0.16
  -4  -4 -13    0.40    0.21
  -4  -4 -13   -0.02    0.16
   4   4  13   -0.06    0.18
   4   4  13   -0.25    0.19
  -5  -4 -13   -0.04    0.17
  -5  -4 -13   -0.03    0.15
   5   4  13   -0.17    0.13
   5   4  13    0.01    0.13
  -6  -4 -13    0.09    0.18
  -6  -4 -13    0.17    0.20
   6   4  13    0.18    0.23
   6   4  13   -0.22    0.18
  -8   5  13    0.13    0.23
  -7  -5  13   -0.11    0.11
  -7   5  13   -0.33    0.20
  -6  -5  13    0.24    0.12
  -6   5  13    0.00    0.20
  -5  -5  13    0.15    0.10
   5  -5 -13    0.08    0.16
  -5   5  13    0.17    0.22
  -4  -5  13    0.13    0.09
   4  -5 -13    0.02    0.17
  -4   5  13   -0.05    0.20
   3  -5 -13    0.03    0.17
  -3   5  13   -0.03    0.17
  -3   5  13    0.06    0.20
   2  -5 -13   -0.03    0.16
  -2   5  13    0.11    0.20
  -2   5  13    0.01    0.14
   1  -5 -13    0.87    0.22
  -1   5  13    0.22    0.22
  -1   5  13    0.17    0.17
   0  -5 -13   -0.02    0.17
   0   5  13   -0.29    0.19
   0   5  13    0.47    0.20
  -1  -5 -13    0.05    0.13
   1   5  13    0.13    0.24
   1   5  13   -0.16    0.15
  -2  -5 -13   -0.05    0.17
   2   5  13   -0.11    0.17
   2   5  13    0.39    0.20
  -3  -5 -13   -0.10    0.15
  -3  -5 -13    0.02    0.18
   3   5  13    0.32    0.27
   3   5  13    0.11    0.20
 -13   0  14   -0.13    0.20
 -13   0  14    0.00    0.17
 -12   0  14    0.13    0.15
 -12   0  14    0.02    0.19
 -11   0  14   -0.06    0.17
 -11   0  14    0.06    0.16
 -10   0  14    3.33    0.36
 -10   0  14    3.46    0.33
  -9   0  14   -0.07    0.13
  -9   0  14   -0.02    0.12
  -8   0  14   -0.06    0.14
  -8   0  14    0.11    0.13
  -7   0  14   -0.25    0.09
  -7   0  14   -0.24    0.14
  -6   0  14   -0.26    0.12
  -6   0  14   -0.08    0.15
  -5   0  14   -0.04    0.13
  -5   0  14   -0.25    0.11
  -4   0  14   -0.09    0.13
  -4   0  14    0.06    0.11
  -3   0  14   -0.25    0.11
  -3   0  14   -0.07    0.14
  -2   0  14    0.44    0.16
  -2   0  14    0.50    0.18
  -1   0  14    0.18    0.14
  -1   0  14    0.03    0.13
   0   0  14    0.75    0.18
   0   0  14    0.67    0.17
   0   0 -14    0.64    0.15
   1   0  14   -0.14    0.13
   1   0  14   -0.13    0.13
  -1   0 -14    0.01    0.11
   2   0  14    2.91    0.30
  -2   0 -14    2.66    0.24
   2   0  14    2.75    0.28
  -3   0 -14   -0.08    0.11
   3   0  14   -0.15    0.14
   3   0  14   -0.02    0.14
  -4   0 -14    0.09    0.12
   4   0  14   -0.06    0.14
   5   0  14   -0.22    0.14
   6   0  14    0.12    0.17
  -6   0 -14    0.03    0.15
  -7   0 -14    0.05    0.17
   7   0  14    0.07    0.16
   8   0  14    2.23    0.30
  -8   0 -14    1.60    0.26
 -13  -1  14    0.41    0.19
 -13  -1  14    0.53    0.20
 -13   1  14    0.42    0.22
 -13   1  14    0.66    0.22
 -12  -1  14   -0.25    0.16
 -12  -1  14   -0.08    0.15
 -12   1  14   -0.09    0.18
 -12   1  14   -0.02    0.17
 -11  -1  14   -0.09    0.15
 -11  -1  14   -0.05    0.15
 -11   1  14   -0.01    0.20
 -11   1  14    0.04    0.14
 -10  -1  14    3.17    0.33
 -10  -1  14    2.59    0.30
 -10   1  14    3.54    0.38
 -10   1  14    2.82    0.32
  -9  -1  14    0.54    0.20
  -9  -1  14    0.32    0.17
  -9   1  14    0.36    0.20
  -9   1  14    0.58    0.17
  -8  -1  14    1.72    0.24
  -8  -1  14    1.35    0.22
  -8   1  14    1.62    0.27
  -8   1  14    1.49    0.25
  -7  -1  14    0.37    0.16
  -7  -1  14    0.36    0.16
  -7   1  14    0.41    0.17
  -7   1  14    0.62    0.18
  -6  -1  14    0.07    0.14
  -6  -1  14    0.11    0.14
  -6   1  14    0.03    0.15
  -6   1  14    0.21    0.18
  -5  -1  14    0.14    0.14
  -5  -1  14   -0.26    0.10
  -5   1  14   -0.02    0.14
  -5   1  14   -0.06    0.16
  -4  -1  14    0.06    0.13
  -4  -1  14   -0.02    0.12
  -4   1  14   -0.05    0.15
  -4   1  14    0.24    0.17
  -3  -1  14    0.20    0.13
  -3  -1  14    0.16    0.14
  -3   1  14    0.01    0.14
  -3   1  14    0.02    0.16
  -2  -1  14    0.94    0.18
  -2  -1  14    0.89    0.18
  -2   1  14    0.69    0.19
  -2   1  14    1.04    0.22
  -1  -1  14    0.44    0.15
   1  -1 -14    0.00    0.13
  -1  -1  14    0.44    0.15
  -1   1  14    0.25    0.14
  -1   1  14    0.49    0.17
   0  -1  14   -0.07    0.11
   0  -1  14   -0.10    0.11
   0  -1 -14   -0.07    0.09
   0   1 -14   -0.09    0.09
   0   1  14   -0.33    0.14
   0   1  14   -0.09    0.13
   1  -1  14    0.38    0.15
  -1  -1 -14    0.63    0.16
   1   1  14    0.50    0.18
   1   1  14    0.55    0.17
   2  -1  14   -0.02    0.12
  -2  -1 -14    0.23    0.14
   2   1  14   -0.03    0.17
   2   1  14    0.07    0.15
  -3  -1 -14    0.07    0.09
   3  -1  14    0.01    0.12
   3   1  14    0.14    0.16
   3   1  14    0.06    0.15
  -4  -1 -14    0.16    0.13
   4  -1  14    0.29    0.15
   4   1  14    0.26    0.14
   4   1  14    0.40    0.19
  -5  -1 -14    0.07    0.13
   5  -1  14    0.19    0.14
   5   1  14    0.08    0.16
   5   1  14    0.08    0.18
  -6  -1 -14    0.21    0.18
   6  -1  14    0.44    0.19
  -6  -1 -14    0.28    0.15
  -6   1 -14    0.19    0.15
   6   1  14    0.22    0.19
   6   1  14    0.08    0.18
   7  -1  14    1.73    0.24
  -7  -1 -14    1.91    0.29
  -7   1 -14    1.81    0.26
   7   1  14    1.82    0.27
  -8  -1 -14    0.55    0.22
   8  -1  14    0.58    0.19
   8   1  14    0.64    0.21
  -8   1 -14    0.90    0.22
 -13  -2  14   -0.04    0.18
 -13   2  14   -0.03    0.18
 -13   2  14   -0.01    0.23
 -12  -2  14    0.05    0.16
 -12   2  14    0.11    0.19
 -12   2  14    0.22    0.22
 -11  -2  14   -0.03    0.15
 -11   2  14    0.02    0.16
 -11   2  14   -0.04    0.18
 -10  -2  14   -0.01    0.15
 -10   2  14    0.01    0.17
 -10   2  14    0.07    0.20
  -9  -2  14    1.89    0.25
  -9   2  14    1.83    0.27
  -9   2  14    2.43    0.34
  -8  -2  14    0.48    0.17
  -8   2  14    0.50    0.22
  -8   2  14    0.28    0.15
  -7  -2  14    0.44    0.16
  -7   2  14    0.02    0.13
  -7   2  14   -0.21    0.17
  -6  -2  14    0.20    0.15
  -6   2  14   -0.01    0.18
  -6   2  14    0.07    0.17
  -5  -2  14    0.00    0.13
  -5   2  14   -0.29    0.14
  -5   2  14   -0.12    0.16
  -4  -2  14   -0.14    0.11
  -4   2  14    0.11    0.16
  -4   2  14   -0.18    0.12
  -3  -2  14   -0.09    0.11
  -3   2  14   -0.17    0.10
  -3   2  14    0.09    0.13
  -2  -2  14    0.23    0.12
  -2   2  14   -0.02    0.12
  -2   2  14   -0.13    0.14
   1  -2 -14    2.19    0.24
  -1  -2  14    1.95    0.22
  -1   2  14    1.70    0.25
  -1   2  14    1.89    0.27
   0  -2  14    0.31    0.13
   0  -2 -14    0.28    0.15
   0   2  14    0.21    0.17
   0   2  14    0.25    0.16
   1  -2  14   -0.17    0.10
  -1  -2 -14    0.07    0.13
   1   2  14   -0.07    0.17
   1   2  14    0.20    0.17
  -2  -2 -14    1.55    0.23
   2  -2  14    1.38    0.19
   2   2  14    1.43    0.28
   2   2  14    1.68    0.26
   3  -2  14    0.03    0.12
  -3  -2 -14    0.29    0.16
   3   2  14   -0.07    0.17
   3   2  14    0.11    0.20
  -4  -2 -14    0.06    0.15
   4  -2  14    0.00    0.11
   4   2  14    0.23    0.21
   4   2  14    0.04    0.19
   5  -2  14    0.65    0.16
  -5  -2 -14    0.65    0.19
  -5  -2 -14    0.73    0.19
   5   2  14    0.77    0.24
   5   2  14    0.38    0.23
  -5   2 -14    0.35    0.14
  -6  -2 -14    0.20    0.17
  -6  -2 -14    0.29    0.20
   6  -2  14    0.46    0.15
   6   2  14    0.23    0.21
   6   2  14    0.21    0.20
  -6   2 -14    0.23    0.13
  -7  -2 -14    0.63    0.25
  -7  -2 -14    0.28    0.17
   7  -2  14    0.34    0.16
   7   2  14    0.06    0.21
   7   2  14    0.60    0.19
  -7   2 -14    0.36    0.15
  -8  -2 -14    0.16    0.17
   8  -2  14    0.18    0.13
  -8  -2 -14    0.23    0.22
   8   2  14    0.42    0.22
   8   2  14   -0.21    0.20
  -8   2 -14    0.06    0.13
 -11  -3  14   -0.06    0.15
 -11   3  14    0.10    0.18
 -11   3  14    0.20    0.18
 -10  -3  14    0.25    0.17
 -10   3  14   -0.20    0.16
 -10   3  14    0.00    0.22
  -9  -3  14    0.05    0.14
  -9   3  14   -0.16    0.18
  -9   3  14   -0.10    0.16
  -8  -3  14    0.23    0.15
  -8   3  14    0.12    0.17
  -8   3  14    0.40    0.18
  -7  -3  14    0.04    0.13
  -7   3  14    0.00    0.16
  -7   3  14   -0.02    0.15
  -6  -3  14    0.89    0.18
  -6   3  14    0.95    0.27
  -6   3  14    1.06    0.23
  -5  -3  14   -0.11    0.11
  -5   3  14    0.23    0.21
  -5   3  14    0.23    0.15
  -4  -3  14   -0.12    0.09
  -4   3  14   -0.02    0.18
  -4   3  14    0.16    0.17
  -3  -3  14    0.95    0.17
  -3   3  14    0.65    0.17
  -3   3  14    1.06    0.22
   2  -3 -14    1.22    0.23
  -2  -3  14    1.22    0.17
  -2   3  14    0.77    0.24
  -2   3  14    1.13    0.23
  -1  -3  14    0.12    0.11
   1  -3 -14    0.04    0.15
  -1   3  14    0.06    0.16
  -1   3  14    0.15    0.20
   0  -3  14    0.01    0.10
   0  -3 -14    0.23    0.14
   0   3  14    0.05    0.13
   0   3  14    0.25    0.20
  -1  -3 -14    0.28    0.17
   1  -3  14    0.62    0.13
   1   3  14    0.63    0.24
   1   3  14    0.47    0.20
   2  -3  14   -0.09    0.09
  -2  -3 -14   -0.21    0.14
   2   3  14    0.02    0.19
   2   3  14   -0.15    0.17
   3  -3  14    0.08    0.10
  -3  -3 -14    0.04    0.15
   3   3  14   -0.24    0.14
   3   3  14   -0.04    0.15
   4  -3  14    1.10    0.15
  -4  -3 -14    1.05    0.20
   4   3  14    0.58    0.21
  -4   3 -14    0.63    0.14
   4   3  14    0.70    0.24
  -5  -3 -14   -0.20    0.17
  -5  -3 -14    0.05    0.16
   5  -3  14    0.15    0.10
  -5   3 -14   -0.03    0.11
   5   3  14   -0.29    0.19
   5   3  14    0.12    0.20
  -6  -3 -14    0.28    0.21
   6  -3  14    0.04    0.10
  -6  -3 -14    0.22    0.19
  -6   3 -14    0.23    0.12
   6   3  14    0.34    0.21
   6   3  14    0.12    0.23
  -9  -4  14   -0.28    0.12
  -9   4  14   -0.37    0.23
  -9   4  14   -0.40    0.16
  -8  -4  14   -0.16    0.12
  -8   4  14   -0.42    0.20
  -8   4  14    0.07    0.14
  -7  -4  14   -0.03    0.13
  -7   4  14   -0.10    0.16
  -7   4  14   -0.20    0.20
  -6  -4  14    0.43    0.15
  -6   4  14    0.49    0.23
  -6   4  14    0.35    0.19
  -5  -4  14   -0.15    0.11
  -5   4  14    0.25    0.18
  -5   4  14    0.07    0.21
  -4  -4  14    0.07    0.11
  -4   4  14   -0.11    0.12
  -4   4  14   -0.13    0.14
  -3  -4  14    0.31    0.12
   3  -4 -14    0.41    0.19
  -3   4  14    0.04    0.17
  -3   4  14    0.40    0.24
  -2  -4  14    0.06    0.10
   2  -4 -14    0.16    0.17
  -2   4  14    0.03    0.15
  -2   4  14   -0.16    0.16
  -1  -4  14    0.05    0.09
   1  -4 -14   -0.14    0.17
  -1   4  14   -0.31    0.18
  -1   4  14   -0.16    0.15
   0  -4  14    0.25    0.09
   0  -4 -14    0.13    0.17
   0   4  14    0.20    0.19
   0   4  14    0.05    0.20
  -1  -4 -14   -0.10    0.15
   1   4  14    0.05    0.16
   1   4  14   -0.14    0.19
  -2  -4 -14    0.37    0.19
   2   4  14    0.14    0.22
   2   4  14    0.38    0.21
  -3  -4 -14    0.62    0.18
   3   4  14    0.53    0.21
   3   4  14    0.41    0.21
  -4  -4 -14   -0.17    0.17
  -4  -4 -14    0.41    0.21
   4   4  14    0.16    0.23
   4   4  14    0.28    0.21
   5  -5 -14   -0.01    0.18
  -5  -5  14   -0.01    0.09
  -5   5  14   -0.07    0.21
   4  -5 -14   -0.30    0.14
  -4   5  14   -0.20    0.17
   3  -5 -14   -0.15    0.16
  -3   5  14   -0.16    0.22
  -3   5  14   -0.43    0.15
   2  -5 -14   -0.13    0.18
  -2   5  14    0.08    0.25
  -2   5  14   -0.13    0.17
   1  -5 -14    0.27    0.20
  -1   5  14    0.53    0.23
  -1   5  14    0.04    0.18
   0  -5 -14    0.17    0.16
   0   5  14   -0.09    0.17
   0   5  14    0.15    0.24
   1   5  14    0.47    0.29
 -13   0  15   -0.11    0.20
 -13   0  15    0.15    0.21
 -12   0  15   -0.11    0.19
 -12   0  15   -0.22    0.16
 -11   0  15    0.09    0.19
 -11   0  15    0.08    0.14
 -10   0  15    0.06    0.18
 -10   0  15    0.15    0.20
  -9   0  15    0.16    0.18
  -9   0  15    0.48    0.22
  -8   0  15   -0.14    0.15
  -8   0  15    0.18    0.19
  -7   0  15    0.55    0.20
  -7   0  15    0.13    0.17
  -6   0  15   -0.09    0.14
  -6   0  15   -0.30    0.13
  -5   0  15    0.25    0.16
  -5   0  15    0.33    0.18
  -4   0  15    0.13    0.15
  -4   0  15   -0.31    0.08
  -3   0  15    0.13    0.12
  -3   0  15    0.00    0.14
  -2   0  15   -0.16    0.13
  -2   0  15    0.00    0.13
   1   0 -15    0.35    0.14
  -1   0  15    0.39    0.17
  -1   0  15    0.16    0.15
   0   0  15   -0.30    0.11
   0   0  15    0.05    0.15
   0   0 -15   -0.05    0.12
   1   0  15    0.67    0.19
   1   0  15    0.69    0.19
  -1   0 -15    0.61    0.15
   2   0  15    0.12    0.15
   2   0  15   -0.11    0.13
  -2   0 -15    0.10    0.12
   3   0  15    0.69    0.20
   4   0  15   -0.16    0.15
   5   0  15    0.26    0.17
  -6   0 -15   -0.19    0.15
   6   0  15    0.25    0.17
  -7   0 -15    0.16    0.18
   7   0  15    0.32    0.19
 -12  -1  15   -0.23    0.12
 -12  -1  15    0.03    0.19
 -12   1  15    0.08    0.18
 -12   1  15    0.07    0.21
 -11  -1  15    0.18    0.17
 -11  -1  15   -0.10    0.17
 -11   1  15    0.08    0.15
 -11   1  15   -0.24    0.19
 -10  -1  15    0.85    0.21
 -10  -1  15    0.65    0.21
 -10   1  15    0.89    0.24
 -10   1  15    0.36    0.23
  -9  -1  15    0.41    0.20
  -9  -1  15    0.18    0.17
  -9   1  15   -0.07    0.12
  -9   1  15   -0.02    0.14
  -8  -1  15    0.24    0.17
  -8  -1  15    0.18    0.16
  -8   1  15    0.33    0.19
  -8   1  15    0.13    0.15
  -7  -1  15    0.38    0.18
  -7  -1  15    0.49    0.17
  -7   1  15    0.41    0.18
  -7   1  15    0.27    0.19
  -6  -1  15   -0.12    0.13
  -6  -1  15    0.04    0.13
  -6   1  15   -0.01    0.18
  -6   1  15   -0.07    0.11
  -5  -1  15    0.13    0.15
  -5  -1  15    0.24    0.16
  -5   1  15    0.15    0.17
  -5   1  15    0.08    0.18
  -4  -1  15   -0.22    0.13
  -4  -1  15   -0.16    0.13
  -4   1  15   -0.03    0.12
  -4   1  15    0.33    0.15
  -3  -1  15    0.52    0.17
  -3  -1  15    0.80    0.19
  -3   1  15    1.00    0.20
  -3   1  15    0.65    0.19
  -2  -1  15    0.17    0.14
  -2   1  15    0.15    0.16
  -2   1  15    0.00    0.16
   1  -1 -15    0.53    0.17
  -1  -1  15    0.67    0.18
  -1   1  15    0.80    0.22
  -1   1  15    0.58    0.19
   0  -1 -15   -0.06    0.10
   0  -1  15   -0.14    0.12
   0   1  15    0.09    0.17
   0   1  15   -0.02    0.15
  -1  -1 -15    0.30    0.14
   1  -1  15    0.20    0.15
   1   1  15    0.51    0.16
   1   1  15   -0.06    0.15
  -2  -1 -15    0.47    0.16
   2  -1  15    0.37    0.17
   2   1  15    0.36    0.21
   2   1  15    0.39    0.18
  -3  -1 -15    0.23    0.15
   3  -1  15   -0.18    0.12
   3   1  15   -0.16    0.17
   3   1  15   -0.21    0.15
   4  -1  15    0.10    0.16
  -4  -1 -15   -0.18    0.12
   4   1  15    0.00    0.18
   4   1  15    0.01    0.16
  -5  -1 -15    0.11    0.14
   5  -1  15    0.30    0.15
   5   1  15    0.39    0.20
   6  -1  15    0.31    0.18
  -6  -1 -15   -0.24    0.16
   6   1  15   -0.15    0.17
  -6   1 -15    0.14    0.15
  -7  -1 -15    0.27    0.19
   7  -1  15   -0.13    0.14
  -7   1 -15   -0.17    0.14
   7   1  15    0.22    0.20
 -12  -2  15   -0.11    0.19
 -12   2  15   -0.27    0.19
 -12   2  15    0.07    0.15
 -11  -2  15    0.09    0.18
 -11   2  15   -0.08    0.14
 -11   2  15   -0.10    0.15
 -10  -2  15    0.04    0.16
 -10   2  15   -0.01    0.19
 -10   2  15    0.45    0.23
  -9  -2  15    0.78    0.21
  -9   2  15    0.54    0.19
  -9   2  15    0.24    0.22
  -8  -2  15    0.58    0.18
  -8   2  15    0.03    0.18
  -8   2  15   -0.03    0.18
  -7  -2  15    0.29    0.17
  -7   2  15   -0.11    0.17
  -7   2  15    0.06    0.19
  -6  -2  15   -0.12    0.13
  -6   2  15   -0.25    0.18
  -6   2  15   -0.31    0.13
  -5  -2  15   -0.11    0.12
  -5   2  15    0.03    0.15
  -5   2  15   -0.03    0.16
  -4  -2  15   -0.17    0.11
  -4   2  15    0.12    0.18
  -4   2  15   -0.11    0.19
  -3  -2  15    0.71    0.17
  -3   2  15    1.05    0.25
  -3   2  15    1.01    0.22
  -2  -2  15    2.47    0.24
   2  -2 -15    2.55    0.27
  -2   2  15    2.43    0.32
  -2   2  15    2.46    0.30
  -1  -2  15    0.22    0.13
   1  -2 -15   -0.05    0.12
  -1   2  15    0.09    0.14
  -1   2  15    0.00    0.16
   0  -2  15    1.23    0.19
   0  -2 -15    1.07    0.19
   0   2  15    1.12    0.24
   0   2  15    1.03    0.24
   1  -2  15    1.09    0.19
  -1  -2 -15    0.75    0.18
   1   2  15    1.03    0.23
   1   2  15    0.57    0.21
   2  -2  15    0.88    0.17
  -2  -2 -15    0.52    0.18
   2   2  15    0.68    0.21
   2   2  15    0.54    0.23
   3  -2  15    0.21    0.14
  -3  -2 -15    0.08    0.15
   3   2  15   -0.25    0.16
   3   2  15    0.10    0.13
   4  -2  15    0.18    0.14
  -4  -2 -15   -0.07    0.15
   4   2  15   -0.19    0.15
   4   2  15    0.12    0.18
  -5  -2 -15   -0.01    0.19
  -5  -2 -15    0.30    0.17
   5  -2  15    0.11    0.14
  -5   2 -15   -0.10    0.13
   5   2  15    0.14    0.15
   5   2  15    0.02    0.19
  -6  -2 -15    0.16    0.19
  -6  -2 -15    0.51    0.19
   6  -2  15    0.14    0.13
  -6   2 -15    0.33    0.15
   6   2  15    0.13    0.19
   6   2  15    0.19    0.21
 -10  -3  15   -0.10    0.16
 -10   3  15    0.34    0.24
 -10   3  15   -0.10    0.17
  -9  -3  15    0.21    0.17
  -9   3  15    0.37    0.20
  -9   3  15    0.43    0.21
  -8  -3  15   -0.12    0.15
  -8   3  15   -0.04    0.21
  -8   3  15   -0.07    0.17
  -7  -3  15   -0.04    0.14
  -7   3  15   -0.19    0.16
  -7   3  15    0.12    0.22
  -6  -3  15    0.13    0.13
  -6   3  15   -0.16    0.16
  -6   3  15   -0.29    0.17
  -5  -3  15   -0.09    0.12
  -5   3  15   -0.19    0.19
  -5   3  15    0.00    0.18
  -4  -3  15   -0.09    0.12
  -4   3  15   -0.20    0.19
  -4   3  15    0.20    0.20
   3  -3 -15    0.50    0.16
  -3  -3  15    0.20    0.14
  -3   3  15    0.67    0.24
  -3   3  15    0.46    0.17
  -2  -3  15    3.92    0.28
   2  -3 -15    3.49    0.34
  -2   3  15    3.88    0.41
  -2   3  15    3.58    0.37
  -1  -3  15    0.26    0.14
   1  -3 -15    0.30    0.15
  -1   3  15    0.63    0.25
  -1   3  15    0.41    0.16
   0  -3 -15    4.26    0.35
   0  -3  15    4.47    0.28
   0   3  15    3.67    0.37
   0   3  15    3.97    0.41
   1  -3  15    0.32    0.13
  -1  -3 -15    0.44    0.19
   1   3  15    0.63    0.22
   1   3  15    0.37    0.21
  -2  -3 -15   -0.08    0.11
   2  -3  15   -0.03    0.10
   2   3  15   -0.37    0.19
   2   3  15    0.30    0.19
  -3  -3 -15   -0.04    0.16
   3  -3  15    0.17    0.11
   3   3  15    0.02    0.22
   3   3  15    0.27    0.20
   4  -3  15    0.11    0.11
  -4  -3 -15    0.04    0.16
   4   3  15   -0.06    0.14
   4   3  15    0.31    0.23
  -4   3 -15    0.20    0.12
  -5  -3 -15   -0.44    0.18
   5  -3  15    0.14    0.11
  -5  -3 -15   -0.15    0.11
  -5   3 -15   -0.03    0.11
   5   3  15    0.02    0.16
   5   3  15    0.22    0.20
  -8  -4  15    0.04    0.13
  -8   4  15    0.10    0.25
  -8   4  15    0.10    0.19
  -7  -4  15   -0.11    0.12
  -7   4  15   -0.17    0.22
  -7   4  15   -0.01    0.14
  -6  -4  15   -0.04    0.12
  -6   4  15    0.05    0.17
  -6   4  15    0.05    0.24
  -5  -4  15    0.28    0.13
  -5   4  15   -0.45    0.18
  -5   4  15    0.04    0.17
  -4  -4  15    0.12    0.12
   4  -4 -15    0.35    0.20
  -4   4  15    0.21    0.18
  -4   4  15    0.03    0.14
   3  -4 -15    0.92    0.23
  -3  -4  15    1.04    0.15
  -3   4  15    0.36    0.24
  -3   4  15    0.57    0.21
  -2  -4  15    0.08    0.10
   2  -4 -15    0.47    0.18
  -2   4  15    0.41    0.23
  -2   4  15    0.25    0.20
   1  -4 -15    0.07    0.18
  -1  -4  15    0.24    0.10
  -1   4  15    0.50    0.24
  -1   4  15    0.44    0.21
   0  -4 -15    0.05    0.17
   0   4  15    0.10    0.18
   0   4  15    0.15    0.22
  -1  -4 -15   -0.12    0.17
   1   4  15   -0.16    0.16
   1   4  15   -0.31    0.21
  -2  -4 -15    0.27    0.18
   2   4  15   -0.07    0.13
   2   4  15   -0.05    0.16
  -3  -4 -15    0.24    0.19
   3   4  15   -0.07    0.19
   3   4  15    0.51    0.26
 -12   0  16   -0.01    0.20
 -12   0  16    0.31    0.18
 -11   0  16   -0.25    0.17
 -11   0  16   -0.09    0.18
 -10   0  16    0.99    0.25
 -10   0  16    0.72    0.23
  -9   0  16    0.06    0.18
  -9   0  16   -0.28    0.15
  -8   0  16    0.40    0.20
  -8   0  16    0.64    0.22
  -7   0  16   -0.02    0.13
  -7   0  16   -0.09    0.16
  -6   0  16   -0.02    0.17
  -6   0  16    0.14    0.18
  -5   0  16   -0.10    0.15
  -5   0  16   -0.06    0.14
  -4   0  16    5.42    0.38
  -4   0  16    5.23    0.39
  -3   0  16    0.12    0.16
  -3   0  16    0.21    0.16
  -2   0  16    0.33    0.18
  -2   0  16    0.63    0.20
   1   0 -16   -0.01    0.12
  -1   0  16   -0.13    0.14
  -1   0  16    0.12    0.16
   0   0  16    0.04    0.16
   0   0  16    0.03    0.14
   0   0 -16    0.11    0.13
   1   0  16   -0.26    0.13
   2   0  16    1.10    0.23
   3   0  16   -0.12    0.15
   4   0  16   -0.17    0.14
   5   0  16    0.02    0.17
   6   0  16    0.08    0.20
  -6   0 -16    0.40    0.21
 -11  -1  16    0.24    0.21
 -11   1  16    0.08    0.20
 -11   1  16   -0.05    0.13
 -10  -1  16    0.91    0.23
 -10   1  16    1.24    0.29
 -10   1  16    1.08    0.25
  -9  -1  16    0.69    0.22
  -9   1  16    0.69    0.22
  -9   1  16    0.63    0.23
  -8  -1  16   -0.05    0.16
  -8   1  16   -0.16    0.12
  -8   1  16   -0.20    0.17
  -7  -1  16    0.29    0.17
  -7   1  16    0.30    0.19
  -7   1  16    0.31    0.21
  -6  -1  16   -0.21    0.12
  -6   1  16    0.03    0.17
  -6   1  16   -0.20    0.18
  -5  -1  16    0.38    0.17
  -5   1  16   -0.11    0.12
  -5   1  16    0.51    0.21
  -4  -1  16    0.21    0.17
  -4   1  16   -0.05    0.17
  -4   1  16   -0.12    0.18
  -3  -1  16    0.14    0.16
  -3   1  16    0.19    0.19
  -3   1  16    0.08    0.19
   2  -1 -16    0.35    0.14
  -2  -1  16    0.10    0.16
  -2   1  16    0.02    0.18
  -2   1  16    0.22    0.14
  -1  -1  16    0.47    0.18
   1  -1 -16    0.35    0.13
  -1   1  16    0.24    0.19
  -1   1  16    0.46    0.18
   0  -1  16    0.52    0.18
   0  -1 -16    0.45    0.14
   0   1  16    0.12    0.17
   0   1  16    0.28    0.20
   1  -1  16    0.45    0.18
  -1  -1 -16    0.34    0.15
   1   1  16    0.79    0.22
   1   1  16    0.73    0.21
  -2  -1 -16    0.23    0.15
   2  -1  16   -0.05    0.14
   2   1  16   -0.25    0.15
   2   1  16   -0.14    0.16
  -3  -1 -16    0.28    0.16
   3  -1  16    0.15    0.16
   3   1  16    0.00    0.19
   3   1  16    0.08    0.17
   4  -1  16   -0.16    0.14
   4   1  16    0.18    0.19
   5  -1  16    0.02    0.16
   5   1  16    0.07    0.19
  -6  -1 -16    0.40    0.22
   6  -1  16    0.06    0.18
  -6   1 -16    0.15    0.17
   6   1  16    0.00    0.20
 -11   2  16    0.20    0.19
 -10  -2  16    0.45    0.21
 -10   2  16    0.12    0.19
 -10   2  16    0.29    0.23
  -9  -2  16    0.13    0.18
  -9   2  16   -0.14    0.18
  -9   2  16    0.00    0.18
  -8  -2  16    0.01    0.15
  -8   2  16    0.23    0.18
  -8   2  16    0.03    0.19
  -7  -2  16    0.24    0.16
  -7   2  16    0.25    0.19
  -7   2  16    0.51    0.22
  -6  -2  16   -0.24    0.14
  -6   2  16    0.15    0.22
  -6   2  16    0.21    0.20
  -5  -2  16   -0.11    0.14
  -5   2  16   -0.40    0.17
  -5   2  16   -0.11    0.19
  -4  -2  16   -0.11    0.14
  -4   2  16    0.14    0.16
  -4   2  16   -0.14    0.12
  -3  -2  16   -0.08    0.12
  -3   2  16   -0.03    0.18
  -3   2  16   -0.04    0.19
   2  -2 -16    0.36    0.19
  -2  -2  16    0.44    0.17
  -2   2  16    0.69    0.19
  -2   2  16    0.68    0.23
  -1  -2  16    4.25    0.32
   1  -2 -16    4.45    0.35
  -1   2  16    4.77    0.38
  -1   2  16    3.60    0.39
   0  -2  16    1.00    0.20
   0  -2 -16    0.88    0.19
   0   2  16    0.72    0.21
   0   2  16    1.08    0.24
   1  -2  16    0.28    0.16
  -1  -2 -16    0.48    0.19
   1   2  16    0.64    0.21
   1   2  16    0.63    0.18
  -2  -2 -16    0.18    0.16
   2  -2  16    0.27    0.15
   2   2  16    0.18    0.19
   2   2  16    0.02    0.19
  -3  -2 -16    0.01    0.15
   3  -2  16    0.12    0.15
   3   2  16   -0.12    0.17
   3   2  16   -0.11    0.19
   4  -2  16    0.10    0.14
  -4  -2 -16    0.24    0.17
   4   2  16    0.23    0.21
   4   2  16   -0.10    0.17
  -5  -2 -16    0.02    0.20
   5  -2  16    0.22    0.15
  -5  -2 -16    0.07    0.16
  -5   2 -16   -0.07    0.14
   5   2  16   -0.05    0.19
   5   2  16    0.04    0.16
  -9  -3  16    0.12    0.17
  -9   3  16   -0.17    0.17
  -9   3  16    0.02    0.24
  -8  -3  16    0.07    0.16
  -8   3  16   -0.04    0.20
  -8   3  16    0.10    0.22
  -7  -3  16    0.21    0.15
  -7   3  16    0.43    0.21
  -7   3  16    0.09    0.22
  -6  -3  16    0.29    0.15
  -6   3  16   -0.10    0.21
  -6   3  16    0.14    0.19
  -5  -3  16   -0.10    0.13
  -5   3  16    0.21    0.23
  -5   3  16   -0.16    0.18
  -4  -3  16    0.26    0.15
  -4   3  16    0.67    0.22
  -4   3  16    0.48    0.23
  -3  -3  16    0.40    0.15
   3  -3 -16    0.22    0.15
  -3   3  16    0.37    0.25
  -3   3  16    0.48    0.18
   2  -3 -16    1.74    0.27
  -2  -3  16    1.65    0.21
  -2   3  16    1.37    0.29
  -2   3  16    1.68    0.29
  -1  -3  16    0.35    0.14
   1  -3 -16    0.22    0.15
  -1   3  16    0.37    0.20
  -1   3  16    0.44    0.25
   0  -3  16    0.58    0.15
   0  -3 -16    1.22    0.24
   0   3  16    0.97    0.24
   0   3  16    0.65    0.22
  -1  -3 -16    0.03    0.12
   1  -3  16    0.09    0.11
   1   3  16    0.36    0.24
   1   3  16    0.04    0.19
   2  -3  16   -0.05    0.11
  -2  -3 -16    0.27    0.17
   2   3  16    0.02    0.19
   2   3  16   -0.07    0.21
  -3  -3 -16    0.22    0.19
   3  -3  16    0.05    0.11
   3   3  16   -0.25    0.18
   3   3  16   -0.15    0.16
  -6   4  16   -0.09    0.18
  -5  -4  16   -0.03    0.11
  -5   4  16   -0.02    0.18
  -5   4  16   -0.15    0.17
  -4  -4  16   -0.19    0.11
   4  -4 -16    0.10    0.21
  -4   4  16   -0.32    0.17
  -4   4  16    0.07    0.24
   3  -4 -16    0.47    0.22
  -3  -4  16    0.17    0.12
  -3   4  16    0.19    0.16
  -3   4  16    0.08    0.22
  -2  -4  16    0.03    0.10
   2  -4 -16    0.05    0.18
  -2   4  16    0.12    0.19
  -2   4  16   -0.28    0.20
   1  -4 -16    0.10    0.17
  -1   4  16   -0.21    0.20
  -1   4  16   -0.07    0.19
   0  -4 -16    0.08    0.18
   0   4  16   -0.44    0.19
   0   4  16   -0.13    0.18
 -10   0  17    0.08    0.19
 -10   0  17    0.44    0.20
  -9   0  17    1.94    0.30
  -9   0  17    1.66    0.30
  -8   0  17   -0.11    0.15
  -8   0  17   -0.03    0.18
  -7   0  17   -0.02    0.18
  -7   0  17   -0.02    0.18
  -6   0  17   -0.08    0.16
  -6   0  17   -0.18    0.16
  -5   0  17   -0.13    0.15
  -5   0  17    0.21    0.19
  -4   0  17   -0.05    0.17
  -4   0  17   -0.08    0.14
  -3   0  17    0.05    0.17
  -2   0  17   -0.06    0.14
  -1   0  17    0.05    0.15
   0   0  17   -0.03    0.15
   1   0  17   -0.10    0.15
   2   0  17   -0.02    0.15
   3   0  17   -0.09    0.17
   4   0  17   -0.08    0.18
 -10  -1  17    0.84    0.25
 -10   1  17    1.81    0.30
 -10   1  17    1.62    0.33
  -9  -1  17    0.41    0.20
  -9   1  17    0.00    0.21
  -9   1  17    0.53    0.22
  -8  -1  17   -0.09    0.17
  -8   1  17   -0.28    0.18
  -8   1  17    0.09    0.19
  -7  -1  17    0.13    0.17
  -7   1  17    0.00    0.19
  -7   1  17   -0.07    0.18
  -6  -1  17   -0.21    0.14
  -6   1  17    0.10    0.21
  -6   1  17   -0.21    0.17
  -5  -1  17   -0.16    0.15
  -5   1  17    0.16    0.20
  -5   1  17    0.20    0.19
  -4  -1  17    0.07    0.17
  -4   1  17   -0.07    0.18
  -4   1  17    0.13    0.17
  -3  -1  17    0.13    0.15
  -3   1  17    0.33    0.20
  -3   1  17    0.31    0.20
  -2  -1  17    0.01    0.15
   2  -1 -17   -0.21    0.13
  -2   1  17    0.03    0.17
  -2   1  17   -0.13    0.12
  -1  -1  17   -0.04    0.16
   1  -1 -17    0.11    0.15
  -1   1  17   -0.10    0.15
  -1   1  17    0.26    0.19
   0  -1  17   -0.09    0.14
   0  -1 -17    0.16    0.14
   0   1  17   -0.12    0.16
   0   1  17   -0.26    0.15
   1  -1  17    0.07    0.15
  -1  -1 -17    0.04    0.11
   1   1  17    0.05    0.17
   1   1  17   -0.16    0.16
   2  -1  17    0.31    0.16
   2   1  17    0.38    0.22
   3  -1  17    0.01    0.15
   3   1  17   -0.12    0.16
   4  -1  17   -0.02    0.17
   4   1  17   -0.18    0.18
  -9  -2  17   -0.24    0.18
  -9   2  17    0.14    0.20
  -9   2  17    0.42    0.20
  -8  -2  17    0.58    0.21
  -8   2  17    0.56    0.23
  -8   2  17    0.69    0.27
  -7  -2  17    0.19    0.17
  -7   2  17   -0.07    0.20
  -7   2  17    0.18    0.16
  -6  -2  17   -0.28    0.13
  -6   2  17   -0.17    0.13
  -6   2  17   -0.26    0.13
  -5  -2  17   -0.21    0.14
  -5   2  17   -0.12    0.12
  -5   2  17   -0.43    0.16
  -4  -2  17   -0.18    0.13
  -4   2  17   -0.09    0.19
  -4   2  17   -0.11    0.19
  -3  -2  17   -0.09    0.14
   3  -2 -17    0.30    0.18
  -3   2  17   -0.15    0.17
  -3   2  17    0.23    0.21
   2  -2 -17    0.25    0.17
  -2  -2  17    0.15    0.15
  -2   2  17    0.01    0.19
  -2   2  17    0.38    0.17
  -1  -2  17    0.46    0.16
   1  -2 -17    0.61    0.21
  -1   2  17    0.46    0.23
  -1   2  17    0.27    0.20
   0  -2 -17    0.09    0.16
   0  -2  17   -0.01    0.13
   0   2  17    0.15    0.19
   0   2  17   -0.20    0.16
   1  -2  17    0.15    0.15
  -1  -2 -17    0.37    0.18
   1   2  17    0.24    0.19
   1   2  17    0.06    0.18
  -2  -2 -17    0.09    0.16
   2  -2  17    0.21    0.15
   2   2  17   -0.29    0.17
   2   2  17    0.03    0.21
   3  -2  17   -0.15    0.13
  -3  -2 -17    0.01    0.12
   3   2  17    0.33    0.22
   3   2  17    0.21    0.22
  -7  -3  17    0.28    0.18
  -7   3  17   -0.20    0.20
  -7   3  17    0.22    0.21
  -6  -3  17    0.50    0.17
  -6   3  17   -0.06    0.18
  -6   3  17    0.50    0.25
  -5  -3  17   -0.31    0.12
  -5   3  17   -0.08    0.18
  -5   3  17   -0.19    0.15
  -4  -3  17   -0.08    0.12
  -4   3  17    0.21    0.20
  -4   3  17    0.14    0.19
  -3  -3  17   -0.20    0.12
   3  -3 -17   -0.07    0.15
  -3   3  17   -0.21    0.13
  -3   3  17   -0.20    0.19
   2  -3 -17    0.24    0.19
  -2  -3  17   -0.07    0.13
  -2   3  17   -0.05    0.18
  -2   3  17    0.30    0.19
  -1  -3  17   -0.09    0.12
   1  -3 -17   -0.01    0.16
  -1   3  17    0.22    0.22
  -1   3  17    0.06    0.21
   0  -3  17    0.28    0.14
   0  -3 -17    0.41    0.19
   0   3  17    0.19    0.19
   0   3  17    0.63    0.20
  -1  -3 -17   -0.13    0.16
   1  -3  17   -0.14    0.11
   1   3  17    0.18    0.23
   1   3  17   -0.51    0.17
  -9   0  18   -0.09    0.20
  -8   0  18   -0.05    0.20
  -7   0  18    0.19    0.19
  -6   0  18   -0.35    0.16
  -5   0  18   -0.34    0.16
  -4   0  18   -0.04    0.15
  -3   0  18    0.36    0.20
  -2   0  18    0.18    0.18
  -1   0  18    0.02    0.17
   0   0  18    0.13    0.19
   1   0  18    0.14    0.19
   2   0  18    0.04    0.19
  -8  -1  18    0.19    0.20
  -8   1  18    0.22    0.24
  -8   1  18   -0.07    0.19
  -7  -1  18   -0.04    0.17
  -7   1  18   -0.36    0.16
  -7   1  18   -0.27    0.16
  -6  -1  18   -0.23    0.16
  -6   1  18   -0.20    0.17
  -6   1  18    0.01    0.21
  -5  -1  18   -0.03    0.17
  -5   1  18    0.30    0.22
  -5   1  18    0.08    0.19
  -4  -1  18   -0.04    0.15
  -4   1  18    0.32    0.22
  -4   1  18    0.00    0.18
   3  -1 -18    0.00    0.15
  -3  -1  18   -0.02    0.16
  -3   1  18    0.22    0.19
  -3   1  18   -0.09    0.18
  -2  -1  18    0.29    0.19
   2  -1 -18    0.56    0.19
  -2   1  18    0.79    0.24
  -2   1  18    0.16    0.21
   1  -1 -18    0.08    0.17
  -1  -1  18    0.01    0.16
  -1   1  18    0.25    0.18
   0  -1  18    0.06    0.16
   0   1  18   -0.22    0.15
   1  -1  18    0.78    0.22
   1   1  18    0.79    0.24
   2  -1  18   -0.06    0.18
   2   1  18    0.12    0.20
  -7  -2  18   -0.05    0.18
  -7   2  18    0.01    0.21
  -7   2  18    0.12    0.22
  -6  -2  18    0.00    0.16
  -6   2  18   -0.13    0.19
  -6   2  18   -0.64    0.17
  -5  -2  18   -0.15    0.15
  -5   2  18    0.21    0.22
  -5   2  18   -0.27    0.18
  -4  -2  18   -0.03    0.15
  -4   2  18    0.05    0.20
  -4   2  18    0.03    0.19
  -3  -2  18   -0.04    0.14
   3  -2 -18   -0.06    0.17
  -3   2  18    0.08    0.19
  -3   2  18    0.23    0.22
   2  -2 -18    0.05    0.16
  -2  -2  18    0.01    0.16
  -2   2  18    0.31    0.22
  -2   2  18    0.01    0.14
  -1  -2  18    0.54    0.18
   1  -2 -18    0.41    0.20
  -1   2  18    0.26    0.23
  -1   2  18    0.68    0.25
   0  -2  18    0.05    0.15
   0  -2 -18   -0.12    0.15
   0   2  18   -0.02    0.19
   0   2  18    0.01    0.19
  -6   0  19   -0.19    0.19
  -5   0  19   -0.12    0.18
  -4   0  19   -0.12    0.18
  -3   0  19    0.14    0.20
  -2   0  19    0.11    0.19
  -1   0  19    0.00    0.20
  -4  -1  19   -0.10    0.19
  -4   1  19   -0.04    0.20
  -3  -1  19    0.43    0.22
  -3   1  19   -0.26    0.20
  -2  -1  19    0.01    0.18
  -2   1  19    0.11    0.20
   0   0   0    0.00    0.00
;
_shelx_hkl_checksum     42362
_shelx_res_file
;
TITL d5cgf
CELL  0.71073  13.0830   5.8746  14.825   90.000  101.521   90.000
ZERR     4.00   0.0017   0.0006   0.002    0.000    0.004    0.000
LATT   1
SYMM  1/2 - X, 1/2 + Y, 1/2 - Z
SFAC  C    H      CL   N    O
UNIT  52   40    4    4    4
MERG   2
FMAP   2
OMIT -2 55.0
PLAN   25
SIZE  0.14 0.22 0.24
ACTA
BOND $H
CONF
HTAB
TEMP 23.0
L.S.   20
MPLA C1 > C17
WGHT    0.032200    0.443600
FVAR       0.14312
C1    1    0.654412    0.641127    0.627831    11.00000    0.03878    0.04053 =
         0.03286   -0.00361    0.00713    0.00068
C2    1    0.682016    0.844838    0.590963    11.00000    0.04764    0.03999 =
         0.03910   -0.00128    0.00860    0.00063
O2    5    0.605428    0.993904    0.553821    11.00000    0.05632    0.04763 =
         0.07558    0.01618    0.00946    0.00589
H2    2    0.550704    0.928429    0.562144    11.00000   -1.50000
C3    1    0.785034    0.896320    0.591952    11.00000    0.05485    0.04577 =
         0.04981   -0.00066    0.01597   -0.00932
AFIX  43
H3    2    0.802854    1.033402    0.567759    11.00000   -1.20000
AFIX   0
C4    1    0.861127    0.742694    0.629111    11.00000    0.04035    0.06443 =
         0.05398   -0.00683    0.01392   -0.00730
AFIX  43
H4    2    0.930675    0.775257    0.629036    11.00000   -1.20000
AFIX   0
C5    1    0.835421    0.541035    0.666453    11.00000    0.04051    0.05647 =
         0.05249    0.00103    0.00807    0.00625
AFIX  43
H5    2    0.887633    0.439217    0.692058    11.00000   -1.20000
AFIX   0
C6    1    0.732550    0.489807    0.665962    11.00000    0.04297    0.04307 =
         0.04479    0.00239    0.00850    0.00087
AFIX  43
H6    2    0.715466    0.353520    0.691243    11.00000   -1.20000
AFIX   0
N1    4    0.545881    0.614406    0.621479    11.00000    0.03862    0.04339 =
         0.04400    0.00200    0.00679    0.00066
C11   1    0.395864    0.395519    0.638568    11.00000    0.03878    0.04135 =
         0.03639   -0.00222    0.00636    0.00085
C12   1    0.322185    0.552384    0.596756    11.00000    0.04603    0.04013 =
         0.04892    0.00160    0.00838   -0.00113
AFIX  43
H12   2    0.343747    0.687900    0.574024    11.00000   -1.20000
AFIX   0
C13   1    0.216898    0.508633    0.588644    11.00000    0.04478    0.04929 =
         0.05707    0.00289    0.00776    0.00764
AFIX  43
H13   2    0.167527    0.614161    0.560863    11.00000   -1.20000
AFIX   0
C14   1    0.186111    0.307069    0.622182    11.00000    0.04077    0.05491 =
         0.05033   -0.00698    0.01490   -0.00550
CL14  3    0.054223    0.248568    0.609474    11.00000    0.04536    0.10194 =
         0.11445    0.00206    0.02436   -0.01239
C15   1    0.256806    0.149268    0.663779    11.00000    0.05740    0.04543 =
         0.05577    0.00146    0.01783   -0.00910
AFIX  43
H15   2    0.234712    0.013970    0.686264    11.00000   -1.20000
AFIX   0
C16   1    0.361832    0.195040    0.671716    11.00000    0.04860    0.04514 =
         0.05341    0.00983    0.00644    0.00183
AFIX  43
H16   2    0.410647    0.088891    0.699923    11.00000   -1.20000
AFIX   0
C17   1    0.507474    0.433191    0.646103    11.00000    0.03955    0.04137 =
         0.04610    0.00206    0.00415    0.00476
AFIX  43
H17   2    0.552941    0.316932    0.670462    11.00000   -1.20000
AFIX   0
HKLF 4
REM  d5cgf
REM R1 =  0.0421 for    1556 Fo > 4sig(Fo)  and  0.0891 for all    2565 data
REM    148 parameters refined using      0 restraints
END
WGHT      0.0322      0.4435
REM Instructions for potential hydrogen bonds
EQIV $1 -x+1, -y+2, -z+1
HTAB O2 O2_$1
HTAB O2 N1
REM Highest difference peak  0.158,  deepest hole -0.214,  1-sigma level  0.036
Q1    1   0.0813  0.0980  0.5783  11.00000  0.05    0.16
Q2    1   0.6737  0.7758  0.6411  11.00000  0.05    0.15
Q3    1   0.4454  0.3992  0.6208  11.00000  0.05    0.15
Q4    1   0.0880  0.2051  0.6857  11.00000  0.05    0.14
Q5    1   0.2663  0.5440  0.6352  11.00000  0.05    0.13
Q6    1   0.6470  0.9293  0.5813  11.00000  0.05    0.13
Q7    1   0.1350  0.2808  0.6236  11.00000  0.05    0.13
Q8    1   0.3843  0.2836  0.6221  11.00000  0.05    0.13
Q9    1   0.5267  0.7197  0.5762  11.00000  0.05    0.13
Q10   1   0.6715  0.7053  0.5878  11.00000  0.05    0.13
Q11   1   0.4178  0.0394  0.6600  11.00000  0.05    0.12
Q12   1   0.6805  0.5329  0.6200  11.00000  0.05    0.12
Q13   1   0.2617  0.4736  0.5642  11.00000  0.05    0.12
Q14   1   0.3670  0.4623  0.6263  11.00000  0.05    0.12
Q15   1   0.5164  0.5087  0.5930  11.00000  0.05    0.12
Q16   1   0.5008  0.7307  0.6394  11.00000  0.05    0.12
Q17   1   0.1206  0.2593  0.6616  11.00000  0.05    0.12
Q18   1   0.7807  0.4978  0.6561  11.00000  0.05    0.12
Q19   1   0.6181  0.6449  0.6324  11.00000  0.05    0.11
Q20   1   0.7224  0.8350  0.5626  11.00000  0.05    0.11
Q21   1   0.0888  0.3972  0.6128  11.00000  0.05    0.11
Q22   1   0.8119  0.7739  0.5892  11.00000  0.05    0.11
Q23   1   0.5852  0.1825  0.6048  11.00000  0.05    0.11
Q24   1   0.8755  0.2179  0.6417  11.00000  0.05    0.11
Q25   1   0.7301  0.8471  0.5864  11.00000  0.05    0.11
;
_shelx_res_checksum     9617
_shelxl_version_number        2.014
