# Supplementary material for: Reinvestigation of the crystal structure of N-(4-chloro­benzyl­idene)-2-hy­droxy­aniline: a three-dimensional structure containing O—H⋯N, O—H⋯O and C—H⋯π(arene) hydrogen bonds
Source: Acta Crystallogr E Crystallogr Commun. 2018 Feb 23;74(Pt 3):376–9. doi: 10.1107/S205698901800244X (PMC5947807; doi:10.1107/S205698901800244X)
Supplement: Supplementary file 2 [file e-74-00376-Isup3.hkl]

data_I                                                                          
_shelx_title ' d5cgf'                                                           
_shelx_refln_list_code          4                                               
_shelx_F_calc_maximum      222.61                                               
_exptl_crystal_F_000       480.00                                               
_reflns_d_resolution_high  0.7697                                               
                                                                                
loop_                                                                           
 _space_group_symop_operation_xyz                                               
 'x, y, z'                                                                      
 '-x+1/2, y+1/2, -z+1/2'                                                        
 '-x, -y, -z'                                                                   
 'x-1/2, -y-1/2, z-1/2'                                                         
                                                                                
_cell_length_a    13.0830                                                       
_cell_length_b     5.8746                                                       
_cell_length_c    14.8250                                                       
_cell_angle_alpha  90.000                                                       
_cell_angle_beta  101.521                                                       
_cell_angle_gamma  90.000                                                       
                                                                                
_shelx_F_squared_multiplier     1.000                                           
                                                                                
loop_                                                                           
 _refln_index_h                                                                 
 _refln_index_k                                                                 
 _refln_index_l                                                                 
 _refln_F_squared_calc                                                          
 _refln_F_squared_meas                                                          
 _refln_F_squared_sigma                                                         
 _refln_observed_status                                                         
   2   0   0       2111.99       2093.03        15.56 o                         
   4   0   0         68.45         75.19         2.16 o                         
   6   0   0          7.75         10.08         1.63 o                         
   8   0   0        386.33        380.28        12.42 o                         
  10   0   0        405.24        396.51        10.00 o                         
  12   0   0         30.71         33.48         4.56 o                         
  14   0   0          7.95         13.72         4.06 o                         
  16   0   0         11.46         12.70         5.30 o                         
   1   1   0        268.57        276.97         2.22 o                         
   2   1   0        334.01        346.29         2.49 o                         
   3   1   0       1219.60       1226.47         7.48 o                         
   4   1   0        518.22        524.07         3.94 o                         
   5   1   0        568.60        586.15         4.38 o                         
   6   1   0       1487.70       1508.27        12.23 o                         
   7   1   0          5.20          5.26         1.12 o                         
   8   1   0         33.92         27.48         1.73 o                         
   9   1   0          0.01         11.62         2.35 o                         
  10   1   0         36.48         35.49         2.78 o                         
  11   1   0         12.47         11.52         2.43 o                         
  12   1   0         78.43         79.62         4.25 o                         
  13   1   0         14.31         11.90         2.64 o                         
  14   1   0        108.70        110.39         5.35 o                         
  15   1   0          0.02          4.11         3.53 o                         
  16   1   0          1.22          5.01         4.19 o                         
   0   2   0         49.72         43.13         1.39 o                         
   1   2   0        736.65        745.32         5.61 o                         
   2   2   0       1437.95       1478.91        10.01 o                         
   3   2   0       1542.37       1608.85        10.07 o                         
   4   2   0        165.53        190.83         2.36 o                         
   5   2   0         80.54         91.73         2.31 o                         
   6   2   0          8.51         14.60         1.35 o                         
   7   2   0         64.79         63.06         2.30 o                         
   8   2   0        454.32        462.26         5.73 o                         
   9   2   0         13.28         12.57         1.62 o                         
  10   2   0        674.30        676.64         9.82 o                         
  11   2   0          0.00          0.51         2.05 o                         
  12   2   0        106.57        103.66         4.62 o                         
  13   2   0          0.02          4.56         3.05 o                         
  14   2   0         10.85          6.79         3.30 o                         
  15   2   0          3.59          5.69         3.56 o                         
  16   2   0         57.07         69.74         8.10 o                         
   1   3   0        216.66        222.52         2.49 o                         
   2   3   0        987.82       1047.37         8.96 o                         
   3   3   0         15.12         19.08         0.99 o                         
   4   3   0       1492.14       1539.64        13.02 o                         
   5   3   0        439.00        474.49         5.20 o                         
   6   3   0        103.64         99.72         2.74 o                         
   7   3   0         21.17         19.33         1.74 o                         
   8   3   0         26.66         30.50         2.10 o                         
   9   3   0          4.43         -0.99         1.90 o                         
  10   3   0          2.25          1.90         2.57 o                         
  11   3   0          4.83          1.55         2.64 o                         
  12   3   0         46.23         46.15         4.79 o                         
  13   3   0          2.80          4.01         3.88 o                         
  14   3   0         76.07         87.58         6.52 o                         
  15   3   0          1.97          0.79         3.42 o                         
   0   4   0        150.53        148.55         3.58 o                         
   1   4   0          0.49          0.23         0.71 o                         
   2   4   0         20.11         19.04         1.11 o                         
   3   4   0         56.06         52.25         1.29 o                         
   4   4   0         12.35          9.73         1.00 o                         
   5   4   0          5.91          4.70         1.35 o                         
   6   4   0         60.69         56.27         2.31 o                         
   7   4   0         27.71         25.26         2.84 o                         
   8   4   0          3.90          9.21         2.72 o                         
   9   4   0          9.14          7.44         3.62 o                         
  10   4   0         14.91         12.90         3.04 o                         
  11   4   0         23.82         28.00         3.86 o                         
  12   4   0         14.67         22.64         3.83 o                         
  13   4   0          2.99          3.47         3.64 o                         
  14   4   0          7.29          8.67         4.33 o                         
   1   5   0        369.36        363.73         6.66 o                         
   2   5   0        417.42        414.19         5.91 o                         
   3   5   0        101.60        101.02         3.10 o                         
   4   5   0         15.24         16.29         1.83 o                         
   5   5   0          1.73         -1.31         1.82 o                         
   6   5   0         44.17         49.13         3.40 o                         
   7   5   0          1.15         -1.73         2.33 o                         
   8   5   0        134.93        140.14         6.89 o                         
   9   5   0         15.07         15.63         4.03 o                         
  10   5   0          8.73         -0.97         4.03 o                         
  11   5   0          0.31         -0.21         3.75 o                         
  12   5   0         11.31         12.53         5.50 o                         
   0   6   0         10.90          0.00         6.35 o                         
   1   6   0          5.82          5.43         2.05 o                         
   2   6   0        172.71        183.20         5.13 o                         
   3   6   0         69.99         64.97         3.35 o                         
   4   6   0          0.74          1.78         1.77 o                         
   5   6   0          0.09         -1.67         1.67 o                         
   6   6   0          1.11         -3.55         3.55 o                         
   7   6   0          0.71         -2.35         3.13 o                         
   8   6   0          2.51          0.44         3.35 o                         
   9   6   0          8.39          1.52         6.59 o                         
  10   6   0          0.22         -2.22         6.10 o                         
   1   7   0          4.09          5.11         2.82 o                         
   2   7   0          1.29         -2.64         4.64 o                         
   3   7   0          1.04          3.05         3.97 o                         
   4   7   0          0.09          6.98         4.33 o                         
   5   7   0          4.38          0.53         4.45 o                         
   6   7   0          0.35          3.62         5.14 o                         
 -15   0   1          0.78          0.66         3.49 o                         
 -13   0   1         30.64         31.70         4.35 o                         
 -11   0   1        392.54        363.29        11.64 o                         
  -9   0   1        674.78        658.24        12.75 o                         
  -7   0   1       1175.25       1345.93        19.69 o                         
  -5   0   1       2057.42       2073.95        17.69 o                         
  -3   0   1        613.31        609.35         6.34 o                         
   1   0   1        449.18        416.32        13.43 o                         
   3   0   1          8.55          0.97         0.74 o                         
   5   0   1         12.83         12.22         1.04 o                         
   7   0   1        556.35        529.95        10.03 o                         
   9   0   1         51.15         36.08         3.92 o                         
  11   0   1        220.63        204.16        10.38 o                         
  13   0   1         27.11         35.08         4.89 o                         
  15   0   1        233.38        289.88        11.39 o                         
 -16   1   1          0.12         -0.37         3.64 o                         
 -15   1   1         51.98         63.27         4.56 o                         
 -14   1   1          0.95          0.05         2.73 o                         
 -13   1   1          9.09         11.68         2.86 o                         
 -12   1   1         60.10         51.59         3.51 o                         
 -11   1   1         49.25         47.51         3.23 o                         
 -10   1   1         75.38         69.41         3.42 o                         
  -9   1   1       1158.73       1101.55        12.83 o                         
  -8   1   1         75.38         72.41         3.00 o                         
  -7   1   1       2018.80       1987.66        16.67 o                         
  -6   1   1       2683.15       2895.22        24.12 o                         
  -5   1   1         48.07         44.45         1.26 o                         
  -4   1   1        215.42        221.25         2.19 o                         
  -3   1   1        464.13        469.92         3.43 o                         
  -2   1   1        154.27        153.34         1.63 o                         
  -1   1   1       4205.87       4186.99        24.61 o                         
   0   1   1       1635.48       1627.75        10.63 o                         
   1   1   1      10124.70      10011.47        71.57 o                         
   2   1   1         31.68         34.02         0.75 o                         
   3   1   1       3630.30       3669.31        19.86 o                         
   4   1   1        315.15        325.72         2.75 o                         
   5   1   1        946.33        948.49         6.34 o                         
   6   1   1         17.46         24.55         1.50 o                         
   7   1   1          0.16         -0.89         0.89 o                         
   8   1   1         12.30          8.98         1.35 o                         
   9   1   1        513.64        523.72         9.20 o                         
  10   1   1        403.51        408.31         7.30 o                         
  11   1   1         69.36         65.30         3.64 o                         
  12   1   1        141.16        120.32         4.83 o                         
  13   1   1        242.68        244.82         6.50 o                         
  14   1   1          1.19          4.09         3.26 o                         
  15   1   1         41.88         60.24         5.21 o                         
  16   1   1         11.22         15.22         4.68 o                         
 -16   2   1          0.61          6.18         4.06 o                         
 -15   2   1         10.19         10.83         3.68 o                         
 -14   2   1          1.81          3.11         3.17 o                         
 -13   2   1         58.66         64.35         4.61 o                         
 -12   2   1         58.41         56.37         3.68 o                         
 -11   2   1         83.07         83.91         4.06 o                         
 -10   2   1        683.54        668.53        13.75 o                         
  -9   2   1         13.28         16.32         1.91 o                         
  -8   2   1         37.63         37.91         2.11 o                         
  -7   2   1          1.57          4.22         1.18 o                         
  -6   2   1          0.75          4.47         1.22 o                         
  -5   2   1         17.74         11.32         1.15 o                         
  -4   2   1        847.19        913.38         6.97 o                         
  -3   2   1        947.28        893.04         6.10 o                         
  -2   2   1         47.53         56.85         1.13 o                         
  -1   2   1       6700.58       6611.91        40.55 o                         
   0   2   1        129.38        137.57         1.55 o                         
   1   2   1        839.82        801.97         5.60 o                         
   2   2   1         50.39         38.30         1.10 o                         
   3   2   1          0.06         -0.30         0.45 o                         
   4   2   1        165.93        188.63         2.19 o                         
   5   2   1       1422.40       1444.37        12.68 o                         
   6   2   1          0.34          0.19         0.94 o                         
   7   2   1        207.97        195.07         3.34 o                         
   8   2   1         18.85         20.08         1.70 o                         
   9   2   1        171.84        165.81         3.70 o                         
  10   2   1        165.70        179.01         4.73 o                         
  11   2   1         11.89          4.69         2.22 o                         
  12   2   1         24.06         19.41         3.26 o                         
  13   2   1         10.58          6.48         3.29 o                         
  14   2   1          1.58          2.54         3.04 o                         
  15   2   1         28.12         22.09         4.11 o                         
 -15   3   1          7.24          6.68         4.00 o                         
 -14   3   1         21.16         26.35         4.67 o                         
 -13   3   1         39.40         43.25         5.23 o                         
 -12   3   1          7.74         13.03         3.64 o                         
 -11   3   1         37.76         27.68         3.80 o                         
 -10   3   1          5.51          2.98         2.13 o                         
  -9   3   1          1.02         -0.38         1.91 o                         
  -8   3   1        214.98        199.62         5.38 o                         
  -7   3   1        568.60        557.72         7.11 o                         
  -6   3   1         51.41         49.33         2.24 o                         
  -5   3   1          2.65          6.02         1.11 o                         
  -4   3   1        597.50        672.80         6.39 o                         
  -3   3   1          3.25          6.17         0.88 o                         
  -2   3   1       2055.44       2194.01        15.31 o                         
  -1   3   1        120.08        127.65         1.80 o                         
   0   3   1         14.88         20.13         0.85 o                         
   1   3   1        275.54        255.39         2.84 o                         
   2   3   1         19.89         22.99         0.82 o                         
   3   3   1        405.20        385.43         3.81 o                         
   4   3   1        234.65        247.05         3.49 o                         
   5   3   1         85.45         77.00         2.19 o                         
   6   3   1          2.66          0.87         1.22 o                         
   7   3   1          0.67          0.31         1.08 o                         
   8   3   1         88.25         88.22         3.54 o                         
   9   3   1         30.35         28.16         2.98 o                         
  10   3   1         20.24         15.95         2.69 o                         
  11   3   1          5.85          6.44         2.55 o                         
  12   3   1          5.50          4.80         2.68 o                         
  13   3   1         11.20          8.19         3.39 o                         
  14   3   1          6.88          0.93         3.46 o                         
  15   3   1         12.35         12.11         3.96 o                         
 -14   4   1          3.99          8.32         4.01 o                         
 -13   4   1         56.89         74.89         5.96 o                         
 -12   4   1          0.47          1.29         2.98 o                         
 -11   4   1         60.03         70.16         5.26 o                         
 -10   4   1         14.96         16.04         3.18 o                         
  -9   4   1        238.14        232.90         6.71 o                         
  -8   4   1        133.28        142.00         5.28 o                         
  -7   4   1        234.15        229.26         7.74 o                         
  -6   4   1         25.21         28.93         1.91 o                         
  -5   4   1        148.82        157.19         3.01 o                         
  -4   4   1          1.14          1.05         1.09 o                         
  -3   4   1         64.26         59.34         1.96 o                         
  -2   4   1         69.35         72.97         1.89 o                         
  -1   4   1        303.80        301.76         4.57 o                         
   0   4   1         20.11         20.20         0.97 o                         
   1   4   1        315.47        307.06         3.41 o                         
   2   4   1          7.25          6.99         0.71 o                         
   3   4   1         18.92         15.86         0.93 o                         
   4   4   1         16.07         15.32         1.80 o                         
   5   4   1          1.62          1.78         0.96 o                         
   6   4   1         68.84         70.14         3.66 o                         
   7   4   1        408.94        417.88         8.09 o                         
   8   4   1        258.52        257.10         8.61 o                         
   9   4   1         89.21         95.00         4.90 o                         
  10   4   1         15.64         20.78         4.62 o                         
  11   4   1         21.71         32.66         3.90 o                         
  12   4   1          0.20         -1.82         2.97 o                         
  13   4   1         31.29         26.92         4.61 o                         
 -12   5   1          1.06          0.17         6.10 o                         
 -11   5   1          0.22         -2.64         4.22 o                         
 -10   5   1          5.63         -4.25         4.25 o                         
  -9   5   1          2.23          3.38         3.71 o                         
  -8   5   1         34.33         32.16         4.50 o                         
  -7   5   1         29.44         37.08         4.35 o                         
  -6   5   1          0.31         -2.46         2.46 o                         
  -5   5   1         82.01         76.84         4.79 o                         
  -4   5   1         43.15         40.99         2.98 o                         
  -3   5   1         18.05         19.50         2.50 o                         
  -2   5   1        124.66        136.76         4.38 o                         
  -1   5   1         26.55         27.62         2.82 o                         
   0   5   1         20.54         15.98         2.11 o                         
   1   5   1        128.97        116.65         2.71 o                         
   2   5   1        244.07        236.96         3.75 o                         
   3   5   1        198.75        207.16         3.46 o                         
   4   5   1        219.84        214.71         4.13 o                         
   5   5   1          0.01          0.42         1.56 o                         
   6   5   1         14.48         11.65         2.43 o                         
   7   5   1        109.94         97.16         4.42 o                         
   8   5   1          0.10         -2.12         2.12 o                         
   9   5   1          0.25          2.20         2.86 o                         
  10   5   1          2.78         -3.04         3.08 o                         
  11   5   1          3.77          2.46         3.54 o                         
  12   5   1          3.59         -5.90         5.90 o                         
 -10   6   1          2.88          0.98         4.05 o                         
  -9   6   1         17.80         15.72         6.19 o                         
  -8   6   1          6.63          7.93         3.58 o                         
  -7   6   1          0.00         -2.03         2.22 o                         
  -6   6   1          5.10         -2.16         2.16 o                         
  -5   6   1          6.79          2.78         2.16 o                         
  -4   6   1         80.54         71.98         3.88 o                         
  -3   6   1          0.60         -0.68         2.05 o                         
  -2   6   1         37.42         41.53         3.12 o                         
  -1   6   1         21.46         23.97         2.64 o                         
   0   6   1          0.58         -1.80         1.80 o                         
   1   6   1          9.49          5.78         2.40 o                         
   2   6   1        143.97        140.92         4.12 o                         
   3   6   1         61.52         58.82         7.54 o                         
   4   6   1         16.44         18.74         4.10 o                         
   5   6   1          8.32         10.09         8.79 o                         
   6   6   1          0.00          0.00         4.45 o                         
   7   6   1          0.69         -3.80         4.79 o                         
   8   6   1         10.78         19.00         5.96 o                         
   9   6   1          1.12          7.72         5.28 o                         
  10   6   1          2.46         -3.31         6.10 o                         
  -6   7   1          0.20         -1.45         4.43 o                         
  -5   7   1         11.41         23.75         5.04 o                         
  -4   7   1          0.50          1.66         3.87 o                         
  -3   7   1          2.78          4.08         2.74 o                         
  -2   7   1          0.03         -2.35         2.35 o                         
  -1   7   1          1.90         -0.88         2.01 o                         
   0   7   1          7.57          4.37         2.61 o                         
   1   7   1         12.78         28.66         5.86 o                         
   2   7   1          3.30         -0.53         3.75 o                         
   3   7   1         17.76         12.96         4.64 o                         
   4   7   1          4.68          6.13         4.43 o                         
   5   7   1         12.61         20.92        15.38 o                         
   6   7   1          7.81          9.83         5.14 o                         
 -16   0   2         56.23         55.06         6.64 o                         
 -14   0   2        168.79        143.53         7.89 o                         
 -12   0   2        215.80        187.78         8.67 o                         
 -10   0   2          7.05          1.10         2.28 o                         
  -8   0   2         31.35         31.72         3.19 o                         
  -6   0   2       5549.68       5747.24        54.18 o                         
  -4   0   2       2294.86       2263.45        20.15 o                         
  -2   0   2       1376.88       1370.16        13.43 o                         
   0   0   2        189.44        157.10         6.30 o                         
   2   0   2        328.21        348.02         3.76 o                         
   4   0   2       3613.20       3584.83        27.09 o                         
   6   0   2       4806.71       4865.14        42.73 o                         
   8   0   2        586.93        562.99         9.80 o                         
  10   0   2        118.13        110.04         5.60 o                         
  12   0   2          2.27         -1.86         3.66 o                         
  14   0   2         36.72         30.24         5.38 o                         
  16   0   2         33.96         32.81         8.11 o                         
 -16   1   2         75.27         96.13         6.41 o                         
 -15   1   2         13.67         13.09         3.49 o                         
 -14   1   2          0.22         -0.53         2.59 o                         
 -13   1   2          0.03          0.33         2.84 o                         
 -12   1   2          0.44          5.08         2.66 o                         
 -11   1   2        280.08        254.69         6.59 o                         
 -10   1   2         89.38         76.62         3.59 o                         
  -9   1   2        180.47        174.18         4.42 o                         
  -8   1   2        121.23        105.97         3.33 o                         
  -7   1   2        143.32        156.35         3.32 o                         
  -6   1   2       1115.37       1193.30        11.40 o                         
  -5   1   2        613.05        623.37         4.92 o                         
  -4   1   2        298.96        269.67         2.74 o                         
  -3   1   2         12.97         10.96         0.69 o                         
  -2   1   2        807.94        764.42         5.48 o                         
  -1   1   2       1094.45       1091.83         7.58 o                         
   0   1   2       1113.65       1067.84         8.22 o                         
   1   1   2          5.94          7.06         0.46 o                         
   2   1   2       2487.16       2386.62        14.63 o                         
   3   1   2         32.95         32.13         0.90 o                         
   4   1   2        750.85        733.99         4.99 o                         
   5   1   2         49.27         48.01         1.85 o                         
   6   1   2        837.97        973.65         8.73 o                         
   7   1   2          0.15         -0.16         1.04 o                         
   8   1   2         51.40         45.89         2.14 o                         
   9   1   2       1228.25       1194.30        13.36 o                         
  10   1   2          3.90          6.99         2.10 o                         
  11   1   2        184.40        182.34         5.31 o                         
  12   1   2         50.55         65.49         3.92 o                         
  13   1   2          3.18          4.17         2.46 o                         
  14   1   2         14.24          8.44         3.48 o                         
  15   1   2          2.22          6.90         3.48 o                         
  16   1   2         38.09         24.64         5.49 o                         
 -16   2   2         45.10         53.28         5.30 o                         
 -15   2   2          1.36         -1.07         3.44 o                         
 -14   2   2         88.27         87.85         5.76 o                         
 -13   2   2          0.36         -2.84         2.84 o                         
 -12   2   2          7.91          2.71         2.40 o                         
 -11   2   2        161.43        150.93         5.28 o                         
 -10   2   2       1056.43       1019.64        15.77 o                         
  -9   2   2        336.97        305.61         5.94 o                         
  -8   2   2        133.60        132.84         3.62 o                         
  -7   2   2          7.32          9.16         1.46 o                         
  -6   2   2       1398.00       1400.49        12.43 o                         
  -5   2   2         23.86         25.35         1.35 o                         
  -4   2   2        716.29        695.78         6.08 o                         
  -3   2   2        218.11        231.12         2.44 o                         
  -2   2   2        348.50        361.78         3.06 o                         
  -1   2   2        201.43        225.56         2.25 o                         
   0   2   2        101.86        105.29         1.16 o                         
   1   2   2          3.64          4.57         1.19 o                         
   2   2   2         83.95         89.72         1.86 o                         
   3   2   2        228.27        232.40         2.51 o                         
   4   2   2         11.86         18.29         0.96 o                         
   5   2   2        311.80        334.54         3.69 o                         
   6   2   2        570.52        576.91         5.91 o                         
   7   2   2         86.72         97.28         3.64 o                         
   8   2   2        440.97        437.89         5.53 o                         
   9   2   2         26.52         25.53         1.95 o                         
  10   2   2        273.82        265.15         6.26 o                         
  11   2   2        157.28        136.31         4.51 o                         
  12   2   2          1.33          0.67         2.36 o                         
  13   2   2          5.16          8.15         3.29 o                         
  14   2   2         48.49         48.75         4.69 o                         
  15   2   2          0.39          0.33         3.12 o                         
 -15   3   2          6.72          7.17         5.07 o                         
 -14   3   2          2.55          8.59         4.21 o                         
 -13   3   2         19.03         25.71         4.15 o                         
 -12   3   2         30.65         32.50         4.38 o                         
 -11   3   2         79.69         61.66         4.88 o                         
 -10   3   2        290.81        307.41         7.12 o                         
  -9   3   2        368.25        364.75         7.42 o                         
  -8   3   2       1424.36       1383.25        14.15 o                         
  -7   3   2        178.01        168.78         4.73 o                         
  -6   3   2          0.12         -1.07         1.07 o                         
  -5   3   2         21.76         28.83         1.56 o                         
  -4   3   2          2.95          4.37         0.99 o                         
  -3   3   2        140.51        144.40         2.41 o                         
  -2   3   2         13.68         23.02         1.08 o                         
  -1   3   2        253.71        246.14         2.51 o                         
   0   3   2       1376.31       1368.63        10.85 o                         
   1   3   2          2.54          1.81         0.76 o                         
   2   3   2         38.03         26.35         0.62 o                         
   3   3   2        251.35        258.32         3.48 o                         
   4   3   2         80.63         74.12         1.50 o                         
   5   3   2         89.40         89.00         2.97 o                         
   6   3   2          7.74          8.14         1.15 o                         
   7   3   2         30.75         37.26         1.88 o                         
   8   3   2        592.99        583.89         7.11 o                         
   9   3   2          4.54          4.25         2.21 o                         
  10   3   2        251.95        255.45         6.21 o                         
  11   3   2          1.45          0.91         2.26 o                         
  12   3   2         58.18         72.57         4.47 o                         
  13   3   2         50.19         49.79         4.84 o                         
  14   3   2          5.06          2.04         3.30 o                         
 -14   4   2          5.68          5.23         4.20 o                         
 -13   4   2          5.52         13.94         4.10 o                         
 -12   4   2          9.85         10.30         3.60 o                         
 -11   4   2          2.19          3.23         2.94 o                         
 -10   4   2         80.04         74.81         5.00 o                         
  -9   4   2          6.57          7.79         2.71 o                         
  -8   4   2        366.23        331.86         7.44 o                         
  -7   4   2        115.08        113.46         5.39 o                         
  -6   4   2         35.24         39.42         2.20 o                         
  -5   4   2         18.03         14.69         1.43 o                         
  -4   4   2         79.02         85.35         2.27 o                         
  -3   4   2          3.18          5.57         1.01 o                         
  -2   4   2         79.67         78.46         2.06 o                         
  -1   4   2          6.54          8.31         0.97 o                         
   0   4   2         43.57         39.99         1.84 o                         
   1   4   2        278.03        284.79         3.45 o                         
   2   4   2          5.01          3.96         0.69 o                         
   3   4   2          1.44         -0.03         0.72 o                         
   4   4   2        239.97        244.62         3.94 o                         
   5   4   2          0.33         -0.47         1.06 o                         
   6   4   2        278.57        277.54         5.06 o                         
   7   4   2         69.81         80.40         4.31 o                         
   8   4   2        432.36        425.44         8.59 o                         
   9   4   2         30.91         22.81         3.07 o                         
  10   4   2         26.91         20.27         3.34 o                         
  11   4   2          0.76          2.91         2.87 o                         
  12   4   2          0.19          1.22         3.22 o                         
  13   4   2          8.65         14.81         3.71 o                         
 -12   5   2         13.51         16.41         6.10 o                         
 -11   5   2          0.49         -2.62         4.22 o                         
 -10   5   2          0.39         -3.87         3.87 o                         
  -9   5   2          8.05          9.22         3.81 o                         
  -8   5   2         54.34         61.41         5.22 o                         
  -7   5   2         13.61         20.03         3.87 o                         
  -6   5   2          0.15         -2.65         2.65 o                         
  -5   5   2          8.25         -1.15         2.74 o                         
  -4   5   2         22.24         21.99         2.80 o                         
  -3   5   2          0.48         -0.76         1.93 o                         
  -2   5   2        181.38        190.57         5.04 o                         
  -1   5   2          0.11         -1.38         1.38 o                         
   0   5   2         34.16         35.79         1.72 o                         
   1   5   2         14.40         14.51         1.12 o                         
   2   5   2        163.84        162.45         4.25 o                         
   3   5   2         17.09         14.53         2.94 o                         
   4   5   2         22.82         29.04         3.20 o                         
   5   5   2          1.39         -1.51         1.75 o                         
   6   5   2          8.30          3.62         2.42 o                         
   7   5   2        185.22        171.66         5.36 o                         
   8   5   2         15.43         14.63         2.88 o                         
   9   5   2         24.67         21.82         4.72 o                         
  10   5   2          7.28         10.47         3.52 o                         
  11   5   2          4.45          1.09         3.75 o                         
  12   5   2          2.20         -1.39         3.64 o                         
 -10   6   2         17.53         15.26         5.14 o                         
  -9   6   2          0.93          0.73         4.14 o                         
  -8   6   2         29.93         35.15         4.81 o                         
  -7   6   2          2.16          3.59         3.72 o                         
  -6   6   2          0.20         -2.54         2.54 o                         
  -5   6   2          4.58          4.15         2.52 o                         
  -4   6   2        209.22        215.15         6.16 o                         
  -3   6   2         17.54         18.86         2.77 o                         
  -2   6   2        111.01        112.87         4.52 o                         
  -1   6   2          6.74          3.97         1.94 o                         
   0   6   2          0.83         -1.48         1.48 o                         
   1   6   2          9.08          7.66         3.88 o                         
   2   6   2         36.21         33.76         3.06 o                         
   3   6   2         14.27         17.37         4.69 o                         
   4   6   2         49.31         51.99         6.32 o                         
   5   6   2          8.16         10.54         4.93 o                         
   6   6   2          6.40          0.20         5.86 o                         
   7   6   2          0.56         -0.25         4.93 o                         
   8   6   2         23.13         30.05         6.80 o                         
   9   6   2          0.32          2.79         5.86 o                         
  -6   7   2          1.99         -1.27         4.06 o                         
  -5   7   2          4.44         -0.69         3.07 o                         
  -4   7   2          6.78         -1.68         3.16 o                         
  -3   7   2          0.06          2.25         2.75 o                         
  -2   7   2          0.06         -2.35         2.35 o                         
  -1   7   2          0.03         -2.56         3.48 o                         
   0   7   2          0.72         -1.75         3.61 o                         
   1   7   2         17.50         10.17         4.22 o                         
   2   7   2          3.97          6.29         5.61 o                         
   3   7   2         43.75         36.33         5.97 o                         
   4   7   2          8.05         10.58         5.04 o                         
   5   7   2          1.67          3.42         7.32 o                         
   6   7   2          0.92         -2.77         5.14 o                         
 -15   0   3        176.86        195.18         9.76 o                         
 -13   0   3          0.04         -3.23         3.23 o                         
 -11   0   3        100.74         90.19         5.87 o                         
  -9   0   3        119.65        112.41         5.13 o                         
  -7   0   3       1020.66        945.48        17.17 o                         
  -5   0   3       2038.13       2084.00        19.25 o                         
  -3   0   3        115.99        113.40         2.47 o                         
  -1   0   3         55.07         52.94         1.76 o                         
   1   0   3        277.71        283.26         3.92 o                         
   3   0   3        132.28        129.67         2.34 o                         
   5   0   3        198.93        176.09         4.22 o                         
   7   0   3         33.74         31.42         2.75 o                         
   9   0   3        594.63        578.62        10.70 o                         
  11   0   3         15.06         17.05         3.88 o                         
  13   0   3         92.82         94.41         7.29 o                         
  15   0   3          9.99         15.87         6.90 o                         
 -16   1   3         26.00         42.58         4.91 o                         
 -15   1   3         15.68         19.25         3.61 o                         
 -14   1   3         14.44         11.14         3.04 o                         
 -13   1   3        213.52        204.05         6.11 o                         
 -12   1   3        224.14        179.67         5.43 o                         
 -11   1   3        238.55        227.30         5.83 o                         
 -10   1   3         64.88         62.05         3.78 o                         
  -9   1   3        608.50        584.99         8.45 o                         
  -8   1   3          0.01         -1.33         1.33 o                         
  -7   1   3        119.07        117.39         2.96 o                         
  -6   1   3        357.06        368.01         5.28 o                         
  -5   1   3        152.55        155.17         2.73 o                         
  -4   1   3         15.46         17.02         0.87 o                         
  -3   1   3       1251.96       1275.80         9.33 o                         
  -2   1   3        753.26        720.51         5.57 o                         
  -1   1   3      16472.86      16032.94       108.81 o                         
   0   1   3       6943.56       6867.44        52.77 o                         
   1   1   3        290.17        310.46         2.98 o                         
   2   1   3         31.86         33.86         0.95 o                         
   3   1   3        550.23        600.34         4.34 o                         
   4   1   3        231.66        237.75         2.80 o                         
   5   1   3        152.18        187.00         2.79 o                         
   6   1   3       1087.86       1123.85         9.82 o                         
   7   1   3        523.44        525.87         5.99 o                         
   8   1   3         18.96         14.93         1.64 o                         
   9   1   3       1415.26       1394.31        14.60 o                         
  10   1   3        161.01        150.24         4.79 o                         
  11   1   3         12.86          9.16         2.33 o                         
  12   1   3         27.50         25.84         3.01 o                         
  13   1   3          0.06          2.00         2.94 o                         
  14   1   3          6.16         10.56         3.51 o                         
  15   1   3         12.41         16.48         5.24 o                         
 -16   2   3          5.12          9.89         6.45 o                         
 -15   2   3        119.38        113.86         7.47 o                         
 -14   2   3          0.17          0.16         3.82 o                         
 -13   2   3         26.24         31.03         3.72 o                         
 -12   2   3          0.87         -0.65         2.34 o                         
 -11   2   3          7.23          8.86         2.79 o                         
 -10   2   3        226.59        234.00         8.56 o                         
  -9   2   3          3.56          3.58         1.98 o                         
  -8   2   3         14.97         14.43         1.81 o                         
  -7   2   3        322.18        307.65         5.19 o                         
  -6   2   3          6.85          7.57         1.23 o                         
  -5   2   3        404.13        396.38         4.76 o                         
  -4   2   3        232.63        260.08         3.48 o                         
  -3   2   3        353.83        354.55         3.56 o                         
  -2   2   3        264.35        303.66         2.87 o                         
  -1   2   3        256.19        272.30         2.59 o                         
   0   2   3         51.42         51.80         0.96 o                         
   1   2   3        220.76        204.23         3.10 o                         
   2   2   3         79.98         73.62         1.43 o                         
   3   2   3       2816.69       2801.44        19.01 o                         
   4   2   3        542.03        613.65         5.67 o                         
   5   2   3       1510.64       1429.33        13.42 o                         
   6   2   3         11.99         17.74         1.33 o                         
   7   2   3         44.90         47.91         1.97 o                         
   8   2   3          4.05          4.57         1.32 o                         
   9   2   3          2.52         -0.88         1.48 o                         
  10   2   3        139.56        126.76         4.24 o                         
  11   2   3         35.06         40.47         3.41 o                         
  12   2   3          0.00          3.03         2.50 o                         
  13   2   3          8.22         11.13         3.01 o                         
  14   2   3          3.98          8.47         3.99 o                         
  15   2   3         10.05          8.63         5.31 o                         
 -15   3   3          1.94          4.51         4.14 o                         
 -14   3   3          0.37          2.10         4.16 o                         
 -13   3   3         39.66         46.00         4.93 o                         
 -12   3   3         58.62         65.42         5.11 o                         
 -11   3   3         36.03         46.12         4.43 o                         
 -10   3   3          8.86          9.38         2.62 o                         
  -9   3   3         17.59         21.16         2.79 o                         
  -8   3   3        285.40        278.62         5.50 o                         
  -7   3   3        106.22        103.32         3.27 o                         
  -6   3   3        167.44        159.13         3.83 o                         
  -5   3   3         12.26         12.15         1.57 o                         
  -4   3   3        119.27        125.19         2.46 o                         
  -3   3   3        317.50        305.40         3.64 o                         
  -2   3   3         14.12         17.15         1.02 o                         
  -1   3   3        155.51        137.51         1.67 o                         
   0   3   3        491.10        503.95         4.74 o                         
   1   3   3         93.06         93.65         3.52 o                         
   2   3   3        698.65        744.30         9.80 o                         
   3   3   3         44.04         48.25         2.12 o                         
   4   3   3          1.41         -0.27         0.99 o                         
   5   3   3          3.48          2.37         0.83 o                         
   6   3   3          3.64          1.66         0.86 o                         
   7   3   3        255.22        233.50         3.67 o                         
   8   3   3         22.76         24.33         2.66 o                         
   9   3   3          0.45         -0.11         2.03 o                         
  10   3   3          0.35          0.78         2.36 o                         
  11   3   3         16.80         22.14         3.11 o                         
  12   3   3          2.36          2.62         3.64 o                         
  13   3   3         17.61         14.40         3.34 o                         
  14   3   3          0.46          0.10         2.90 o                         
 -14   4   3         88.08        104.22         8.25 o                         
 -13   4   3         27.25         31.82         4.71 o                         
 -12   4   3          0.58         -0.27         3.32 o                         
 -11   4   3          4.86         -2.89         2.89 o                         
 -10   4   3         10.56         11.40         3.29 o                         
  -9   4   3         20.33         25.19         3.53 o                         
  -8   4   3        151.37        143.91         9.94 o                         
  -7   4   3        369.98        374.67         8.67 o                         
  -6   4   3         35.03         37.02         2.07 o                         
  -5   4   3        487.89        478.85         5.57 o                         
  -4   4   3          1.85          1.27         0.98 o                         
  -3   4   3          0.89         -0.81         0.81 o                         
  -2   4   3          2.93          2.44         0.83 o                         
  -1   4   3         98.06         94.62         1.98 o                         
   0   4   3         33.58         30.68         1.42 o                         
   1   4   3       1228.84       1215.63        12.71 o                         
   2   4   3        181.98        197.99         3.46 o                         
   3   4   3         77.42         76.53         5.33 o                         
   4   4   3          5.81          6.36         1.06 o                         
   5   4   3         62.96         61.03         1.68 o                         
   6   4   3        114.62        109.49         3.18 o                         
   7   4   3        346.68        333.02         8.14 o                         
   8   4   3         21.52         32.24         3.14 o                         
   9   4   3         41.63         34.68         3.51 o                         
  10   4   3          7.09         -2.27         5.63 o                         
  11   4   3         16.11         19.10         3.51 o                         
  12   4   3          0.88         -0.87         2.91 o                         
  13   4   3         47.27         55.74         5.20 o                         
 -12   5   3          2.87         -3.18         4.93 o                         
 -11   5   3          1.94         -0.11         4.64 o                         
 -10   5   3          4.57          0.26         7.81 o                         
  -9   5   3         26.90         30.84         5.49 o                         
  -8   5   3          2.22          4.23         4.10 o                         
  -7   5   3          8.85          6.10         3.80 o                         
  -6   5   3         11.13          8.98         3.19 o                         
  -5   5   3         31.59         29.57         4.67 o                         
  -4   5   3         86.62         89.83         4.87 o                         
  -3   5   3        104.58        116.50         5.12 o                         
  -2   5   3         19.91         25.25         2.42 o                         
  -1   5   3         20.53         14.55         1.54 o                         
   0   5   3          3.38          2.23         0.96 o                         
   1   5   3         39.50         39.87         2.40 o                         
   2   5   3        178.12        188.72         6.17 o                         
   3   5   3          0.04         -1.12         2.38 o                         
   4   5   3          0.00          1.66         2.74 o                         
   5   5   3          0.11         -1.91         1.91 o                         
   6   5   3          1.95         -1.10         3.04 o                         
   7   5   3         62.05         69.61         3.79 o                         
   8   5   3          8.66          0.86         2.60 o                         
   9   5   3          0.07         -2.50         2.78 o                         
  10   5   3          0.09         -2.28         4.53 o                         
  11   5   3          0.34          1.72         3.12 o                         
 -10   6   3          6.00          5.92         5.14 o                         
  -9   6   3          0.56          1.58         4.45 o                         
  -8   6   3         35.74         35.88         5.69 o                         
  -7   6   3          4.24          8.22         8.06 o                         
  -6   6   3          0.06         -0.86         3.36 o                         
  -5   6   3          8.18          2.77         2.62 o                         
  -4   6   3          4.24          9.61         2.70 o                         
  -3   6   3        113.68        117.10         4.79 o                         
  -2   6   3        195.77        199.92         5.46 o                         
  -1   6   3          8.10          7.85         1.99 o                         
   0   6   3          1.55          2.10         2.45 o                         
   1   6   3          0.00         -3.46         3.75 o                         
   2   6   3         14.82         25.60         5.14 o                         
   3   6   3          8.04         18.96         5.28 o                         
   4   6   3          9.38         10.88         4.69 o                         
   5   6   3          1.78         -1.36         4.57 o                         
   6   6   3          0.87          5.06         6.83 o                         
   7   6   3          0.07         -0.86         6.35 o                         
   8   6   3         11.75          4.56         6.10 o                         
   9   6   3         14.15         12.38         6.83 o                         
  -6   7   3          3.53         -1.29         3.75 o                         
  -5   7   3          2.22          2.97         2.74 o                         
  -4   7   3          5.39         10.44         2.95 o                         
  -3   7   3         85.52         91.25         7.81 o                         
  -2   7   3          2.36         -2.33         3.87 o                         
  -1   7   3          0.16         -3.73         3.75 o                         
   0   7   3          0.30         -2.34         4.06 o                         
   1   7   3          1.48          6.37         4.33 o                         
   2   7   3          0.53          5.93         4.79 o                         
   3   7   3          9.67         16.58         5.14 o                         
   4   7   3         19.11         23.48         5.84 o                         
   5   7   3         23.83         24.05         6.41 o                         
 -16   0   4         75.57         70.57         7.37 o                         
 -14   0   4         20.18         19.83         5.36 o                         
 -12   0   4         32.79         29.05         4.66 o                         
 -10   0   4        424.37        413.05        10.28 o                         
  -8   0   4        967.46        952.35        16.13 o                         
  -6   0   4        841.54        913.14        14.54 o                         
  -4   0   4        144.25        145.47         3.51 o                         
  -2   0   4       5526.65       5525.44        57.18 o                         
   0   0   4      49555.99      48389.57       493.59 o                         
   2   0   4       3082.06       3020.58        26.28 o                         
   4   0   4        477.88        461.72         6.09 o                         
   6   0   4          0.05          1.27         1.27 o                         
   8   0   4        218.62        225.40         6.19 o                         
  10   0   4        317.38        310.30         8.18 o                         
  12   0   4         12.97         14.51         4.15 o                         
  14   0   4         14.09          5.18         4.03 o                         
 -16   1   4          0.33          0.72         3.35 o                         
 -15   1   4          0.73         -0.71         3.02 o                         
 -14   1   4        119.47        112.13         5.33 o                         
 -13   1   4         29.39         29.09         3.41 o                         
 -12   1   4        154.07        159.83         6.37 o                         
 -11   1   4          1.45          1.99         2.16 o                         
 -10   1   4        137.48        125.96         4.30 o                         
  -9   1   4         20.56         20.74         2.26 o                         
  -8   1   4         41.13         47.17         2.64 o                         
  -7   1   4          8.21         11.12         1.90 o                         
  -6   1   4        509.52        495.88         9.65 o                         
  -5   1   4          5.28          7.15         1.11 o                         
  -4   1   4        282.71        275.04         3.04 o                         
  -3   1   4         43.54         53.40         1.47 o                         
  -2   1   4       3054.30       2975.19        21.13 o                         
  -1   1   4      17898.90      17801.04       127.77 o                         
   0   1   4       1523.81       1546.68        13.11 o                         
   1   1   4       2286.93       2260.42        16.28 o                         
   2   1   4         76.53         79.72         1.39 o                         
   3   1   4        572.53        607.65         4.64 o                         
   4   1   4        146.00        147.67         2.37 o                         
   5   1   4          7.13         12.91         1.19 o                         
   6   1   4        554.95        565.82         5.83 o                         
   7   1   4         15.21         21.07         1.57 o                         
   8   1   4        149.77        138.99         3.35 o                         
   9   1   4         11.47         21.31         2.74 o                         
  10   1   4          1.18          0.07         2.05 o                         
  11   1   4          0.18          0.91         2.08 o                         
  12   1   4          9.22          8.96         2.45 o                         
  13   1   4          4.61          5.53         3.27 o                         
  14   1   4         47.00         52.01         4.77 o                         
  15   1   4          5.86          5.09         3.71 o                         
 -16   2   4         46.99         58.50         6.40 o                         
 -15   2   4         11.88         19.78         4.64 o                         
 -14   2   4         19.20         19.36         3.74 o                         
 -13   2   4          0.06         -0.16         2.64 o                         
 -12   2   4          2.53          4.80         2.65 o                         
 -11   2   4          2.91          3.48         2.46 o                         
 -10   2   4        339.07        341.94         9.25 o                         
  -9   2   4         48.62         51.36         3.38 o                         
  -8   2   4        663.34        632.61         9.50 o                         
  -7   2   4         16.00         18.16         1.79 o                         
  -6   2   4        528.82        502.81         5.95 o                         
  -5   2   4          7.10          5.76         1.08 o                         
  -4   2   4        271.14        269.13         3.68 o                         
  -3   2   4       1325.92       1451.12        11.34 o                         
  -2   2   4        723.62        745.51         6.73 o                         
  -1   2   4         19.56         21.89         0.94 o                         
   0   2   4        696.56        688.72         5.97 o                         
   1   2   4          4.07          3.31         0.45 o                         
   2   2   4        297.84        282.25         4.08 o                         
   3   2   4        571.40        614.71         5.65 o                         
   4   2   4        324.98        361.81         4.00 o                         
   5   2   4        115.00        128.45         2.47 o                         
   6   2   4         47.24         55.12         1.94 o                         
   7   2   4         25.84         26.17         1.79 o                         
   8   2   4         13.27          9.95         1.67 o                         
   9   2   4          0.34          1.52         1.70 o                         
  10   2   4        133.67        136.90         5.09 o                         
  11   2   4          2.75          3.07         2.62 o                         
  12   2   4        125.51        128.84         5.58 o                         
  13   2   4          0.00          0.07         2.97 o                         
  14   2   4          2.25          0.43         4.58 o                         
 -15   3   4          2.02          6.33         4.04 o                         
 -14   3   4         90.90        100.38         6.78 o                         
 -13   3   4          4.97          7.49         3.95 o                         
 -12   3   4        101.13        111.60         7.33 o                         
 -11   3   4         70.06         74.89         4.54 o                         
 -10   3   4          1.05          4.33         2.51 o                         
  -9   3   4          2.54          2.49         2.18 o                         
  -8   3   4         14.90         24.00         3.20 o                         
  -7   3   4         29.11         35.26         3.37 o                         
  -6   3   4          3.45          4.02         1.23 o                         
  -5   3   4        151.31        162.76         3.16 o                         
  -4   3   4       1444.07       1423.24        12.28 o                         
  -3   3   4          0.01         -0.90         0.90 o                         
  -2   3   4        780.67        804.12         9.16 o                         
  -1   3   4         24.21         21.76         1.04 o                         
   0   3   4        640.83        585.92         5.81 o                         
   1   3   4         91.65         86.80         3.66 o                         
   2   3   4        447.16        451.66         8.27 o                         
   3   3   4        101.25        108.19         4.18 o                         
   4   3   4        132.71        144.94         4.06 o                         
   5   3   4          5.88          6.41         0.84 o                         
   6   3   4        152.31        162.44         3.14 o                         
   7   3   4         52.05         59.24         2.53 o                         
   8   3   4         76.41         75.20         3.89 o                         
   9   3   4         32.56         34.18         3.64 o                         
  10   3   4          6.83          4.76         2.57 o                         
  11   3   4          4.57          0.20         2.54 o                         
  12   3   4         19.86         25.21         3.25 o                         
  13   3   4         20.50         19.35         3.63 o                         
  14   3   4         24.84         26.54         4.18 o                         
 -14   4   4         39.47         45.45         7.94 o                         
 -13   4   4          1.12         -1.06         3.77 o                         
 -12   4   4          4.87         12.15         4.42 o                         
 -11   4   4          2.47         -0.19         3.11 o                         
 -10   4   4         54.61         64.77         4.87 o                         
  -9   4   4          1.84          3.04         3.00 o                         
  -8   4   4         13.46         14.49         2.86 o                         
  -7   4   4          8.84          6.95         2.14 o                         
  -6   4   4          4.94          5.36         1.48 o                         
  -5   4   4         85.48         89.00         2.63 o                         
  -4   4   4          2.54          1.69         1.11 o                         
  -3   4   4          4.03          2.84         0.97 o                         
  -2   4   4         51.84         41.93         1.51 o                         
  -1   4   4         31.99         34.22         2.42 o                         
   0   4   4          3.88          2.40         1.32 o                         
   1   4   4        130.29        122.80         4.07 o                         
   2   4   4        107.17        108.52         4.75 o                         
   3   4   4        285.63        272.21         7.08 o                         
   4   4   4         57.74         57.48         2.42 o                         
   5   4   4         24.38         27.38         2.73 o                         
   6   4   4          8.14          6.68         1.38 o                         
   7   4   4        104.82         93.48         4.28 o                         
   8   4   4         21.58         20.05         2.99 o                         
   9   4   4          3.13          0.75         2.48 o                         
  10   4   4          6.18          3.33         2.80 o                         
  11   4   4          8.82          8.25         3.40 o                         
  12   4   4          6.85          6.26         3.50 o                         
  13   4   4          5.46          8.83         3.71 o                         
 -12   5   4         12.02          6.26         5.63 o                         
 -11   5   4          1.62         -3.42         4.49 o                         
 -10   5   4         34.04         32.74        10.50 o                         
  -9   5   4          2.81          1.79         4.65 o                         
  -8   5   4         36.67         50.10         5.87 o                         
  -7   5   4         24.03         30.07         5.00 o                         
  -6   5   4         14.75         13.01         4.30 o                         
  -5   5   4         46.55         42.78         5.61 o                         
  -4   5   4          0.65          2.28         3.05 o                         
  -3   5   4         65.85         67.39         4.14 o                         
  -2   5   4        203.05        211.45         5.34 o                         
  -1   5   4          1.44         -0.33         1.18 o                         
   0   5   4         26.39         19.66         2.99 o                         
   1   5   4        444.23        459.06         9.30 o                         
   2   5   4        390.44        408.12         8.85 o                         
   3   5   4          1.08          0.10         2.67 o                         
   4   5   4          0.03         -3.31         3.31 o                         
   5   5   4          9.00          6.34         3.27 o                         
   6   5   4         11.85         14.35         3.65 o                         
   7   5   4         20.57         31.26         4.44 o                         
   8   5   4         90.12         79.10         7.33 o                         
   9   5   4          6.01         -3.67         3.67 o                         
  10   5   4          3.05          0.13         4.37 o                         
  11   5   4          1.17         -3.28         5.16 o                         
 -10   6   4          0.22          0.73         4.83 o                         
  -9   6   4         24.99         22.42         5.69 o                         
  -8   6   4          1.53          2.71         4.65 o                         
  -7   6   4          0.11         -1.71         4.64 o                         
  -6   6   4          2.94         -2.78         2.78 o                         
  -5   6   4         14.03          7.81         3.26 o                         
  -4   6   4         25.10         28.04         3.63 o                         
  -3   6   4         40.90         40.75         3.69 o                         
  -2   6   4        200.71        222.30         6.58 o                         
  -1   6   4          1.67         -1.85         4.15 o                         
   0   6   4          9.27         11.12         4.45 o                         
   1   6   4          3.04          1.46         4.14 o                         
   2   6   4         19.54         16.80         5.00 o                         
   3   6   4         14.36         13.67         5.04 o                         
   4   6   4         11.34         20.49         8.30 o                         
   5   6   4         22.98         22.80         6.10 o                         
   6   6   4          1.69         -0.24         5.28 o                         
   7   6   4          3.45         -2.02         6.83 o                         
   8   6   4          3.70          0.04         5.97 o                         
  -6   7   4          0.01          0.49         5.29 o                         
  -5   7   4          0.17         -1.15         3.15 o                         
  -4   7   4          0.60         -0.51         7.32 o                         
  -3   7   4         17.81         10.70         4.22 o                         
  -2   7   4          6.86          9.90         4.33 o                         
  -1   7   4         14.78         16.62         4.93 o                         
   0   7   4          5.39         11.33         8.30 o                         
   1   7   4         17.24         25.94         5.97 o                         
   2   7   4          2.61         -4.07         4.43 o                         
   3   7   4          0.34         -0.71         7.08 o                         
   4   7   4          1.37         -2.72         5.28 o                         
 -15   0   5          0.23         -1.97         6.79 o                         
 -13   0   5         13.23          5.97         3.85 o                         
 -11   0   5        321.38        321.92         9.84 o                         
  -9   0   5        133.71        108.71         5.87 o                         
  -7   0   5       3590.90       3787.67        48.72 o                         
  -5   0   5        203.80        205.70         5.28 o                         
  -3   0   5        920.50        897.56        11.51 o                         
  -1   0   5        757.74        727.11         9.51 o                         
   1   0   5         82.10         61.66         2.10 o                         
   3   0   5         48.52         51.14         2.37 o                         
   5   0   5         16.20         16.59         1.74 o                         
   7   0   5         17.47         15.23         2.99 o                         
   9   0   5        300.81        299.91         9.86 o                         
  11   0   5        579.45        597.07        12.18 o                         
  13   0   5          0.48         -3.04         3.59 o                         
  15   0   5        132.65        159.65        12.60 o                         
 -16   1   5          1.48          0.49         3.61 o                         
 -15   1   5         74.73         77.01         5.48 o                         
 -14   1   5          1.06         -0.26         2.73 o                         
 -13   1   5         71.01         70.77         4.82 o                         
 -12   1   5          8.69          4.07         2.84 o                         
 -11   1   5         18.73         14.51         2.87 o                         
 -10   1   5         18.33         14.95         3.44 o                         
  -9   1   5        139.45        133.70         4.51 o                         
  -8   1   5          3.25          5.63         2.03 o                         
  -7   1   5       2289.22       2261.97        24.20 o                         
  -6   1   5         90.52         88.32         3.29 o                         
  -5   1   5        308.92        295.71         4.09 o                         
  -4   1   5        120.70        113.54         2.59 o                         
  -3   1   5        350.55        356.95         3.96 o                         
  -2   1   5        535.94        542.68         5.46 o                         
  -1   1   5       1964.92       1963.93        15.49 o                         
   0   1   5        430.29        452.05         4.71 o                         
   1   1   5        792.72        818.52         6.59 o                         
   2   1   5        112.71        105.59         2.04 o                         
   3   1   5       1372.28       1374.70        11.01 o                         
   4   1   5         99.80         94.31         2.21 o                         
   5   1   5        747.77        711.19         6.71 o                         
   6   1   5          0.65          3.57         1.16 o                         
   7   1   5         97.72        104.42         2.69 o                         
   8   1   5         10.32         11.21         1.85 o                         
   9   1   5        189.96        190.95         5.20 o                         
  10   1   5         55.36         51.57         3.28 o                         
  11   1   5         16.18         13.85         2.56 o                         
  12   1   5          0.64         -2.49         2.72 o                         
  13   1   5         71.54         77.93         4.84 o                         
  14   1   5          3.99          6.93         3.72 o                         
  15   1   5         25.28         20.62         4.99 o                         
 -16   2   5          3.90          9.52         4.60 o                         
 -15   2   5          4.89          9.57         5.50 o                         
 -14   2   5          0.55          2.33         3.58 o                         
 -13   2   5         41.71         44.53         4.16 o                         
 -12   2   5        106.81        103.30         5.39 o                         
 -11   2   5        154.92        157.20         5.74 o                         
 -10   2   5        700.25        706.57        11.22 o                         
  -9   2   5        489.47        465.49         8.41 o                         
  -8   2   5          3.23          2.48         1.87 o                         
  -7   2   5        274.84        266.69         5.62 o                         
  -6   2   5          2.75          2.64         1.30 o                         
  -5   2   5         16.31         20.25         1.48 o                         
  -4   2   5        231.99        239.34         3.87 o                         
  -3   2   5        395.99        471.89         5.52 o                         
  -2   2   5        704.29        729.36         6.37 o                         
  -1   2   5       2833.07       2766.42        44.62 o                         
   0   2   5        207.94        213.66         2.88 o                         
   1   2   5        591.10        557.13         4.85 o                         
   2   2   5          5.33          4.66         0.78 o                         
   3   2   5        428.30        421.29         4.47 o                         
   4   2   5        100.66        107.34         2.18 o                         
   5   2   5        321.51        317.62         4.04 o                         
   6   2   5          1.74          0.58         1.04 o                         
   7   2   5        111.24        106.59         2.80 o                         
   8   2   5         19.08         18.09         2.16 o                         
   9   2   5        379.05        372.83         6.60 o                         
  10   2   5         32.80         33.12         3.14 o                         
  11   2   5          6.20          1.57         2.33 o                         
  12   2   5         73.51         75.77         5.18 o                         
  13   2   5         14.13         16.55         3.60 o                         
  14   2   5          5.67          7.25         3.25 o                         
 -15   3   5         13.22         17.73         5.78 o                         
 -14   3   5         15.40         15.64         4.51 o                         
 -13   3   5          9.25         12.38         3.96 o                         
 -12   3   5         12.19         13.67         3.58 o                         
 -11   3   5        274.58        274.49         7.41 o                         
 -10   3   5        214.64        214.85         6.33 o                         
  -9   3   5         26.36         21.60         2.95 o                         
  -8   3   5        542.35        533.44         9.01 o                         
  -7   3   5        257.55        276.80         5.88 o                         
  -6   3   5         57.33         58.36         2.32 o                         
  -5   3   5          2.78          1.48         1.10 o                         
  -4   3   5        449.74        489.41         5.60 o                         
  -3   3   5         27.92         23.07         1.49 o                         
  -2   3   5        134.95        152.41         3.11 o                         
  -1   3   5         13.02         17.44         1.04 o                         
   0   3   5         40.23         36.05         1.77 o                         
   1   3   5        219.88        209.82         4.13 o                         
   2   3   5          0.78          1.52         1.37 o                         
   3   3   5        203.80        199.70         4.18 o                         
   4   3   5         51.89         49.38         1.77 o                         
   5   3   5         44.71         44.37         1.47 o                         
   6   3   5         31.58         34.31         1.82 o                         
   7   3   5         27.96         31.63         2.91 o                         
   8   3   5         27.42         29.82         2.69 o                         
   9   3   5          9.95          9.65         2.33 o                         
  10   3   5          6.10         12.25         2.60 o                         
  11   3   5          7.12          4.64         2.80 o                         
  12   3   5         15.22         14.26         3.01 o                         
  13   3   5          0.11          1.99         3.27 o                         
 -14   4   5          4.74          5.21         6.18 o                         
 -13   4   5         15.30         17.91         5.39 o                         
 -12   4   5         17.26          7.28         5.76 o                         
 -11   4   5         77.55         92.93         5.96 o                         
 -10   4   5          5.65          5.87         4.22 o                         
  -9   4   5        119.89        122.19         5.85 o                         
  -8   4   5         58.81         55.48         3.61 o                         
  -7   4   5          6.56          5.77         2.12 o                         
  -6   4   5         32.69         31.67         2.59 o                         
  -5   4   5          0.45          2.13         1.35 o                         
  -4   4   5          0.13          0.20         1.04 o                         
  -3   4   5        287.69        301.69         4.03 o                         
  -2   4   5          9.85          8.66         1.17 o                         
  -1   4   5        135.95        123.68         2.47 o                         
   0   4   5         77.10         70.89         4.68 o                         
   1   4   5        612.08        597.38        12.25 o                         
   2   4   5          0.05          3.90         2.60 o                         
   3   4   5        176.77        175.71         6.18 o                         
   4   4   5         17.02          7.08         3.20 o                         
   5   4   5          2.37          2.46         1.79 o                         
   6   4   5         21.94         22.04         2.59 o                         
   7   4   5         83.28         84.71         5.25 o                         
   8   4   5        126.47        133.34         5.38 o                         
   9   4   5         24.56         28.39         3.72 o                         
  10   4   5          0.17          1.84         2.55 o                         
  11   4   5         32.54         39.58         4.31 o                         
  12   4   5          0.39          4.03         3.50 o                         
 -12   5   5          0.12         -5.14         5.14 o                         
 -11   5   5          0.01         -4.10         4.10 o                         
 -10   5   5         20.78         19.87         5.52 o                         
  -9   5   5         12.82         23.59         5.49 o                         
  -8   5   5         31.27         40.03         5.84 o                         
  -7   5   5          0.39          4.15         7.08 o                         
  -6   5   5          6.34          7.04         3.51 o                         
  -5   5   5        187.51        184.01         9.28 o                         
  -4   5   5          0.91          4.00         3.25 o                         
  -3   5   5          2.39          3.03         2.85 o                         
  -2   5   5          0.16         -1.81         1.81 o                         
  -1   5   5          0.85         -1.46         1.46 o                         
   0   5   5          2.33          2.84         2.64 o                         
   1   5   5        187.82        195.80         6.55 o                         
   2   5   5        253.35        248.98         7.40 o                         
   3   5   5         37.96         39.79         3.97 o                         
   4   5   5          4.19         -2.80         2.95 o                         
   5   5   5         35.57         53.23         4.78 o                         
   6   5   5         49.68         59.75         5.21 o                         
   7   5   5        128.41        128.50         7.00 o                         
   8   5   5         31.04         32.17         7.27 o                         
   9   5   5         16.87         22.29         4.00 o                         
  10   5   5          0.14         -3.19         4.30 o                         
 -10   6   5          1.45         -0.49         6.35 o                         
  -9   6   5         25.60         18.19         6.35 o                         
  -8   6   5          6.33          3.20         4.57 o                         
  -7   6   5          0.19         -2.42         6.10 o                         
  -6   6   5          6.99         -0.04         4.48 o                         
  -5   6   5          1.68          5.28         4.74 o                         
  -4   6   5         77.83         67.81         4.77 o                         
  -3   6   5          8.25         10.39         7.56 o                         
  -2   6   5         14.86         32.20         5.50 o                         
  -1   6   5          0.85          0.43         5.13 o                         
   0   6   5         10.89         14.65         4.80 o                         
   1   6   5          8.11         10.55         4.79 o                         
   2   6   5          2.29          2.77         4.57 o                         
   3   6   5          3.27          0.05         4.57 o                         
   4   6   5         30.06         41.37         7.03 o                         
   5   6   5          8.46         11.14         5.63 o                         
   6   6   5         22.16         24.64        12.69 o                         
   7   6   5          0.59          6.94         6.10 o                         
   8   6   5          0.00          9.71         6.80 o                         
  -5   7   5          0.10          0.68         5.61 o                         
  -4   7   5          0.89          4.74         4.69 o                         
  -3   7   5          3.92         14.76         5.04 o                         
  -2   7   5         12.91         17.44         5.14 o                         
  -1   7   5          5.87          0.61         5.13 o                         
   0   7   5          2.66          4.95         4.93 o                         
   1   7   5         32.84         44.78         9.52 o                         
   2   7   5          5.61          8.76         6.35 o                         
   3   7   5          3.91          0.46         5.14 o                         
   4   7   5          2.06          4.74         5.86 o                         
 -16   0   6          6.52         -0.98         4.26 o                         
 -14   0   6        110.75        102.23         7.54 o                         
 -12   0   6        630.94        595.69        14.05 o                         
 -10   0   6         20.65         12.98         3.37 o                         
  -8   0   6        141.63        159.38         7.42 o                         
  -6   0   6       2414.07       2398.96        39.97 o                         
  -4   0   6        314.24        289.76         6.75 o                         
  -2   0   6        161.49        157.48         3.89 o                         
   0   0   6         72.70         70.56         2.67 o                         
   2   0   6         35.11         39.68         2.48 o                         
   4   0   6        106.01        100.05         3.32 o                         
   6   0   6       1070.58       1072.80        15.20 o                         
   8   0   6       2135.70       2105.78        26.85 o                         
  10   0   6        126.12        112.24         5.95 o                         
  12   0   6          1.54         -0.08         3.54 o                         
  14   0   6          5.84          7.62         6.03 o                         
 -16   1   6         74.78         77.87         6.01 o                         
 -15   1   6          2.96          3.07         3.72 o                         
 -14   1   6          0.45          6.49         5.24 o                         
 -13   1   6          2.88         -0.67         2.57 o                         
 -12   1   6         46.35         28.71         3.45 o                         
 -11   1   6          3.92          0.39         2.26 o                         
 -10   1   6          3.89          0.80         2.23 o                         
  -9   1   6         65.79         69.30         3.70 o                         
  -8   1   6        285.50        270.82         6.26 o                         
  -7   1   6         62.83         73.92         3.53 o                         
  -6   1   6        407.71        402.89         9.65 o                         
  -5   1   6         39.46         38.28         2.20 o                         
  -4   1   6          4.22          2.37         1.22 o                         
  -3   1   6         46.99         43.24         2.09 o                         
  -2   1   6          0.05          1.57         1.07 o                         
  -1   1   6         78.91         76.21         2.00 o                         
   0   1   6         33.68         31.22         1.55 o                         
   1   1   6         42.22         42.37         1.59 o                         
   2   1   6        992.59        975.23         9.57 o                         
   3   1   6        802.48        805.01         8.49 o                         
   4   1   6        427.61        419.09         4.64 o                         
   5   1   6         14.03         12.62         1.36 o                         
   6   1   6         74.19         77.23         2.40 o                         
   7   1   6         19.75         17.07         1.72 o                         
   8   1   6        101.28         99.29         3.52 o                         
   9   1   6        417.55        416.61         6.63 o                         
  10   1   6         57.52         53.79         3.43 o                         
  11   1   6          3.80          3.02         2.66 o                         
  12   1   6         23.57         28.14         3.39 o                         
  13   1   6          0.10          1.30         2.97 o                         
  14   1   6         26.23         30.35         4.44 o                         
 -16   2   6         21.10         29.90         5.53 o                         
 -15   2   6          4.27         11.05         3.95 o                         
 -14   2   6         74.79         75.48         5.42 o                         
 -13   2   6          0.60         -2.82         2.82 o                         
 -12   2   6         13.95          8.27         3.61 o                         
 -11   2   6         24.65         25.05         3.22 o                         
 -10   2   6        322.05        318.60         7.30 o                         
  -9   2   6        764.62        736.25        11.40 o                         
  -8   2   6         84.85         86.69         4.06 o                         
  -7   2   6         65.19         51.56         3.12 o                         
  -6   2   6        191.19        192.93         3.94 o                         
  -5   2   6          0.25         -1.01         1.35 o                         
  -4   2   6        585.11        577.53         7.34 o                         
  -3   2   6         87.21         91.81         3.06 o                         
  -2   2   6       1540.24       1532.47        14.76 o                         
  -1   2   6        418.31        432.88         5.69 o                         
   0   2   6         19.98         19.41         1.15 o                         
   1   2   6         12.78         13.87         0.94 o                         
   2   2   6         94.04         94.35         1.91 o                         
   3   2   6         46.55         48.88         1.78 o                         
   4   2   6          0.04         -0.31         0.94 o                         
   5   2   6        375.32        377.07         4.68 o                         
   6   2   6         52.36         46.20         2.06 o                         
   7   2   6        103.88        108.49         3.21 o                         
   8   2   6         10.28         13.22         1.94 o                         
   9   2   6          3.17          6.06         2.43 o                         
  10   2   6          0.79         -2.62         2.62 o                         
  11   2   6         35.51         32.52         3.45 o                         
  12   2   6          3.78          6.87         3.11 o                         
  13   2   6          5.20         -0.92         2.98 o                         
  14   2   6          1.87         -3.12         3.12 o                         
 -15   3   6         18.44         25.45         5.21 o                         
 -14   3   6          0.01         -1.08         3.84 o                         
 -13   3   6          1.89         -3.16         3.16 o                         
 -12   3   6          0.81          2.80         3.31 o                         
 -11   3   6        398.65        397.90         8.90 o                         
 -10   3   6        111.62        134.55         6.80 o                         
  -9   3   6        502.00        492.68         9.05 o                         
  -8   3   6       1126.67       1105.39        17.98 o                         
  -7   3   6          2.48          5.03         1.98 o                         
  -6   3   6         55.76         57.90         2.59 o                         
  -5   3   6          0.66          3.80         1.28 o                         
  -4   3   6          0.01         -0.78         1.19 o                         
  -3   3   6          0.64          0.83         1.01 o                         
  -2   3   6          0.03          0.06         0.96 o                         
  -1   3   6          0.55          0.06         0.40 o                         
   0   3   6        156.93        159.96         2.19 o                         
   1   3   6         54.69         53.32         1.40 o                         
   2   3   6         34.72         28.84         1.86 o                         
   3   3   6         20.38         19.84         1.17 o                         
   4   3   6        241.27        227.15         3.71 o                         
   5   3   6         12.83         14.60         1.18 o                         
   6   3   6          2.83          0.18         1.27 o                         
   7   3   6         86.88         85.03         3.70 o                         
   8   3   6         67.49         55.83         3.29 o                         
   9   3   6         45.71         41.84         3.29 o                         
  10   3   6         77.80         73.96         4.15 o                         
  11   3   6          9.77         11.31         4.15 o                         
  12   3   6         38.75         44.27         4.06 o                         
  13   3   6         42.73         43.38         4.37 o                         
 -14   4   6         11.08          8.27        11.96 o                         
 -13   4   6          0.38         -2.93         5.18 o                         
 -12   4   6          3.26         -4.64         6.10 o                         
 -11   4   6         28.99         39.60         6.72 o                         
 -10   4   6          5.10          2.82         4.65 o                         
  -9   4   6          0.58          1.38         2.82 o                         
  -8   4   6         29.53         21.37         2.73 o                         
  -7   4   6         12.73         10.90         2.30 o                         
  -6   4   6          0.48          1.62         1.86 o                         
  -5   4   6         62.78         62.60         3.16 o                         
  -4   4   6         12.43         13.43         2.29 o                         
  -3   4   6         10.78         14.04         1.58 o                         
  -2   4   6          1.98          1.15         1.10 o                         
  -1   4   6         57.57         59.25         2.15 o                         
   0   4   6         13.72         10.39         1.35 o                         
   1   4   6        171.74        184.37         7.26 o                         
   2   4   6        187.32        187.03         6.55 o                         
   3   4   6          0.96         -1.21         2.67 o                         
   4   4   6         21.13         11.36         3.63 o                         
   5   4   6          0.39         -3.89         3.89 o                         
   6   4   6        138.24        154.76         4.87 o                         
   7   4   6          4.83          7.92         2.27 o                         
   8   4   6         43.33         43.27         4.31 o                         
   9   4   6         17.34         16.57         2.57 o                         
  10   4   6          0.53         -2.17         2.17 o                         
  11   4   6          0.00          1.43         2.51 o                         
  12   4   6          3.29          0.48         2.87 o                         
 -12   5   6          6.66         14.16         6.03 o                         
 -11   5   6         28.59         22.97         6.21 o                         
 -10   5   6          3.51          7.00         5.14 o                         
  -9   5   6         54.33         67.23         7.27 o                         
  -8   5   6         27.12         24.16         5.63 o                         
  -7   5   6          0.30         -3.75         3.75 o                         
  -6   5   6          9.81         10.13         3.97 o                         
  -5   5   6         76.37         69.52         6.83 o                         
  -4   5   6          3.25          0.29         3.01 o                         
  -3   5   6         37.24         29.48         2.93 o                         
  -2   5   6         26.20         35.66         3.46 o                         
  -1   5   6          1.96         -0.60         3.48 o                         
   0   5   6         54.01         66.20         5.31 o                         
   1   5   6          1.19          4.19         2.83 o                         
   2   5   6         68.21         65.56         4.92 o                         
   3   5   6          2.68         -2.99         2.99 o                         
   4   5   6         10.87          5.56         3.73 o                         
   5   5   6         15.51          9.55         3.58 o                         
   6   5   6          6.14         12.51         4.06 o                         
   7   5   6        278.34        289.71         9.77 o                         
   8   5   6          1.22         -0.74         3.92 o                         
   9   5   6          2.19         -0.74         4.01 o                         
  10   5   6         26.92         41.51         5.93 o                         
  -9   6   6          1.09         -4.16        11.96 o                         
  -8   6   6          0.58         -2.23         4.69 o                         
  -7   6   6          0.03         -1.65         3.77 o                         
  -6   6   6          4.00         -4.64         4.64 o                         
  -5   6   6          0.53         -0.16         2.97 o                         
  -4   6   6        118.03        110.72         5.72 o                         
  -3   6   6         16.23         15.77         2.85 o                         
  -2   6   6         26.25         28.03         5.49 o                         
  -1   6   6          6.10          0.30         4.45 o                         
   0   6   6          0.99         -4.22         4.22 o                         
   1   6   6          3.07         -3.61         4.80 o                         
   2   6   6          1.35          9.49         5.39 o                         
   3   6   6          0.26         -1.14         7.81 o                         
   4   6   6          9.53         10.37         6.10 o                         
   5   6   6          1.60         -4.51         4.51 o                         
   6   6   6         25.53         30.85        11.96 o                         
   7   6   6         10.71          4.51        10.25 o                         
  -5   7   6          8.40          0.70         9.76 o                         
  -4   7   6          0.00          2.41         4.79 o                         
  -3   7   6         57.83         71.60         7.62 o                         
  -2   7   6          1.84         -4.22         4.22 o                         
  -1   7   6          2.30         10.31         5.39 o                         
   0   7   6          1.68          3.81         6.59 o                         
   1   7   6         25.51         23.46         5.97 o                         
   2   7   6          0.93         -1.78         5.63 o                         
   3   7   6         16.06         10.44         6.67 o                         
 -15   0   7        140.73        141.99        11.47 o                         
 -13   0   7         35.47         32.05         6.57 o                         
 -11   0   7        148.84        136.53         8.56 o                         
  -9   0   7          5.05          2.91         3.61 o                         
  -7   0   7         63.21         54.34         5.13 o                         
  -5   0   7       1049.12        972.74        27.34 o                         
  -3   0   7       1266.89       1214.91        18.11 o                         
  -1   0   7        412.93        415.80         8.34 o                         
   1   0   7          7.79          4.93         1.61 o                         
   3   0   7         14.00         19.51         2.36 o                         
   5   0   7         31.75         33.69         3.01 o                         
   7   0   7         72.33         72.95         4.64 o                         
   9   0   7        467.25        466.29        10.24 o                         
  11   0   7         25.16         18.97         4.37 o                         
  13   0   7          5.76          0.58         5.34 o                         
 -16   1   7          0.64         -0.30         3.67 o                         
 -15   1   7          0.05          4.35         3.43 o                         
 -14   1   7          3.41         -0.21         3.08 o                         
 -13   1   7         39.89         33.45         4.17 o                         
 -12   1   7          7.37          8.64         3.13 o                         
 -11   1   7        188.67        188.60         7.36 o                         
 -10   1   7          5.13          3.24         2.43 o                         
  -9   1   7        391.18        394.09         9.79 o                         
  -8   1   7         12.22         10.66         2.52 o                         
  -7   1   7        136.40        134.48         4.93 o                         
  -6   1   7          0.33          3.35         1.94 o                         
  -5   1   7          2.05          2.32         1.32 o                         
  -4   1   7        167.71        178.27         3.81 o                         
  -3   1   7        116.19        115.82         3.45 o                         
  -2   1   7          0.24         -1.36         1.36 o                         
  -1   1   7       4137.66       4021.48        39.08 o                         
   0   1   7       1704.63       1693.44        18.12 o                         
   1   1   7        224.34        206.58         3.65 o                         
   2   1   7        528.71        525.52         7.47 o                         
   3   1   7        223.81        247.56         4.42 o                         
   4   1   7          0.78          0.06         1.27 o                         
   5   1   7        166.72        187.33         3.31 o                         
   6   1   7         13.53         11.38         1.55 o                         
   7   1   7         22.33         20.86         2.02 o                         
   8   1   7         23.82         24.83         2.38 o                         
   9   1   7        444.56        469.86         7.27 o                         
  10   1   7         23.42         21.87         2.95 o                         
  11   1   7          0.98         -1.85         4.26 o                         
  12   1   7          3.20          4.63         2.84 o                         
  13   1   7          1.16         -1.19         2.84 o                         
  14   1   7          4.29          5.67         6.27 o                         
 -16   2   7         13.87         27.77        10.22 o                         
 -15   2   7        105.72        113.72         7.67 o                         
 -14   2   7          1.18         -0.31         2.95 o                         
 -13   2   7        132.18        126.86         6.50 o                         
 -12   2   7          3.62          0.87         2.52 o                         
 -11   2   7          1.63          3.60         2.58 o                         
 -10   2   7         97.00         92.75         4.91 o                         
  -9   2   7        106.22        109.86         4.87 o                         
  -8   2   7          0.85          2.04         2.05 o                         
  -7   2   7        432.52        432.75         8.75 o                         
  -6   2   7         29.97         32.66         2.63 o                         
  -5   2   7        169.23        159.76         3.80 o                         
  -4   2   7         19.92         19.61         1.83 o                         
  -3   2   7        208.05        208.79         3.99 o                         
  -2   2   7       1149.55       1183.09        12.22 o                         
  -1   2   7        997.91        978.94        28.20 o                         
   0   2   7         52.55         61.79         2.64 o                         
   1   2   7        288.24        275.47         7.85 o                         
   2   2   7         39.90         36.55         2.33 o                         
   3   2   7        128.14        134.50         3.16 o                         
   4   2   7         31.50         37.92         1.87 o                         
   5   2   7        940.27        931.60         8.93 o                         
   6   2   7          3.32          3.19         1.33 o                         
   7   2   7         43.93         47.83         3.07 o                         
   8   2   7         20.84         19.19         2.72 o                         
   9   2   7          1.16          5.46         2.55 o                         
  10   2   7          0.34          1.72         2.55 o                         
  11   2   7         12.83         14.25         3.12 o                         
  12   2   7          5.89          5.90         3.11 o                         
  13   2   7          5.52          7.16         3.34 o                         
 -15   3   7         34.34         42.51         5.82 o                         
 -14   3   7          0.00         -4.37         4.37 o                         
 -13   3   7         44.99         50.31         5.41 o                         
 -12   3   7         11.21          9.84         3.04 o                         
 -11   3   7         19.37         29.65         4.36 o                         
 -10   3   7          2.66          4.69         2.64 o                         
  -9   3   7          0.90         -1.54         2.37 o                         
  -8   3   7        251.57        243.56         6.35 o                         
  -7   3   7        122.72        125.94         4.57 o                         
  -6   3   7          0.26          0.03         1.53 o                         
  -5   3   7         19.26         20.92         1.98 o                         
  -4   3   7          3.06          5.20         1.33 o                         
  -3   3   7          9.13          7.89         1.41 o                         
  -2   3   7         18.12         13.60         1.36 o                         
  -1   3   7         16.69         18.56         1.07 o                         
   0   3   7         18.20         16.70         1.11 o                         
   1   3   7         36.05         38.31         1.04 o                         
   2   3   7         97.94         86.71         3.19 o                         
   3   3   7        129.49        130.69         2.31 o                         
   4   3   7          5.37          3.92         1.25 o                         
   5   3   7         34.40         27.53         2.24 o                         
   6   3   7        177.48        160.97         4.44 o                         
   7   3   7         92.12         82.15         3.77 o                         
   8   3   7         24.56         29.65         2.80 o                         
   9   3   7          1.45          0.05         2.20 o                         
  10   3   7          0.14         -3.10         3.10 o                         
  11   3   7         15.43         25.67         3.86 o                         
  12   3   7          5.90          7.17         3.04 o                         
 -14   4   7         52.28         57.75        11.72 o                         
 -13   4   7          3.72         -5.34         5.34 o                         
 -12   4   7          1.99         -5.18         5.18 o                         
 -11   4   7          5.28          9.87        12.20 o                         
 -10   4   7          0.44         -0.71         4.45 o                         
  -9   4   7          0.70          7.32         4.49 o                         
  -8   4   7          5.81          3.70         3.19 o                         
  -7   4   7          6.67          3.88         3.00 o                         
  -6   4   7          2.44         -0.53         2.90 o                         
  -5   4   7        492.25        485.82        10.88 o                         
  -4   4   7          9.00          8.62         2.83 o                         
  -3   4   7         41.19         38.64         2.79 o                         
  -2   4   7          7.25          3.35         2.07 o                         
  -1   4   7         49.24         39.10         1.73 o                         
   0   4   7        148.63        146.61         6.27 o                         
   1   4   7       1093.70       1068.07        29.55 o                         
   2   4   7         34.27         36.09         6.55 o                         
   3   4   7         17.41          5.81         3.40 o                         
   4   4   7          2.43          0.91         3.41 o                         
   5   4   7         16.36         10.42         2.80 o                         
   6   4   7         24.83         22.81         4.16 o                         
   7   4   7         76.30         68.51         3.96 o                         
   8   4   7          0.33          0.53         2.18 o                         
   9   4   7          0.28         -2.22         2.84 o                         
  10   4   7          2.55          0.10         2.29 o                         
  11   4   7          4.11          2.06         3.17 o                         
 -12   5   7         16.39         15.38         6.90 o                         
 -11   5   7          0.32         -0.25         5.00 o                         
 -10   5   7          2.96         17.57         5.63 o                         
  -9   5   7         63.34         83.55         8.20 o                         
  -8   5   7          0.46         -1.95         8.79 o                         
  -7   5   7          0.02         -2.55         3.61 o                         
  -6   5   7          3.52         -1.23        10.98 o                         
  -5   5   7         10.46          9.03         3.77 o                         
  -4   5   7          0.26         -0.61         3.01 o                         
  -3   5   7         15.20         17.87         2.60 o                         
  -2   5   7          2.88          3.68         2.04 o                         
  -1   5   7          2.95          0.57         3.48 o                         
   0   5   7         21.69         15.13         4.13 o                         
   1   5   7          0.03          0.82         3.52 o                         
   2   5   7         12.53         11.23         3.60 o                         
   3   5   7         12.34         12.56         4.86 o                         
   4   5   7          7.19          7.80         3.72 o                         
   5   5   7         21.28         19.21         4.31 o                         
   6   5   7          1.76          1.39         3.64 o                         
   7   5   7         12.97         16.60         4.54 o                         
   8   5   7          8.52          8.63         4.46 o                         
   9   5   7          1.16         -3.40         4.14 o                         
  -9   6   7          6.77         10.03         5.63 o                         
  -8   6   7          4.39          5.57         4.87 o                         
  -7   6   7          9.75          4.16         8.54 o                         
  -6   6   7          8.26         16.12         4.51 o                         
  -5   6   7          3.45         -1.44         2.93 o                         
  -4   6   7          7.67         15.11         3.18 o                         
  -3   6   7         19.44         26.92         5.97 o                         
  -2   6   7         78.45         96.99         8.55 o                         
  -1   6   7          7.35         10.02         5.28 o                         
   0   6   7          0.05         -5.80         8.06 o                         
   1   6   7         15.62          8.16         5.49 o                         
   2   6   7          5.09          8.74         5.63 o                         
   3   6   7          0.01          1.42         6.10 o                         
   4   6   7          9.33         14.23         6.32 o                         
   5   6   7          1.79          8.34         5.96 o                         
   6   6   7         12.07         18.75         6.83 o                         
   7   6   7          6.02          3.25         6.80 o                         
  -3   7   7         82.30         90.44         8.68 o                         
  -2   7   7         12.63         34.06         6.32 o                         
  -1   7   7          0.41          6.23        12.20 o                         
   0   7   7          0.36         -5.24         5.24 o                         
   1   7   7          0.01         -3.09         5.50 o                         
 -16   0   8         67.48         92.00        10.14 o                         
 -14   0   8         68.27         69.34         8.33 o                         
 -12   0   8          0.21          0.87         4.57 o                         
 -10   0   8         57.03         53.52         6.03 o                         
  -8   0   8        890.54        908.87        20.48 o                         
  -6   0   8         27.78         27.05         4.30 o                         
  -4   0   8         99.88         98.93         5.52 o                         
  -2   0   8         70.72         61.37         3.75 o                         
   0   0   8        561.69        612.80        11.16 o                         
   2   0   8       1732.23       1768.03        22.01 o                         
   4   0   8         25.21         22.30         3.23 o                         
   6   0   8        103.40        115.06         5.14 o                         
   8   0   8         21.32         24.18         3.60 o                         
  10   0   8         83.36         84.35         5.60 o                         
  12   0   8         24.64         36.45         7.07 o                         
 -16   1   8          3.59          8.48         4.41 o                         
 -15   1   8          0.21          0.09         3.52 o                         
 -14   1   8         47.14         50.55         5.55 o                         
 -13   1   8          1.71         -0.98         3.53 o                         
 -12   1   8        105.63        111.88         6.34 o                         
 -11   1   8          3.20          1.68         2.74 o                         
 -10   1   8        160.72        163.98         6.26 o                         
  -9   1   8          5.13          8.36         2.60 o                         
  -8   1   8         60.16         65.33         4.34 o                         
  -7   1   8        318.32        318.57         7.41 o                         
  -6   1   8          1.49          0.72         1.93 o                         
  -5   1   8         89.41         92.78         4.18 o                         
  -4   1   8          6.96          7.89         1.60 o                         
  -3   1   8       1331.11       1345.82        15.56 o                         
  -2   1   8       1307.77       1266.60        14.69 o                         
  -1   1   8       4468.51       4460.43        43.44 o                         
   0   1   8        172.07        164.05         4.93 o                         
   1   1   8         53.23         58.45         2.38 o                         
   2   1   8         44.55         46.32         2.23 o                         
   3   1   8        385.18        395.04         5.73 o                         
   4   1   8          5.13          2.35         1.39 o                         
   5   1   8         61.24         68.10         2.62 o                         
   6   1   8         52.39         53.69         2.40 o                         
   7   1   8         18.82         16.23         2.21 o                         
   8   1   8         62.51         64.78         3.22 o                         
   9   1   8          3.16         12.12         2.71 o                         
  10   1   8         22.28         28.67         3.98 o                         
  11   1   8          9.50         11.68         3.17 o                         
  12   1   8          0.09         -3.14         3.14 o                         
  13   1   8          1.95         -0.40         3.99 o                         
 -15   2   8         17.27         19.97         4.20 o                         
 -14   2   8         16.47         19.88         4.10 o                         
 -13   2   8          0.70         -1.24         2.82 o                         
 -12   2   8          0.05         -2.77         2.77 o                         
 -11   2   8          3.89          2.55         2.88 o                         
 -10   2   8         43.56         46.84         4.36 o                         
  -9   2   8         98.31        108.85         5.53 o                         
  -8   2   8        146.65        159.12         6.06 o                         
  -7   2   8          8.79         15.17         2.82 o                         
  -6   2   8        196.32        202.83         5.93 o                         
  -5   2   8          9.65          6.62         1.60 o                         
  -4   2   8        206.65        208.53         4.32 o                         
  -3   2   8        144.00        167.34         3.77 o                         
  -2   2   8        306.56        288.88         4.83 o                         
  -1   2   8        997.23        980.14        13.24 o                         
   0   2   8        888.68        855.28        10.96 o                         
   1   2   8        104.85         99.23         3.33 o                         
   2   2   8        131.05        130.85         3.35 o                         
   3   2   8         41.60         39.60         2.16 o                         
   4   2   8          0.06         -1.31         1.31 o                         
   5   2   8          7.22          7.44         1.44 o                         
   6   2   8          0.89         -0.11         1.51 o                         
   7   2   8         10.16          7.55         2.36 o                         
   8   2   8          4.61          2.15         2.23 o                         
   9   2   8          1.20          4.45         2.69 o                         
  10   2   8          4.70          2.24         2.77 o                         
  11   2   8          6.96          9.49         2.89 o                         
  12   2   8          3.91          8.80         3.23 o                         
  13   2   8          0.04          3.01         3.32 o                         
 -15   3   8          8.02         12.28         5.91 o                         
 -14   3   8         27.35         25.07         4.90 o                         
 -13   3   8         28.66         24.81         5.78 o                         
 -12   3   8         79.56         90.38         5.50 o                         
 -11   3   8         40.54         46.02         4.18 o                         
 -10   3   8          0.21          8.00         2.88 o                         
  -9   3   8          3.52         -0.96         2.70 o                         
  -8   3   8          7.28         10.61         3.02 o                         
  -7   3   8          1.81          0.39         2.39 o                         
  -6   3   8          0.22         -0.26         1.60 o                         
  -5   3   8         25.24         25.71         2.18 o                         
  -4   3   8        341.57        336.35         5.55 o                         
  -3   3   8         18.33         17.81         1.75 o                         
  -2   3   8        541.63        527.66         8.59 o                         
  -1   3   8          4.55          2.36         1.05 o                         
   0   3   8        498.70        479.31         5.63 o                         
   1   3   8          0.09          1.94         1.09 o                         
   2   3   8        272.52        263.03         4.11 o                         
   3   3   8          5.33          4.11         1.52 o                         
   4   3   8         18.85         17.09         1.91 o                         
   5   3   8         15.72         13.58         2.01 o                         
   6   3   8          9.12          7.75         2.07 o                         
   7   3   8          5.18          6.51         2.73 o                         
   8   3   8         43.21         45.12         3.34 o                         
   9   3   8         12.29          4.63         2.84 o                         
  10   3   8          1.44          1.02         2.76 o                         
  11   3   8         21.74         23.87         3.50 o                         
  12   3   8          5.01          5.51         3.20 o                         
 -13   4   8          0.97        -10.38        11.47 o                         
 -12   4   8         12.39         12.96         6.18 o                         
 -11   4   8         21.00         27.65         6.53 o                         
 -10   4   8         10.65         12.05         5.39 o                         
  -9   4   8          5.68          4.81         3.61 o                         
  -8   4   8         46.37         54.22         5.20 o                         
  -7   4   8         12.83          7.39         3.34 o                         
  -6   4   8         29.57         35.45         4.06 o                         
  -5   4   8        174.78        162.54         6.71 o                         
  -4   4   8          9.89         11.09         3.19 o                         
  -3   4   8         33.36         24.82         3.38 o                         
  -2   4   8          0.16         -2.62         2.62 o                         
  -1   4   8         15.03         11.67         1.80 o                         
   0   4   8         88.72         80.31         2.86 o                         
   1   4   8        324.54        299.41         9.72 o                         
   2   4   8          0.45          0.72         1.13 o                         
   3   4   8         91.29         83.87         4.29 o                         
   4   4   8         20.52         24.35         2.07 o                         
   5   4   8          0.81         -1.45         3.17 o                         
   6   4   8         21.32         22.02         5.23 o                         
   7   4   8         45.40         49.39         3.66 o                         
   8   4   8          0.60          0.32         4.00 o                         
   9   4   8          2.50          7.52         3.63 o                         
  10   4   8          0.33          0.49         2.91 o                         
 -11   5   8          0.00          5.96         5.50 o                         
 -10   5   8          9.55          1.64         5.28 o                         
  -9   5   8         15.17         16.05         5.39 o                         
  -8   5   8          3.55          0.34         4.43 o                         
  -7   5   8          0.09         -5.41         9.03 o                         
  -6   5   8          6.67          1.83         6.59 o                         
  -5   5   8         19.78         20.74         6.83 o                         
  -4   5   8          0.46         -0.76         3.17 o                         
  -3   5   8          2.31          1.03         2.20 o                         
  -2   5   8         24.49         20.69         3.47 o                         
  -1   5   8          1.08         -3.58         3.58 o                         
   0   5   8         28.54         16.36         4.29 o                         
   1   5   8         67.76         58.46         5.88 o                         
   2   5   8         56.28         46.03         4.80 o                         
   3   5   8          1.30         -1.14         3.97 o                         
   4   5   8         28.73         31.57         4.64 o                         
   5   5   8          9.60          7.88         4.11 o                         
   6   5   8          5.15         12.18         4.00 o                         
   7   5   8          5.51         10.36         4.45 o                         
   8   5   8         23.06         10.36         4.17 o                         
   9   5   8          0.06         -1.87         4.43 o                         
  -9   6   8          9.60          6.50         5.24 o                         
  -8   6   8          5.48          0.92         4.43 o                         
  -7   6   8          0.23         -2.44         3.83 o                         
  -6   6   8          0.87         -2.28         4.07 o                         
  -5   6   8          6.05          7.93         3.94 o                         
  -4   6   8         43.45         43.49         8.30 o                         
  -3   6   8         19.73         29.45         6.32 o                         
  -2   6   8         11.36          5.81         6.35 o                         
  -1   6   8          0.05         -4.90         5.00 o                         
   0   6   8         58.74         75.85         8.33 o                         
   1   6   8         11.84          7.97         5.50 o                         
   2   6   8          0.13         -1.92         5.14 o                         
   3   6   8          0.14         -2.91         5.24 o                         
   4   6   8         30.42         38.14         7.37 o                         
   5   6   8         15.17         24.20         7.38 o                         
   6   6   8         24.10         35.89        11.72 o                         
 -15   0   9          0.82         -1.48         5.75 o                         
 -13   0   9         34.13         33.58         6.57 o                         
 -11   0   9         58.61         62.11         7.22 o                         
  -9   0   9         21.58          7.59         4.45 o                         
  -7   0   9        586.45        556.48        14.99 o                         
  -5   0   9         24.55         28.73         4.14 o                         
  -3   0   9         27.36         32.78         5.86 o                         
  -1   0   9        304.73        283.51        20.75 o                         
   1   0   9        479.36        478.66        10.02 o                         
   3   0   9         81.79         79.89         4.73 o                         
   5   0   9         46.31         33.48         3.47 o                         
   7   0   9          5.79          4.63         3.08 o                         
   9   0   9        389.04        418.63        10.36 o                         
  11   0   9         99.04         92.28        12.45 o                         
  13   0   9          4.88          3.75         6.38 o                         
 -16   1   9          0.04         -3.41         5.14 o                         
 -15   1   9         31.46         43.87         5.28 o                         
 -14   1   9         17.60         16.03         4.19 o                         
 -13   1   9        105.85        118.32         6.99 o                         
 -12   1   9          4.70          2.59         3.45 o                         
 -11   1   9          0.02         -3.17         3.17 o                         
 -10   1   9         70.89         77.41         5.16 o                         
  -9   1   9          2.89          2.87         2.70 o                         
  -8   1   9        280.74        279.22         8.10 o                         
  -7   1   9        733.62        708.32        13.40 o                         
  -6   1   9          3.74          2.25         2.42 o                         
  -5   1   9         84.09         83.36         4.25 o                         
  -4   1   9        141.45        146.73         5.26 o                         
  -3   1   9        347.88        353.00         6.44 o                         
  -2   1   9         67.46         72.76         3.42 o                         
  -1   1   9        211.63        223.27         6.22 o                         
   0   1   9        117.19        127.81         4.07 o                         
   1   1   9         21.03         17.32         1.79 o                         
   2   1   9         12.93         12.26         1.71 o                         
   3   1   9        177.20        174.83         3.99 o                         
   4   1   9         38.16         37.60         2.50 o                         
   5   1   9        134.92        122.47         3.44 o                         
   6   1   9         22.16         22.39         2.35 o                         
   7   1   9         92.46        101.41         3.74 o                         
   8   1   9        173.35        192.01         6.04 o                         
   9   1   9         19.52         10.34         2.90 o                         
  10   1   9         24.42         28.31         3.44 o                         
  11   1   9         15.34         10.66         3.37 o                         
  12   1   9         15.71         15.72         4.90 o                         
 -15   2   9         10.88         11.12         4.07 o                         
 -14   2   9          0.15          0.13         3.39 o                         
 -13   2   9          0.10          1.12         3.10 o                         
 -12   2   9         29.70         21.95         4.37 o                         
 -11   2   9          7.15          7.15         3.64 o                         
 -10   2   9        206.01        206.84         7.66 o                         
  -9   2   9        909.96        945.81        19.45 o                         
  -8   2   9         81.61         75.68         4.97 o                         
  -7   2   9         46.80         42.91         3.74 o                         
  -6   2   9          1.96         -0.10         2.36 o                         
  -5   2   9         51.43         52.91         2.88 o                         
  -4   2   9          2.81         -0.14         1.41 o                         
  -3   2   9        180.65        187.71         4.18 o                         
  -2   2   9        349.64        360.71         6.40 o                         
  -1   2   9        332.05        328.67         6.07 o                         
   0   2   9         10.20         12.42         1.80 o                         
   1   2   9         52.16         51.52         3.03 o                         
   2   2   9          0.01         -1.20         1.20 o                         
   3   2   9         25.89         26.90         2.02 o                         
   4   2   9         42.75         36.97         2.48 o                         
   5   2   9          2.47          1.14         1.49 o                         
   6   2   9         11.16          7.81         2.56 o                         
   7   2   9          8.81          9.50         2.54 o                         
   8   2   9          5.41          8.18         2.98 o                         
   9   2   9         71.09         69.75         5.20 o                         
  10   2   9          5.61          3.02         2.91 o                         
  11   2   9         11.29         18.86         4.63 o                         
  12   2   9         45.29         47.06         5.46 o                         
 -14   3   9          1.49         -6.59         6.59 o                         
 -13   3   9          0.04          2.29         4.68 o                         
 -12   3   9          0.42          9.10         3.72 o                         
 -11   3   9        267.38        277.59         8.91 o                         
 -10   3   9        186.93        192.59         7.75 o                         
  -9   3   9         27.39         25.53         3.87 o                         
  -8   3   9         50.63         44.56         4.10 o                         
  -7   3   9          8.51          7.34         2.89 o                         
  -6   3   9         85.43         82.62         4.69 o                         
  -5   3   9          0.67          0.99         1.80 o                         
  -4   3   9          0.03         -1.40         1.40 o                         
  -3   3   9          9.62          9.95         1.61 o                         
  -2   3   9          4.35          2.06         1.34 o                         
  -1   3   9         12.15         12.00         1.48 o                         
   0   3   9        116.92        121.81         2.64 o                         
   1   3   9         48.01         48.18         2.22 o                         
   2   3   9        135.91        131.26         4.87 o                         
   3   3   9         22.56         21.92         2.80 o                         
   4   3   9        119.90        118.18         4.09 o                         
   5   3   9          1.93          1.52         2.01 o                         
   6   3   9          3.98          1.39         2.06 o                         
   7   3   9         29.63         38.58         3.23 o                         
   8   3   9          1.62          1.57         2.33 o                         
   9   3   9          0.72         -2.16         2.16 o                         
  10   3   9         26.20         30.77         3.53 o                         
  11   3   9         15.53          8.23         3.69 o                         
 -13   4   9          0.52         -1.18         6.18 o                         
 -12   4   9         38.87         45.27         7.72 o                         
 -11   4   9        122.65        146.38        14.65 o                         
 -10   4   9          7.82         26.89        12.69 o                         
  -9   4   9          1.19         -2.43         5.64 o                         
  -8   4   9          2.20          0.14         3.99 o                         
  -7   4   9          0.17         -2.42         3.04 o                         
  -6   4   9         92.45         99.27         6.23 o                         
  -5   4   9         13.04          5.90         3.47 o                         
  -4   4   9          6.23         -0.51         2.87 o                         
  -3   4   9         10.50          7.62         3.06 o                         
  -2   4   9          2.96         -0.53         2.26 o                         
  -1   4   9         11.98         13.01         3.24 o                         
   0   4   9         74.14         65.77         3.77 o                         
   1   4   9        466.83        464.88        12.20 o                         
   2   4   9          1.57          1.94         5.30 o                         
   3   4   9          5.45          0.56         2.68 o                         
   4   4   9          0.12         -1.40         1.40 o                         
   5   4   9          9.16          7.47         2.52 o                         
   6   4   9          1.56          0.64         2.60 o                         
   7   4   9         27.17         30.74         3.30 o                         
   8   4   9          5.79         -3.04         3.11 o                         
   9   4   9         11.77         16.31         4.18 o                         
  10   4   9          6.35          9.68         4.97 o                         
 -11   5   9          1.84          0.26         5.60 o                         
 -10   5   9          6.69          3.64         5.34 o                         
  -9   5   9          4.46         12.42         5.39 o                         
  -8   5   9          3.04          4.04         4.69 o                         
  -7   5   9          1.91         -4.06         4.06 o                         
  -6   5   9          2.30         -0.20         4.06 o                         
  -5   5   9        123.28        112.97         7.84 o                         
  -4   5   9         31.99         34.42         5.37 o                         
  -3   5   9          0.09          0.66         2.31 o                         
  -2   5   9          0.15         -1.76         1.76 o                         
  -1   5   9          4.56          3.84         3.92 o                         
   0   5   9          5.79          1.28         3.89 o                         
   1   5   9         32.79         22.01         4.75 o                         
   2   5   9          3.32         -2.40         3.49 o                         
   3   5   9          0.35          4.26         3.74 o                         
   4   5   9         14.92         18.15         4.51 o                         
   5   5   9         17.06         18.64         4.19 o                         
   6   5   9          5.45         15.41         6.14 o                         
   7   5   9         61.95         56.64         6.02 o                         
   8   5   9         19.79         25.10         5.41 o                         
  -8   6   9          8.06         14.89        11.96 o                         
  -7   6   9          5.85          5.97         4.65 o                         
  -6   6   9          0.38         -3.76         3.76 o                         
  -5   6   9          5.60          3.35         5.28 o                         
  -4   6   9          3.50          2.71         5.63 o                         
  -3   6   9          1.79          4.35         5.34 o                         
  -2   6   9          6.69          7.01         5.84 o                         
  -1   6   9          0.07         -3.98         5.34 o                         
   0   6   9         59.88         63.44         8.20 o                         
   1   6   9          1.24         -1.04         5.14 o                         
   2   6   9          4.87          4.48         5.75 o                         
   3   6   9          5.41         -4.19         8.79 o                         
   4   6   9          1.63         10.92         6.67 o                         
   5   6   9          0.05         -0.13         6.57 o                         
 -14   0  10         10.40         14.35         5.69 o                         
 -12   0  10        219.70        218.93        11.73 o                         
 -10   0  10        219.25        221.54        10.77 o                         
  -8   0  10        100.29        108.22         7.85 o                         
  -6   0  10        257.02        256.99        10.14 o                         
  -4   0  10         97.67         96.10         6.56 o                         
  -2   0  10         73.60         84.16         6.03 o                         
   0   0  10          8.08          7.88         3.61 o                         
   2   0  10        341.90        332.70         8.58 o                         
   4   0  10         46.40         40.39         4.28 o                         
   6   0  10         17.39         13.74         3.52 o                         
   8   0  10        914.93        957.01        16.22 o                         
  10   0  10          2.60         14.55         5.49 o                         
  12   0  10          3.11          0.90         6.32 o                         
 -15   1  10          0.33         -1.94         3.58 o                         
 -14   1  10          0.06          3.08         4.18 o                         
 -13   1  10         44.03         49.13         5.36 o                         
 -12   1  10         30.83         25.99         4.26 o                         
 -11   1  10          5.03          3.79         3.64 o                         
 -10   1  10        102.06        109.58         6.27 o                         
  -9   1  10         61.22         61.17         4.79 o                         
  -8   1  10        218.35        218.44         7.96 o                         
  -7   1  10         58.30         56.81         4.34 o                         
  -6   1  10         92.15        100.96         5.17 o                         
  -5   1  10         12.66         14.01         2.70 o                         
  -4   1  10          4.72          2.89         2.27 o                         
  -3   1  10         14.63         19.99         2.77 o                         
  -2   1  10         53.96         58.96         3.28 o                         
  -1   1  10          1.86          4.06         1.90 o                         
   0   1  10         10.87         10.15         2.07 o                         
   1   1  10          3.18          3.76         1.62 o                         
   2   1  10         61.15         65.32         3.21 o                         
   3   1  10        125.50        124.70         4.99 o                         
   4   1  10        123.25        130.05         4.04 o                         
   5   1  10         29.57         26.01         3.45 o                         
   6   1  10          5.25          4.99         2.04 o                         
   7   1  10         49.61         49.01         3.75 o                         
   8   1  10        104.02        110.89         5.64 o                         
   9   1  10         18.73         15.14         3.33 o                         
  10   1  10         57.99         53.87         4.23 o                         
  11   1  10          2.95          4.96         3.43 o                         
  12   1  10          0.15          2.38         4.11 o                         
 -15   2  10          3.04          2.97         4.68 o                         
 -14   2  10         18.73         20.32         4.79 o                         
 -13   2  10          1.60          1.93         3.88 o                         
 -12   2  10          9.45         11.93         4.08 o                         
 -11   2  10          2.16          1.36         3.42 o                         
 -10   2  10          0.21         -2.22         3.04 o                         
  -9   2  10        499.91        514.50        11.34 o                         
  -8   2  10         77.41         84.95         5.35 o                         
  -7   2  10         13.38         11.82         3.62 o                         
  -6   2  10         15.78         14.46         3.05 o                         
  -5   2  10          1.26         -1.81         1.81 o                         
  -4   2  10          3.13          0.79         2.44 o                         
  -3   2  10          7.18         10.09         1.85 o                         
  -2   2  10        347.61        340.58         6.51 o                         
  -1   2  10        248.51        237.97         5.47 o                         
   0   2  10        164.30        178.54         4.18 o                         
   1   2  10         18.74         17.17         1.83 o                         
   2   2  10         43.82         46.26         3.10 o                         
   3   2  10          6.18          1.83         1.70 o                         
   4   2  10          4.11          3.12         2.60 o                         
   5   2  10        149.42        148.30         6.10 o                         
   6   2  10         45.05         53.58         3.57 o                         
   7   2  10          1.44          2.62         2.45 o                         
   8   2  10         25.03         20.09         3.13 o                         
   9   2  10         17.37         18.93         3.34 o                         
  10   2  10          5.22          9.77         3.00 o                         
  11   2  10          2.05          2.89         3.10 o                         
 -14   3  10          0.27         -5.50         9.03 o                         
 -13   3  10         21.07         12.99         6.18 o                         
 -12   3  10          2.64          6.43         4.49 o                         
 -11   3  10        153.01        138.69         8.52 o                         
 -10   3  10         15.35         24.11         4.00 o                         
  -9   3  10         51.44         50.39         4.72 o                         
  -8   3  10        241.20        243.63         7.75 o                         
  -7   3  10          1.79         -0.54         2.42 o                         
  -6   3  10        113.27        119.91         5.62 o                         
  -5   3  10          9.14          8.56         3.94 o                         
  -4   3  10          5.36         -0.12         3.10 o                         
  -3   3  10         57.96         57.85         3.63 o                         
  -2   3  10         62.19         64.32         6.13 o                         
  -1   3  10         14.92         18.71         2.24 o                         
   0   3  10          0.14          3.61         2.54 o                         
   1   3  10         19.75         19.43         3.04 o                         
   2   3  10          4.80          3.32         2.60 o                         
   3   3  10         28.27         24.96         3.11 o                         
   4   3  10        157.87        141.80         4.73 o                         
   5   3  10         15.22         17.44         3.51 o                         
   6   3  10          1.28          0.36         2.09 o                         
   7   3  10         40.75         39.55         3.32 o                         
   8   3  10          0.93         -1.84         2.40 o                         
   9   3  10          4.38         -0.03         2.46 o                         
  10   3  10          6.86          6.77         3.05 o                         
 -13   4  10         10.94         16.19        10.01 o                         
 -12   4  10         27.73         17.54         8.06 o                         
 -11   4  10         33.98         35.27         6.92 o                         
 -10   4  10        104.70        118.81         9.85 o                         
  -9   4  10          0.30         -3.82         3.82 o                         
  -8   4  10          0.46         -0.95         3.66 o                         
  -7   4  10          3.53         -1.36         3.47 o                         
  -6   4  10         19.18         10.30         3.64 o                         
  -5   4  10         23.78         26.37         4.14 o                         
  -4   4  10         23.29         26.67         3.88 o                         
  -3   4  10          1.34         -1.74         2.81 o                         
  -2   4  10          0.18         -1.98         2.32 o                         
  -1   4  10         12.10          5.79         2.40 o                         
   0   4  10          0.01         -1.34         3.03 o                         
   1   4  10         30.97         28.06         6.20 o                         
   2   4  10         41.03         51.72         8.51 o                         
   3   4  10          8.74          2.77         3.66 o                         
   4   4  10          1.30         -0.62         1.73 o                         
   5   4  10          0.42          0.25         2.05 o                         
   6   4  10          0.51         -0.47         2.23 o                         
   7   4  10          3.96          3.08         2.99 o                         
   8   4  10          0.72          1.17         4.45 o                         
   9   4  10          0.00          0.05         4.58 o                         
 -10   5  10          0.41          1.98         5.14 o                         
  -9   5  10          5.83         -7.36         9.03 o                         
  -8   5  10          3.68          5.82         4.93 o                         
  -7   5  10          0.10          0.42        11.47 o                         
  -6   5  10          6.01          3.28         4.27 o                         
  -5   5  10         72.05         53.92         5.84 o                         
  -4   5  10          2.35          4.64         5.93 o                         
  -3   5  10          8.24          5.07         2.40 o                         
  -2   5  10          1.74         -0.95         6.21 o                         
  -1   5  10          1.52         -0.48         3.75 o                         
   0   5  10         20.56         25.88         5.09 o                         
   1   5  10         61.60         52.88         6.23 o                         
   2   5  10          4.09          2.62         4.01 o                         
   3   5  10          0.24         -1.61         3.83 o                         
   4   5  10          1.50          1.72         3.88 o                         
   5   5  10         22.68         21.78         5.00 o                         
   6   5  10          6.80          7.88         4.50 o                         
   7   5  10         49.82         38.73         6.53 o                         
  -7   6  10          2.61          8.24         5.02 o                         
  -6   6  10          1.57          4.92         3.59 o                         
  -5   6  10          1.65         -1.38         5.69 o                         
  -4   6  10          0.58          2.79         5.75 o                         
  -3   6  10          2.26         11.11         6.21 o                         
  -2   6  10          5.23         14.48         6.18 o                         
  -1   6  10          7.11         12.74        10.25 o                         
   0   6  10          1.38          5.37         5.86 o                         
   1   6  10          5.72          6.21         6.38 o                         
   2   6  10          0.00         -3.22         6.35 o                         
   3   6  10          0.80          4.65         6.67 o                         
 -15   0  11         69.61         83.06        14.65 o                         
 -13   0  11          6.43         -7.08         7.08 o                         
 -11   0  11         23.89         33.03         6.53 o                         
  -9   0  11          0.04         -3.39         3.39 o                         
  -7   0  11          9.86         10.59         4.45 o                         
  -5   0  11          2.48         -3.61         3.61 o                         
  -3   0  11        194.72        194.97        11.72 o                         
  -1   0  11        280.68        301.80        13.43 o                         
   1   0  11         59.21         61.91         4.63 o                         
   3   0  11         56.10         54.22         4.94 o                         
   5   0  11         53.01         49.22         5.16 o                         
   7   0  11         55.26         69.67         5.20 o                         
   9   0  11        128.32        120.96         9.99 o                         
  11   0  11          1.30          4.04         5.63 o                         
 -15   1  11          1.39         -2.87         4.58 o                         
 -14   1  11          8.14         10.24         4.21 o                         
 -13   1  11          0.45         -3.33         3.33 o                         
 -12   1  11          8.66          0.39         3.86 o                         
 -11   1  11         27.49         24.02         4.56 o                         
 -10   1  11         24.33         29.27         4.10 o                         
  -9   1  11         97.36        108.84         6.19 o                         
  -8   1  11         19.31         23.25         3.84 o                         
  -7   1  11         65.86         76.48         5.07 o                         
  -6   1  11         37.87         37.95         3.72 o                         
  -5   1  11          4.90          8.71         2.67 o                         
  -4   1  11          5.70          6.08         2.55 o                         
  -3   1  11         52.98         49.65         3.90 o                         
  -2   1  11          0.98          1.54         2.27 o                         
  -1   1  11        339.59        324.27         7.74 o                         
   0   1  11         24.77         26.09         2.28 o                         
   1   1  11        202.44        208.95         4.69 o                         
   2   1  11        155.84        156.77         4.76 o                         
   3   1  11         36.54         30.53         2.73 o                         
   4   1  11         11.31          7.10         2.73 o                         
   5   1  11         41.43         43.39         3.35 o                         
   6   1  11          0.90         -1.21         2.62 o                         
   7   1  11          0.32          7.96         2.58 o                         
   8   1  11         32.77         38.92         3.69 o                         
   9   1  11         30.34         36.48         4.60 o                         
  10   1  11          6.59          9.65         3.60 o                         
  11   1  11          1.85          2.44         4.58 o                         
 -14   2  11          7.49          0.26         3.72 o                         
 -13   2  11         39.96         31.27         6.90 o                         
 -12   2  11          0.02         -3.58         3.58 o                         
 -11   2  11          0.03         -4.44         4.44 o                         
 -10   2  11         25.88         20.96         4.16 o                         
  -9   2  11        173.87        188.59         7.44 o                         
  -8   2  11         20.56         21.87         3.83 o                         
  -7   2  11         28.72         39.07         4.65 o                         
  -6   2  11          8.49          4.73         2.70 o                         
  -5   2  11        109.05        110.66         5.43 o                         
  -4   2  11          3.47          2.86         2.06 o                         
  -3   2  11        239.13        238.46         6.33 o                         
  -2   2  11        580.85        535.48         8.97 o                         
  -1   2  11        334.43        306.81         6.81 o                         
   0   2  11          1.34          4.34         1.95 o                         
   1   2  11          1.36          0.85         1.74 o                         
   2   2  11          8.37         10.89         2.17 o                         
   3   2  11          8.48          8.11         3.19 o                         
   4   2  11         10.31         12.70         3.14 o                         
   5   2  11         40.86         37.22         3.31 o                         
   6   2  11         15.58         20.66         3.10 o                         
   7   2  11         43.12         55.16         4.07 o                         
   8   2  11         31.15         34.51         3.53 o                         
   9   2  11          0.70          2.40         2.94 o                         
  10   2  11          6.06          0.08         2.96 o                         
  11   2  11          0.36         -3.60         3.60 o                         
 -13   3  11         19.25         16.75         5.58 o                         
 -12   3  11          0.10         -2.17         4.39 o                         
 -11   3  11          0.13          5.25         4.86 o                         
 -10   3  11          0.10         -3.12         3.75 o                         
  -9   3  11          9.22         11.41         4.44 o                         
  -8   3  11         14.18         16.89         4.52 o                         
  -7   3  11         31.86         44.72         5.15 o                         
  -6   3  11         15.98         19.61         5.96 o                         
  -5   3  11         12.41         14.72         4.08 o                         
  -4   3  11          5.09          7.34         3.48 o                         
  -3   3  11         26.32         26.13         5.12 o                         
  -2   3  11        144.11        127.36         6.44 o                         
  -1   3  11         15.87         18.28         3.59 o                         
   0   3  11        577.29        583.75        11.10 o                         
   1   3  11          3.09          5.34         2.89 o                         
   2   3  11         79.77         78.77         4.79 o                         
   3   3  11         78.60         89.69         5.04 o                         
   4   3  11         42.35         35.44         3.17 o                         
   5   3  11          5.00          2.84         2.30 o                         
   6   3  11         56.47         54.39         4.00 o                         
   7   3  11         24.59         20.74         3.06 o                         
   8   3  11          1.35         -1.08         2.39 o                         
   9   3  11          1.24          3.17         2.78 o                         
  10   3  11          0.17         -0.26         3.42 o                         
 -12   4  11          3.31          1.58         6.35 o                         
 -11   4  11          0.48          6.51         5.86 o                         
 -10   4  11          8.12         20.38         6.21 o                         
  -9   4  11          4.71         10.55         4.40 o                         
  -8   4  11          1.87         -3.82         3.82 o                         
  -7   4  11          3.49         -1.04         3.43 o                         
  -6   4  11          0.68         -0.02         3.58 o                         
  -5   4  11         78.16         85.64         6.09 o                         
  -4   4  11         19.49         18.45         5.27 o                         
  -3   4  11         24.35         25.04         4.13 o                         
  -2   4  11          1.14         -1.14         2.58 o                         
  -1   4  11         27.74         23.49         3.37 o                         
   0   4  11         38.45         36.13         4.09 o                         
   1   4  11        146.29        143.97         5.00 o                         
   2   4  11          0.24          0.12         2.33 o                         
   3   4  11          0.11         -2.08         2.08 o                         
   4   4  11          9.23         12.48         2.45 o                         
   5   4  11         13.55         13.98         2.82 o                         
   6   4  11          1.23          0.70         3.83 o                         
   7   4  11         11.60         14.01         5.95 o                         
   8   4  11          1.30         -4.02         4.02 o                         
 -10   5  11          0.55         -1.78         8.54 o                         
  -9   5  11         13.32         15.17         5.96 o                         
  -8   5  11          2.52          3.91         5.09 o                         
  -7   5  11          2.22          3.04         4.71 o                         
  -6   5  11         26.70         19.26         5.19 o                         
  -5   5  11          0.00          3.02         4.21 o                         
  -4   5  11          0.10         -2.87         2.87 o                         
  -3   5  11          0.52         -2.30         2.30 o                         
  -2   5  11          1.12          0.46         4.61 o                         
  -1   5  11         26.20         25.67         5.82 o                         
   0   5  11         56.34         64.14         6.62 o                         
   1   5  11          4.56          1.91         4.57 o                         
   2   5  11          0.15          1.74         4.08 o                         
   3   5  11         18.62         19.72         4.66 o                         
   4   5  11         11.15         21.65         4.90 o                         
   5   5  11          5.15          6.32         6.14 o                         
   6   5  11          3.91          2.67         4.36 o                         
  -5   6  11          3.98          4.78         7.81 o                         
  -4   6  11          1.26          4.96         6.67 o                         
  -3   6  11          1.44          3.66         6.21 o                         
  -2   6  11          8.90         17.78         7.03 o                         
  -1   6  11          1.99         -4.94         6.10 o                         
   0   6  11          5.61         10.69         9.28 o                         
   1   6  11          2.37          0.95         6.45 o                         
   2   6  11          1.03         -9.76         9.76 o                         
 -14   0  12         25.25         14.81         6.03 o                         
 -12   0  12          0.83         -5.28         5.28 o                         
 -10   0  12          0.17          1.48         4.80 o                         
  -8   0  12         31.96         31.13         5.49 o                         
  -6   0  12         34.62         48.77         6.18 o                         
  -4   0  12        563.89        576.37        15.52 o                         
  -2   0  12        389.00        374.21        12.41 o                         
   0   0  12          5.67          7.67         3.36 o                         
   2   0  12        498.24        512.17        15.63 o                         
   4   0  12         21.11         20.24         4.17 o                         
   6   0  12         12.01          2.79         3.45 o                         
   8   0  12          7.94         17.56         5.69 o                         
  10   0  12          4.09         -5.49         5.49 o                         
 -14   1  12          4.62         -1.66         4.12 o                         
 -13   1  12          0.86          3.40         4.51 o                         
 -12   1  12         17.66         17.16         4.10 o                         
 -11   1  12          7.21          9.07         5.64 o                         
 -10   1  12        118.71        145.76         7.48 o                         
  -9   1  12         47.22         58.39         5.27 o                         
  -8   1  12         12.96          9.56         3.65 o                         
  -7   1  12        186.08        190.49         7.33 o                         
  -6   1  12          5.49          7.07         3.20 o                         
  -5   1  12          0.11         -2.55         2.55 o                         
  -4   1  12         52.25         54.19         4.36 o                         
  -3   1  12        182.31        175.86         6.32 o                         
  -2   1  12         84.89         92.06         5.18 o                         
  -1   1  12         88.02         88.68         4.97 o                         
   0   1  12          0.55          1.23         1.97 o                         
   1   1  12          6.05          2.03         2.23 o                         
   2   1  12          0.30          0.24         2.22 o                         
   3   1  12         32.04         26.55         2.87 o                         
   4   1  12          3.95          0.77         2.47 o                         
   5   1  12          1.07         -2.79         2.99 o                         
   6   1  12          0.05          2.43         2.79 o                         
   7   1  12          9.79         12.06         3.51 o                         
   8   1  12          2.99          9.46         3.20 o                         
   9   1  12         19.26         22.86         3.99 o                         
  10   1  12         15.53         15.20         4.37 o                         
 -14   2  12         23.74         24.03         5.43 o                         
 -13   2  12          1.38         -1.04         4.16 o                         
 -12   2  12          0.12         -3.49         3.49 o                         
 -11   2  12          0.20         -3.29         3.29 o                         
 -10   2  12          1.24         -1.42         3.05 o                         
  -9   2  12         50.31         54.35         5.04 o                         
  -8   2  12         61.29         59.46         5.14 o                         
  -7   2  12         28.02         16.48         3.58 o                         
  -6   2  12          2.35          4.92         2.82 o                         
  -5   2  12          4.02          0.47         2.84 o                         
  -4   2  12          0.02         -3.82         3.82 o                         
  -3   2  12          0.36          1.04         2.67 o                         
  -2   2  12        296.92        303.47         8.08 o                         
  -1   2  12        620.63        636.51        10.41 o                         
   0   2  12        141.68        156.46         5.93 o                         
   1   2  12         94.55         97.89         5.45 o                         
   2   2  12          2.40         -2.53         3.31 o                         
   3   2  12          1.60         -0.88         4.27 o                         
   4   2  12         33.24         35.99         4.16 o                         
   5   2  12          0.35         -0.92         2.47 o                         
   6   2  12         25.02         25.56         3.37 o                         
   7   2  12          8.22         11.11         3.47 o                         
   8   2  12          0.28         -0.44         4.66 o                         
   9   2  12          2.02         -0.98         4.66 o                         
  10   2  12          7.08          2.12         3.33 o                         
 -13   3  12          9.60         13.35         5.48 o                         
 -12   3  12         15.23         17.91         5.34 o                         
 -11   3  12          6.23         15.16         4.77 o                         
 -10   3  12          0.16          2.79         4.34 o                         
  -9   3  12          1.21          6.45         4.05 o                         
  -8   3  12          5.84          2.58         3.68 o                         
  -7   3  12          6.10          8.12         3.75 o                         
  -6   3  12          2.59          2.31         4.34 o                         
  -5   3  12         17.67         14.27         4.03 o                         
  -4   3  12          0.12         -3.17         3.17 o                         
  -3   3  12         14.21         11.26         3.68 o                         
  -2   3  12        314.68        301.58         9.38 o                         
  -1   3  12         60.84         71.39         4.82 o                         
   0   3  12        234.72        266.88         7.86 o                         
   1   3  12         18.27         18.76         3.26 o                         
   2   3  12         86.25         80.98         4.96 o                         
   3   3  12          7.04          3.13         3.09 o                         
   4   3  12          5.12          5.96         2.60 o                         
   5   3  12          0.63         -0.02         2.44 o                         
   6   3  12          0.10         -0.97         2.84 o                         
   7   3  12          5.37          7.27         2.61 o                         
   8   3  12          4.41          3.06         3.40 o                         
   9   3  12          0.01          1.04         4.27 o                         
 -11   4  12         30.44         46.29         7.95 o                         
 -10   4  12          3.78          6.76         9.76 o                         
  -9   4  12          0.29          3.13         4.55 o                         
  -8   4  12          3.25         -0.04         3.99 o                         
  -7   4  12          8.62         -2.18         4.10 o                         
  -6   4  12         32.79         28.12         5.57 o                         
  -5   4  12         94.14         95.83         6.55 o                         
  -4   4  12          0.31          3.40         3.72 o                         
  -3   4  12          0.47         -2.59         2.59 o                         
  -2   4  12          3.60          0.05         2.92 o                         
  -1   4  12          1.45          0.75         5.14 o                         
   0   4  12         10.08          9.75         2.75 o                         
   1   4  12         87.54         81.07         5.15 o                         
   2   4  12          8.21          6.10         4.81 o                         
   3   4  12          1.00          2.14         2.65 o                         
   4   4  12          1.90         -2.82         2.82 o                         
   5   4  12          3.39          4.05         3.80 o                         
   6   4  12          5.73          5.73         4.62 o                         
   7   4  12          4.38          8.56         5.21 o                         
  -9   5  12          0.18         -7.32         7.32 o                         
  -8   5  12          0.24         -7.08         7.08 o                         
  -7   5  12          0.87          8.61         5.09 o                         
  -6   5  12         18.76         11.39         4.80 o                         
  -5   5  12          3.08          0.10         4.27 o                         
  -4   5  12          4.93          8.50         3.34 o                         
  -3   5  12          0.22         -4.18         4.18 o                         
  -2   5  12          0.11         -1.54         4.77 o                         
  -1   5  12         10.94         20.22         4.93 o                         
   0   5  12          0.30         -1.46         4.57 o                         
   1   5  12          5.44         -3.54         4.46 o                         
   2   5  12          0.28         -4.70         4.70 o                         
   3   5  12          3.18          2.74         4.29 o                         
   4   5  12         16.31         13.92         4.72 o                         
   5   5  12          0.29         -4.88        11.23 o                         
 -13   0  13         20.18          7.09         5.37 o                         
 -11   0  13         35.90         17.21         6.53 o                         
  -9   0  13        120.08        140.94        10.68 o                         
  -7   0  13          8.41          8.90         4.57 o                         
  -5   0  13          9.22         10.90         4.57 o                         
  -3   0  13         55.05         69.04         7.07 o                         
  -1   0  13          2.65         -1.14         4.10 o                         
   1   0  13         44.54         55.75         5.22 o                         
   3   0  13         72.57         73.53         5.87 o                         
   5   0  13          0.00         -3.66         3.66 o                         
   7   0  13          3.14          4.39         5.69 o                         
   9   0  13         63.61         53.31         8.26 o                         
 -14   1  13          6.22          1.29         4.20 o                         
 -13   1  13         53.79         49.52         5.61 o                         
 -12   1  13          0.00         -3.62         3.62 o                         
 -11   1  13          0.14          0.60         3.68 o                         
 -10   1  13        234.36        264.23        15.47 o                         
  -9   1  13          0.17          2.79         3.52 o                         
  -8   1  13        122.76        115.42         6.75 o                         
  -7   1  13         72.25         66.72         5.17 o                         
  -6   1  13          5.58          1.78         3.88 o                         
  -5   1  13          0.13         -2.89         2.89 o                         
  -4   1  13         37.12         40.37         4.30 o                         
  -3   1  13        132.37        155.09         7.19 o                         
  -2   1  13          0.11          2.56         2.89 o                         
  -1   1  13         26.44         31.98         4.00 o                         
   0   1  13          1.00         -0.90         1.99 o                         
   1   1  13          0.89         -2.19         2.19 o                         
   2   1  13          0.40          0.74         2.21 o                         
   3   1  13         13.49         10.04         3.50 o                         
   4   1  13          7.24          9.03         3.81 o                         
   5   1  13         10.43          7.30         3.35 o                         
   6   1  13          1.03          2.93         3.53 o                         
   7   1  13         25.27         29.48         3.78 o                         
   8   1  13        172.46        183.10         8.31 o                         
   9   1  13          0.09          3.46         3.96 o                         
 -13   2  13          1.18         -4.85         4.85 o                         
 -12   2  13          0.00          2.17         4.91 o                         
 -11   2  13          8.90          4.39         3.91 o                         
 -10   2  13          7.71          8.52         3.95 o                         
  -9   2  13        218.91        240.38         8.91 o                         
  -8   2  13        126.05        123.89         6.99 o                         
  -7   2  13          1.42          0.68         3.58 o                         
  -6   2  13          1.35          1.45         3.01 o                         
  -5   2  13          0.06         -2.77         2.77 o                         
  -4   2  13          0.07         -2.64         2.64 o                         
  -3   2  13         34.11         31.92         4.00 o                         
  -2   2  13         24.76         27.41         4.55 o                         
  -1   2  13          6.86         11.08         3.28 o                         
   0   2  13          0.96         -1.86         2.82 o                         
   1   2  13         44.48         54.24         4.77 o                         
   2   2  13          0.48         -3.01         3.01 o                         
   3   2  13          5.43         -0.25         2.94 o                         
   4   2  13          4.98          3.32         4.02 o                         
   5   2  13          0.10         -0.46         3.50 o                         
   6   2  13         13.73         15.47         3.13 o                         
   7   2  13         20.86         17.52         3.38 o                         
   8   2  13          0.29         -0.25         3.17 o                         
   9   2  13          3.53          2.67         3.53 o                         
 -12   3  13          0.11          1.65         6.29 o                         
 -11   3  13         95.19        107.79         8.41 o                         
 -10   3  13          6.32          5.74         4.40 o                         
  -9   3  13         18.10         11.81         7.46 o                         
  -8   3  13          7.03          7.61         5.25 o                         
  -7   3  13          3.26         -0.55         5.16 o                         
  -6   3  13         34.90         29.58         5.12 o                         
  -5   3  13          0.32         -3.34         3.34 o                         
  -4   3  13          1.78         -3.23         3.23 o                         
  -3   3  13          0.19         -2.42         7.25 o                         
  -2   3  13          8.85          1.86         3.66 o                         
  -1   3  13         10.47         22.16         4.58 o                         
   0   3  13        146.48        161.46        12.30 o                         
   1   3  13         10.85         14.10         3.96 o                         
   2   3  13         48.18         45.31         4.48 o                         
   3   3  13          0.01         -2.77         2.77 o                         
   4   3  13         14.94          9.79         2.83 o                         
   5   3  13          5.96         11.72         2.93 o                         
   6   3  13          1.51          5.33         2.86 o                         
   7   3  13          0.77         -1.27         2.87 o                         
   8   3  13          0.52          1.26         2.92 o                         
 -10   4  13          3.56          4.80         5.96 o                         
  -9   4  13          0.02         -2.71         4.21 o                         
  -8   4  13          0.16         -4.01         4.01 o                         
  -7   4  13          0.12         -4.14         4.14 o                         
  -6   4  13         58.12         53.05        11.24 o                         
  -5   4  13          4.60          5.09         3.88 o                         
  -4   4  13          6.06          2.49         3.80 o                         
  -3   4  13          2.69         -0.62         3.17 o                         
  -2   4  13          0.23         -1.06         2.83 o                         
  -1   4  13          0.01         -0.30         3.73 o                         
   0   4  13         13.13         16.41         4.58 o                         
   1   4  13         29.06         30.60         4.18 o                         
   2   4  13          1.53         -3.79         3.79 o                         
   3   4  13         23.65         23.32         3.77 o                         
   4   4  13          1.42          0.29         5.23 o                         
   5   4  13          1.41         -2.91         3.47 o                         
   6   4  13          2.20          2.17         4.75 o                         
  -7   5  13          0.08         -5.37         5.37 o                         
  -6   5  13         10.63          7.32         5.86 o                         
  -5   5  13          7.88          6.51         3.86 o                         
  -4   5  13          4.61          2.91         3.61 o                         
  -3   5  13          0.04          0.87         5.03 o                         
  -2   5  13          0.14          1.15         4.55 o                         
  -1   5  13         19.98         21.44        10.58 o                         
   0   5  13          3.88          2.13         9.48 o                         
   1   5  13          0.70         -0.37         4.44 o                         
   2   5  13          4.54          2.94         7.02 o                         
   3   5  13          0.01          2.75         4.57 o                         
 -12   0  14          8.48          3.98         5.75 o                         
 -10   0  14        170.12        166.07        11.88 o                         
  -8   0  14          5.07          1.37         4.65 o                         
  -6   0  14          3.25         -4.57         4.57 o                         
  -4   0  14          0.72         -0.43         4.10 o                         
  -2   0  14         20.52         22.86         5.84 o                         
   0   0  14         28.69         33.36         4.66 o                         
   2   0  14        148.27        134.69         7.60 o                         
   4   0  14          5.29          1.01         4.45 o                         
   6   0  14          1.15          3.52         5.49 o                         
   8   0  14         90.52         93.84        15.38 o                         
 -13   1  14         21.13         24.51         5.03 o                         
 -12   1  14          0.18         -4.00         4.00 o                         
 -11   1  14          3.31         -1.34         3.80 o                         
 -10   1  14        153.30        147.09         9.16 o                         
  -9   1  14         22.36         22.20         4.47 o                         
  -8   1  14         67.47         75.49         5.93 o                         
  -7   1  14         15.23         21.55         4.07 o                         
  -6   1  14          8.32          4.88         3.67 o                         
  -5   1  14          1.06         -3.23         3.23 o                         
  -4   1  14          2.06          2.35         3.39 o                         
  -3   1  14          3.79          4.98         3.45 o                         
  -2   1  14         38.21         43.88         4.65 o                         
  -1   1  14          8.01         15.10         3.96 o                         
   0   1  14          2.37         -2.14         2.14 o                         
   1   1  14         28.46         25.47         4.00 o                         
   2   1  14          2.38          3.08         3.46 o                         
   3   1  14          0.64          3.22         2.94 o                         
   4   1  14         11.35         13.00         3.62 o                         
   5   1  14          1.24          5.20         3.64 o                         
   6   1  14          6.94         11.47         3.40 o                         
   7   1  14         80.46         88.42         6.42 o                         
   8   1  14         32.41         33.30         5.10 o                         
 -13   2  14          0.23         -1.37         5.44 o                         
 -12   2  14         13.63          5.75         5.22 o                         
 -11   2  14          3.12         -0.79         4.56 o                         
 -10   2  14          3.37          0.95         4.79 o                         
  -9   2  14         90.56         98.56         8.39 o                         
  -8   2  14         24.59         19.88         4.89 o                         
  -7   2  14          1.54          4.11         8.22 o                         
  -6   2  14         16.35          4.56         4.66 o                         
  -5   2  14          0.81         -4.00         4.00 o                         
  -4   2  14          0.14         -3.93         3.93 o                         
  -3   2  14          0.06         -3.24         3.24 o                         
  -2   2  14          7.64          1.68         4.77 o                         
  -1   2  14         95.76         95.48         5.93 o                         
   0   2  14         10.64         12.99         3.67 o                         
   1   2  14          0.02         -0.66         3.59 o                         
   2   2  14         59.84         73.26         5.67 o                         
   3   2  14          7.97          4.22         3.77 o                         
   4   2  14          0.59          3.23         3.66 o                         
   5   2  14         26.68         28.78         3.62 o                         
   6   2  14         10.56         13.44         3.36 o                         
   7   2  14         20.86         18.14         3.59 o                         
   8   2  14         11.14          6.48         3.30 o                         
 -11   3  14          0.53          3.48         4.74 o                         
 -10   3  14          5.04          0.65         5.33 o                         
  -9   3  14          0.02         -2.98         4.44 o                         
  -8   3  14          7.05         12.03         4.66 o                         
  -7   3  14          5.29          0.41         4.09 o                         
  -6   3  14         47.03         46.83         6.13 o                         
  -5   3  14          4.25          3.87         5.65 o                         
  -4   3  14          2.78         -1.09         3.55 o                         
  -3   3  14         52.92         43.64         5.36 o                         
  -2   3  14         65.07         55.68         5.15 o                         
  -1   3  14          2.65          4.49         3.53 o                         
   0   3  14          3.22          5.53         3.18 o                         
   1   3  14         15.33         25.42         4.18 o                         
   2   3  14          0.25         -3.17         3.17 o                         
   3   3  14          0.68         -1.46         3.15 o                         
   4   3  14         41.98         43.20         5.49 o                         
   5   3  14          2.82         -0.66         3.06 o                         
   6   3  14          5.93          9.05         3.02 o                         
  -9   4  14          1.23         -4.32         4.32 o                         
  -8   4  14          0.01         -5.83         5.83 o                         
  -7   4  14          1.61         -4.40         4.40 o                         
  -6   4  14         22.06         20.51         5.12 o                         
  -5   4  14          6.92          0.90         5.20 o                         
  -4   4  14          0.06         -2.40         3.43 o                         
  -3   4  14         14.90         13.72         4.00 o                         
  -2   4  14          0.73          1.26         3.31 o                         
  -1   4  14          0.28         -3.20         3.20 o                         
   0   4  14         12.36          8.68         3.36 o                         
   1   4  14          0.77         -2.93         4.63 o                         
   2   4  14          4.72         14.72         5.79 o                         
   3   4  14         14.41         25.88         5.59 o                         
   4   4  14          6.96          7.37         5.06 o                         
  -5   5  14          4.92         -1.14         3.67 o                         
  -4   5  14          0.03         -5.28         5.28 o                         
  -3   5  14          0.25         -4.78         4.78 o                         
  -2   5  14          1.27         -3.69         5.41 o                         
  -1   5  14          7.82         12.70         5.75 o                         
   0   5  14          6.29          3.47         5.12 o                         
 -13   0  15          0.08          0.82         7.07 o                         
 -11   0  15          0.16          4.11         5.50 o                         
  -9   0  15         19.50         14.84         7.81 o                         
  -7   0  15         22.27         15.77        10.25 o                         
  -5   0  15         11.32         14.04         5.84 o                         
  -3   0  15          0.41          3.42         4.45 o                         
  -1   0  15         17.35         14.53         4.28 o                         
   1   0  15         23.85         31.77         4.89 o                         
   3   0  15         47.43         33.68         9.76 o                         
   5   0  15          4.26         12.69         8.30 o                         
   7   0  15          8.19         11.61         6.38 o                         
 -12   1  15          6.48         -2.00         3.98 o                         
 -11   1  15          0.16         -0.53         4.23 o                         
 -10   1  15         24.86         34.68         5.40 o                         
  -9   1  15          3.14          4.41         4.79 o                         
  -8   1  15         12.00         10.43         4.04 o                         
  -7   1  15         14.17         19.07         4.38 o                         
  -6   1  15          0.04         -2.13         3.21 o                         
  -5   1  15         11.93          7.40         4.00 o                         
  -4   1  15          3.27         -1.56         4.79 o                         
  -3   1  15         37.77         37.45         4.55 o                         
  -2   1  15          1.49          5.35         4.30 o                         
  -1   1  15         23.05         31.44         4.58 o                         
   0   1  15          3.84         -2.17         3.10 o                         
   1   1  15         21.33         11.64         4.72 o                         
   2   1  15         28.96         19.56         4.33 o                         
   3   1  15          0.48         -4.09         4.32 o                         
   4   1  15          2.53         -1.50         3.65 o                         
   5   1  15         12.64         12.29         4.45 o                         
   6   1  15          0.21          0.55         5.92 o                         
   7   1  15          2.48          0.75         5.57 o                         
 -12   2  15          0.51         -4.35         4.89 o                         
 -11   2  15          0.23         -1.86         4.34 o                         
 -10   2  15          3.29          6.63         6.40 o                         
  -9   2  15         21.06         26.52         6.25 o                         
  -8   2  15         13.44          9.89         9.01 o                         
  -7   2  15          5.65          3.94         4.96 o                         
  -6   2  15          0.86         -4.00         4.00 o                         
  -5   2  15          4.17         -2.08         3.95 o                         
  -4   2  15          2.71         -3.57         4.11 o                         
  -3   2  15         39.21         44.05         5.78 o                         
  -2   2  15        122.00        121.18         6.77 o                         
  -1   2  15          2.67          3.18         3.30 o                         
   0   2  15         56.92         54.99         5.14 o                         
   1   2  15         46.52         43.98         5.64 o                         
   2   2  15         32.18         34.23         4.72 o                         
   3   2  15          4.20          2.18         3.88 o                         
   4   2  15          4.19          0.41         3.95 o                         
   5   2  15          0.26          3.56         3.12 o                         
   6   2  15         11.64         11.74         3.37 o                         
 -10   3  15          5.74          0.61         6.36 o                         
  -9   3  15         12.40         16.02         5.38 o                         
  -8   3  15          0.42         -3.95         4.84 o                         
  -7   3  15          5.42         -2.52         4.64 o                         
  -6   3  15          0.02         -4.20         5.68 o                         
  -5   3  15          2.13         -4.31         4.31 o                         
  -4   3  15          1.93         -2.11         5.14 o                         
  -3   3  15         19.45         20.97         4.10 o                         
  -2   3  15        204.88        182.77         8.29 o                         
  -1   3  15         18.83         18.14         3.98 o                         
   0   3  15        198.19        204.30         8.35 o                         
   1   3  15         13.24         20.62         4.28 o                         
   2   3  15          0.48         -2.30         5.07 o                         
   3   3  15          4.09          5.37         3.77 o                         
   4   3  15          8.58          5.33         3.02 o                         
   5   3  15          0.05         -1.75         3.68 o                         
  -8   4  15          0.09          3.55         4.81 o                         
  -7   4  15          0.08         -4.11         4.11 o                         
  -6   4  15          0.00          0.45         4.43 o                         
  -5   4  15          5.77         -0.28         8.93 o                         
  -4   4  15          8.93          7.75         3.68 o                         
  -3   4  15         36.39         41.43         7.26 o                         
  -2   4  15          9.29         12.63         3.88 o                         
  -1   4  15         14.54         13.89         4.44 o                         
   0   4  15          1.97          4.68         5.26 o                         
   1   4  15          2.32         -4.97         4.97 o                         
   2   4  15          0.14          1.63         4.87 o                         
   3   4  15          0.58          9.70         7.15 o                         
 -12   0  16          5.17          7.73         7.81 o                         
 -10   0  16         30.55         42.24         8.26 o                         
  -8   0  16         26.49         25.11         7.22 o                         
  -6   0  16          0.10          2.82         6.03 o                         
  -4   0  16        265.54        260.16        13.29 o                         
  -2   0  16         32.59         23.23         7.32 o                         
   0   0  16          2.65          3.03         4.00 o                         
   2   0  16         58.64         53.70        11.23 o                         
   4   0  16          1.12         -6.83         6.83 o                         
   6   0  16          0.14         11.53         7.81 o                         
 -11   1  16          1.23          3.24         4.72 o                         
 -10   1  16         43.94         52.16         7.14 o                         
  -9   1  16         21.41         32.77         6.29 o                         
  -8   1  16          4.54         -4.08         4.08 o                         
  -7   1  16         12.08         14.61         5.30 o                         
  -6   1  16          0.17         -4.20         4.20 o                         
  -5   1  16          9.73          9.64         9.23 o                         
  -4   1  16         10.35          0.77         4.88 o                         
  -3   1  16          1.06          6.68         5.02 o                         
  -2   1  16          4.68          9.00         3.72 o                         
  -1   1  16         15.86         18.50         4.00 o                         
   0   1  16         11.09         17.10         4.10 o                         
   1   1  16         33.92         27.57         5.14 o                         
   2   1  16          4.90         -2.49         4.02 o                         
   3   1  16          5.51          6.52         4.12 o                         
   4   1  16          2.55         -0.77         8.30 o                         
   5   1  16          0.35          2.09         5.97 o                         
   6   1  16          1.04          7.06         4.63 o                         
 -11   2  16          0.21          9.76         9.28 o                         
 -10   2  16          3.42         13.71         5.87 o                         
  -9   2  16          6.13         -0.16         5.07 o                         
  -8   2  16         16.03          4.19         4.81 o                         
  -7   2  16         26.69         15.61         5.22 o                         
  -6   2  16          0.49          0.05         6.89 o                         
  -5   2  16          0.17         -4.59         4.59 o                         
  -4   2  16          0.38         -2.42         3.92 o                         
  -3   2  16          1.13         -2.66         4.31 o                         
  -2   2  16         19.50         26.43         4.68 o                         
  -1   2  16        189.19        210.76         9.65 o                         
   0   2  16         40.44         45.35         5.07 o                         
   1   2  16         26.46         24.49         4.45 o                         
   2   2  16         12.86          8.28         4.14 o                         
   3   2  16          0.44         -0.83         3.97 o                         
   4   2  16          0.14          5.43         4.08 o                         
   5   2  16          0.01          1.99         3.25 o                         
  -9   3  16          5.25         -0.65         5.25 o                         
  -8   3  16          5.92          2.14         5.30 o                         
  -7   3  16         14.53         11.79         5.21 o                         
  -6   3  16          7.81          6.42         5.01 o                         
  -5   3  16          0.00         -2.07         4.92 o                         
  -4   3  16         20.61         21.59         5.33 o                         
  -3   3  16         24.14         17.66         4.19 o                         
  -2   3  16         80.20         79.64         6.29 o                         
  -1   3  16         10.77         16.22         4.18 o                         
   0   3  16         39.38         41.60         6.76 o                         
   1   3  16          9.54          5.05         3.48 o                         
   2   3  16          2.17          1.77         3.77 o                         
   3   3  16          1.40         -1.33         4.72 o                         
  -5   4  16          6.29         -3.01         4.01 o                         
  -4   4  16          0.00         -4.79         4.79 o                         
  -3   4  16         13.78         10.53         3.99 o                         
  -2   4  16          1.56         -0.36         3.60 o                         
  -1   4  16          0.34         -2.51         5.22 o                         
   0   4  16          0.49         -6.31         6.31 o                         
  -9   0  17         74.98         88.40        10.36 o                         
  -7   0  17          0.03         -0.98         6.21 o                         
  -5   0  17          9.68          0.98         8.30 o                         
  -3   0  17          6.71          2.44         8.30 o                         
  -1   0  17          0.92          2.44         7.32 o                         
   1   0  17          3.44         -4.88         7.32 o                         
   3   0  17          0.82         -4.39         8.30 o                         
 -10   1  17         64.42         72.37        12.74 o                         
  -9   1  17         14.49         15.21         7.23 o                         
  -8   1  17          3.28         -4.71         5.06 o                         
  -7   1  17          5.22          1.10         5.06 o                         
  -6   1  17          0.76         -4.69         4.69 o                         
  -5   1  17          8.36          2.27         5.45 o                         
  -4   1  17          2.09          2.22         4.88 o                         
  -3   1  17         15.22         11.91         5.02 o                         
  -2   1  17          0.05         -3.39         3.39 o                         
  -1   1  17          5.70          2.33         3.91 o                         
   0   1  17          0.00         -3.56         3.58 o                         
   1   1  17          0.91          0.22         3.45 o                         
   2   1  17         16.17         16.57         6.32 o                         
   3   1  17          0.54         -2.58         5.34 o                         
   4   1  17          4.96         -4.77         6.03 o                         
  -9   2  17          8.66          4.60         8.12 o                         
  -8   2  17         38.80         29.54         6.56 o                         
  -7   2  17          4.68          5.39         4.91 o                         
  -6   2  17          0.42         -3.66         3.66 o                         
  -5   2  17          0.01         -3.90         3.90 o                         
  -4   2  17          0.83         -4.56         4.56 o                         
  -3   2  17          6.16          2.59         5.43 o                         
  -2   2  17          0.05          9.80         4.11 o                         
  -1   2  17         11.92         21.89         4.75 o                         
   0   2  17          0.52          0.05         3.80 o                         
   1   2  17         10.30          9.86         4.22 o                         
   2   2  17          0.86          0.83         4.13 o                         
   3   2  17          0.17          2.69         4.79 o                         
  -7   3  17          3.05          5.11         6.85 o                         
  -6   3  17         24.18         14.57         8.76 o                         
  -5   3  17          0.07         -4.06         4.06 o                         
  -4   3  17          0.05          2.94         4.42 o                         
  -3   3  17          0.34         -3.45         3.45 o                         
  -2   3  17          2.42          4.16         4.65 o                         
  -1   3  17          5.37          0.97         3.96 o                         
   0   3  17         22.08         18.03         4.26 o                         
   1   3  17          1.10         -5.33         5.33 o                         
  -8   0  18          1.00         -2.44         9.76 o                         
  -6   0  18          0.87         -7.81         7.81 o                         
  -4   0  18          0.00         -1.95         7.32 o                         
  -2   0  18          1.02          8.79         8.79 o                         
   0   0  18          0.07          6.35         9.28 o                         
   2   0  18          7.65          1.95         9.28 o                         
  -8   1  18          9.21          5.07         5.83 o                         
  -7   1  18          0.05         -4.60         4.60 o                         
  -6   1  18          0.07         -4.97         4.97 o                         
  -5   1  18          0.83          5.00         5.36 o                         
  -4   1  18          0.19          3.46         4.98 o                         
  -3   1  18          1.94          1.10         4.10 o                         
  -2   1  18         21.24         21.75         6.34 o                         
  -1   1  18          1.31          5.30         4.77 o                         
   0   1  18          0.18         -4.13         6.83 o                         
   1   1  18         43.53         38.30         7.92 o                         
   2   1  18          1.63          1.23         6.53 o                         
  -7   2  18          6.53          1.04         5.67 o                         
  -6   2  18          0.74         -8.81         8.81 o                         
  -5   2  18          0.59         -4.50         6.19 o                         
  -4   2  18          2.22          0.60         4.95 o                         
  -3   2  18          0.39          1.77         4.22 o                         
  -2   2  18          0.06          3.74         3.99 o                         
  -1   2  18         19.17         22.99         5.12 o                         
   0   2  18          0.01         -1.06         4.06 o                         
  -5   0  19          4.12         -5.86         8.79 o                         
  -3   0  19          5.29          6.83         9.76 o                         
  -1   0  19          0.63          0.00         9.76 o                         
  -4   1  19          3.84         -3.45         6.72 o                         
  -3   1  19         11.17          3.35        16.84 o                         
  -2   1  19          4.13          2.80         6.53 o                         
                                                                                
